# Supplementary material for: Functional characterisation of substrate-binding proteins to address nutrient uptake in marine picocyanobacteria
Source: Biochem Soc Trans. 2021 Dec 9;49(6):2465–81. doi: 10.1042/BST20200244 (PMC8786288; doi:10.1042/BST20200244)
Supplement: Supplementary Information [file BST-49-2465-s1.pdf]

## Sheet: overview1200
Cyanorak ID	Genus	Species	Entry number	SubCluster	Clade	SubClade	Pigment type	Cluster	Gene	Description	Sequence
CK_Syn_A15-127_00593	Syn	A15-127	593	5.1	WPC1	WPC1	3c	CK_00001944	proX	ABC-type_glycine_betaine/proline_transporter,_substrate_binding_component	MKANHRWQRRSVLLAGIGLAGASLFNIARRGREESGSVNTTASLQSQEQSMDNARPLKLGWSPWADAEVVSLMAAQLIHSRLNVPVERVMADIGIQYESVARGDLDLMLMAWLPGTHRDYWSRIRDRVLDLGPMYSGRLGWIVPDYVPETVLNSIEQLKDPDLATRFANRVQGIDPGSGLNQASLEALKRYDLNDLDLVASSSAAMAAVLAQAIDEKRWMIATSWTPHWMFARYNLRFLKDPDGVFGGTERIHAVARQGLDLRAPSVTAFLSRFHLPDSDLDGLLLQAQEQSAEEAVADYLERNPARVTYWCTGRMSAS
CK_Syn_A15-127_01861	Syn	A15-127	1861	5.1	WPC1	WPC1	3c	CK_00001489	natF	ABC-type_uptake_transporter_for_acidic_and_neutral_polar_amino_acids_(N-II),_substrate_binding_protein	MTRSGIRVVIGALGGLATLLSSCASLGSADSTRLDLVKQRGELICGVSGKIPGMSFLRPDGGYEGFDIDICRAMAAAFLGAPDSIQYRPLTAPERFTALRSGEIDLLSRNTTFNLSRDASGGNGLSFGPIVFHDGQGLMVKTGSGVTSLEQLSGKAICVGSGTTTEQNLNDVFETRQLPYTPIKYQDLNQVVGGYLQGRCAGMTSDLTQLAAARSGFPDPEQHTILEERLSKEPMAPAVVGGDQRMADAMRWVVFALIEAEERGITQANVDEVLKTAQADPSQAALRRFLGVDGGLGSKLGLPDDFVVQVIRATGHYGEIYDRHLGRDSAVTIPRSVNRLAGDGGLMVSPPFS
CK_Syn_A15-127_01718	Syn	A15-127	1718	5.1	WPC1	WPC1	3c	CK_00001600	iraI	ABC-type_Mn2+/Zn2+_transport_system_periplasmic_component	LSARIWHRAALVGGILTIFTAFHQAKAAQPTIVAVDGTLCDITRTLASSAAAVTCLIPPGGDPHGYRLKPSDRQALSSADLVLHIGFNLTPSAKKINSSGRVVAVGEVALPAYKGNDPHVWHDPANSAAMVTVVANSMAPLLSQPERAALDGRAAKAKAVFAALGGWAGAQFSALPSSRRVLVTDHQTYSHLANRYGLNEIAMLDSYTTGGVLRPSSFQTITAAVKASGAMVIFTPSIPPNKTLRRISRSTGLPIAKTPLYGEGVAAGETAVSTATLNICTMTKGQGGSCDQGTAKQLAQRWAAIP
CK_Syn_A15-127_01528	Syn	A15-127	1528	5.1	WPC1	WPC1	3c	CK_00000860	phnD	phosphonate_ABC_type_transporter,_substrate_binding_component	MSVRQHRAVVAAGLIAGLAITASVTSCSAPKQNAEQAVLQVGAIPDQNPEKLNRLYDSLSQELSERLDVPVRYVPVSNYAAAVSAFRTGSLDLVWFGGLTGVQARLQTPGARVLAQRDIDAKFTSVFIANGASGLRPFTSADQLVELKGRRMAFGSENSTSGRLMPQYFMGQNGVQPEDLAGGGPGFSGSHDATIAVVQSGAYEVGALNEQVWTSNVETGRVDPEQVLVIWRTPPYVDYHWVARPDLDDRFGANFTDKVQSALLDLSPDTARVSTILDLFGAERFIPAENDDYVKIETVGRELGKIR
CK_Syn_A15-127_02868	Syn	A15-127	2868	5.1	WPC1	WPC1	3c	CK_00000023	pstS2	ABC_transporter,_substrate_binding_protein,_phosphate	MSRSNILKSLAATAGITATVTLAGCGGGTGGGGGDQVTGKLNGAGASFPAAIYQRWFQELQPEGVAVNYQSVGSGAGVRQFTAGTVDFGASDKPMKKDEIAKVSRGVLQIPMTAGAIAVAYNLDGCDLKLSQDQLAGIFLGKVKNFNELGCADQAITVVRRSDGSGTTYNFTKHLSAINEEWKTKIGAAKAVKWPTGVGSKGNEGVAAQLNQIKGGVGYVEAAYVKGKLQAAAVTNASGEQVKPTNETESAALDSIDIGSDLIGGNPNPPQGYPIVTFTWVLAYETGNGGKTAALKKAFEFMLSEKAQAQAPDLGYVTLPEGVVEKSLAAVEKIAE
CK_Syn_A15-127_01287	Syn	A15-127	1287	5.1	WPC1	WPC1	3c	CK_00000919	null	ABC_transporter,_substrate_binding_protein,_possibly_Mn2+/Zn2+	MLTLGCGREPVQQAADRRPTVLTTFTVLADLAANVAGERLQVRSIVKPGAEIHGYQPTPSDIERAAGASLIIENGFGLELWARRFTAAAGDIPTLTLTEGMQPLLIGEDAYAGKPNPHAWMSPKRTMAYVDRLVQAFTRLDPAGADVFAANGRLYKNRLQTLDEELRRTLAGIPEQRRVLVSCEGAFSYLADDYGLREAYLWPVNAESEITPRRMARLIDLVRERQVPAVFCESTVSDAAQRQVAEATGARFGGTFYVDSLSSADGPASTLLDLQRHNVKLIRDGLAGGKG
CK_Syn_A15-127_01194	Syn	A15-127	1194	5.1	WPC1	WPC1	3c	CK_00002249	null	putative_nitrate_ABC_transporter,_substrate_binding_protein	MTKQLRNLLIAGLAIVLAVACAKSPTPTAVSGTPIVLGYSNWAGWWPWAIAVEEKLFEKNGVNVEMKWFDGYVQSMETFAAGKIDGNSQTLNDTISFLPGENGGEVVVLVNDNSSGNDQIIADASITSVAELKGKTVAVEEGVVDDYLLSLALKDVGLSREDVVIKGMPTDQAATAFAAGQVDAVGAFPPYTGTAMQREGARVIASSKEYPGAIPDLLTVSANLIKERPDDVQKIVKTWWDVRDFMEKNPEKSEEIMAKRAGIPTEEYEQYKDGTRFFSIEENLEAFSEGEGMQYMPFASESMADFMVSVGFIPEKPDMSNLFDSSFVKKVADS
CK_Syn_A15-127_00233	Syn	A15-127	233	5.1	WPC1	WPC1	3c	CK_00000264	null	ABC-type_transport_system,_periplasmic_component	MRRSIRDAIVGFTVLGGIVGFGATALWMRGVRLGASTWMVTARFADAGGLAERSPVTYRGILVGSVKRIRVTPEAVVADLEINQGDLKLAQPVTATVASGSLLGGDALIALVSKGKPLPEEAPLASAADCAGSRQLCNGATIQGQEAPSLSTVTETIQALLSEAQKANLIPALAQSTQQFETTSKDASLFLNNADQAVAEIELLVKQLRAEAAKVEPMIENLNAATGNAVKASAHVNNIVAALDNPKTLNELRQTAANAADLTAKIDSVGGDVEKLTSDEEFMKGLRSVTIGLGELFAELYPAETSR
CK_Syn_A15-127_02815	Syn	A15-127	2815	5.1	WPC1	WPC1	3c	CK_00000076	urtA	ABC-type_urea_transporter,_substrate_binding_component	MNSTFTKRLLAAFAATTVGVTMTACGGGSDDSASGDFDGEIKVGILHSLSGTMAISETTLKEVEEMAIKEINEAGGVKVDGKSYKITYTSEDGASDWPTFAEKSQKLIDADKVAVVFGGWTSASRKAMLPVYEAKDHFLFYPIQYEGQECSKNIFYTGAVPNQQAEPAVDWLFEQFADKYGKKVYLVGSDYVYPRTANTIIKEQVKSLGGETVGEDYIPLGNTEVAPIIAKIKKEFPDGGIIINTLNGDSNVALFKQFKAAGITPDKYPIMSFSIAEEEIRQIGPEYVGGTYAAWNYFMSLGTPASDTFNAAFLAEYGDERVTNDPMESAYNMVYLWKAAVEKAGTYEDLDAVRNALIGIKLDAPQGPIEMYPNHHISQTVRIGEAKESGQFEILWDSK…
CK_Syn_A15-127_01363	Syn	A15-127	1363	5.1	WPC1	WPC1	3c	CK_00001455	ggtB	ABC-type_sugar_transport_system,_periplasmic_component	MTIGRRTLAALLGLTLLFSFGLAWSGQRQIQRVNILMPAPFADATAELVQRFNRDHRGSIALRVTRGPRDTESISDLAISSLLLGSPPFDALLMDVTWLAKYAAAGWLEPLDSYFESQEIDALVAGARLGNHYDGVLYRWPLIADVGLLYWRKDLMEAPPRTPDQLSSVGRRLMDDGAVNSGFVWQGRQYEGLSCDFVEMLSAFGGNWLNPQTGEPSLNSSEAIEAVGWMRSLIRDGISPKAVTNYSESESLQAFKAGDAALMRNWPYAWAELQKPDSAVRGQVGVTLMVHNEGHQPAATLGSWGLSLLKGSDHPQAVIEAIRFLTSPDAQRERFRNQGYTPTDRSLFRDPEMLELSPILPDLEQALSHAVPRPPTPLYAQLSDVLQRQLSGVLTDDLP…
CK_Syn_A15-127_00132	Syn	A15-127	132	5.1	WPC1	WPC1	3c	CK_00001342	null	putative_ABC_transporter,_sugar_binding_component	VTRRELLLGAAALGLAACGRGGSRADELNLWTLQLAPKFNPYFDDLLTVWRQRRPQLPVRWTDLPWGSVERKLLAAVYARTAPDVVNLNPPFAANLASKGGLSDLTPLLPSGAAERYLPSVWQACRDPEAGQIAIPWYLTVRLSLVNRRLLEEAGLDSPPTSWDAVPEFARRIRERTGRYGLFVTVVPDDSAEMLESLVQMGVVLLDGQRRAAFNSPSGRRAFRFWTDLYRQGLLPREVVSQGQRRAIELFQSGDLALAATGAEFLRSIQTNAPGVAAVTEPHPPLTGEDGTANVALMTLAVPRQSRHPAEAVALALFLTDAANQARFAREARVLPSSQQALEQVRTALDQEQPDTAEQAQIRTARLLSARILDQARVLVPALPGIKRLQKIVYTQLQR…
CK_Syn_A15-127_01669	Syn	A15-127	1669	5.1	WPC1	WPC1	3c	CK_00043821	pstS	phosphate_ABC_transporter,_phosphate-binding_protein_PstS	MSASAAEKLNGAGASFPAKIYQRWFATLAKEGGPQVNYQAVGSGSGRKAFIDQTVNFGASDDPMKKKDMAKVKRGVVQIPMVGGTIAFGYNKPGCDLKLTQEKAVKVAMGKIRNWQELGCQPGTITWVHRSDGSGTTKAFTNSMQAFSSTWTLGTGKSVKWPAGVGAKGNSGVAGVIQNRLGAIGYVNQSYIKGNVVAAALQNKSGEFLKPSVAAGARALNGITLDKDLAGKNPNPTAKGAYPIATLTWVLAYKTGNGGKAKVVQNAFNYMLSSKAQNVAPSLGFVPLKGDILAKAKAAVSKIGQ
CK_Syn_A15-127_01520	Syn	A15-127	1520	5.1	WPC1	WPC1	3c	CK_00051448	null	periplasmic_binding_family_protein	MRSIIIYLLSICSLLSTMAVEAMSEDAKQSKRDIRRVVTLTSLSSDLVVNLNKQVLVGIPGTSLTNNDSRYVDIKRVSSGRNMPNIESIIALKPDFVIGADGFHSRILLKLKKLGIQTLALKMDRLEALYDADQILNRYLPSASKQDRKLKNICPTPTHSISHSPNNKNRVLILAGNSPMLSPTENSWAGSLLSHNSFTNATKHLSGKSPFNGYITMSNERLMSINADKIIIIKPSDESPSLRKSLHKYFPGIDKEDIIAMDYYGLINPGSLDSIARACTLLQKF
CK_Syn_A15-127_02031	Syn	A15-127	2031	5.1	WPC1	WPC1	3c	CK_00001014	dppA		MSAERPWRQPLVMAFALISVCFSQLSCQPRRAEQQLTVASAGKISSLDPAQASTVNTIQLLSALGDPLYSLSEDGELEPRLAAASPEISSDGTTVTIPLRTDVRFHDGSRFDAAAMAFSLRRFLRIGTLSYVVGDRIAAVEVAAPDRLRLRLSRPSTSLEGLLTSVNLTPVSPQSYRDHSDRFLTDRFVGTGPYRLSSFSEHQQRLEPFEAYWGEAPRNSGLDLITLSNSTALYGALRSGEVDVLLSASIDEDQRYALHRKAEAGQLHEAVGPAMEVGYITLLSNAMPLQDPRLRRALSLSLNRTELSARVSYGLRRPLRALVPPSLAGGGSPIWPAHDPMQARALLSSAGYCDGRLLQVPLTFRSNVPADKLLALTWQAQVKRDLSDCLVLELDGVES…
CK_Syn_A15-127_01355	Syn	A15-127	1355	5.1	WPC1	WPC1	3c	CK_00001829	sphX		LRSCTTNNISFIELPIAFDAITVVINPANSWANSLTINELSRLSSKQALGKISKWNQVNLDFPDVGIKLCGPGMDSGTLDVFNKAVNGSKTNSRTDYTSSEDDNVLVRFVMENKDALAYSVYAYFKNNFKSLKSVEIINPEGQAISPSKQTVQNEKYQPLARPLFLYVNDQALRKNKKFRQFVSDYLRNISSLVNSSNYIPLPDSTYRLVDAKLYRHILGTSFGGDLPVGLTIGQAIDRSFDQHKTSAHR
CK_Syn_A15-127_00380	Syn	A15-127	380	5.1	WPC1	WPC1	3c	CK_00000068	idiA2		MKKGAILCGLGLILGQLFSASASEAREVRIYSGRHYNTDRRAFKAFSQETGIKIRLIEATGISLIERLKREGKNSKADIILLVDSARINNAAEAGLLMPIQSNKLDQYVPKEYRDPKGRWFGLTRRVRAIIVNPAIVKPSSIKTYADLANPEFKGKLCLRKRKNVYNQSLVADQMILKGTASASNWIKGMVSNINQPFYSGDSSLIRAVGQGKCGIGVVNHYYLARMQAGQSGRKDQTLARSIKLIMPNPAHVNISAAGLAASAENKTEAIQLIEYLASPKGSDALAGPTYEYPLRGFGTSAELKAFGSVNPDNVPISKLGSTQKKAIQIMAQNGWQ
CK_Syn_A15-127_00718	Syn	A15-127	718	5.1	WPC1	WPC1	3c	CK_00057079	idiA1		MHFILNKCRFCKVAAQASLAVSIGILLIACDSKNRWFGFTRRLRAPMFNAEKVKANEVSRYEDLAAPALKGRLSLRNRRSVYHQSLVAFMLDTAGEQEMTQWIQGMMANVAQPVFSSDTPMVGAVAQGDYGVALANSYYLGRMQAGDKGDADLALSSKVSAQRLGELNAKAVELMAANRWQ
CK_Syn_A15-127_01518	Syn	A15-127	1518	5.1	WPC1	WPC1	3c	CK_00051448	febB		MRSIIIYLLSICSLLSTMAVEAMSEDAKQSKRDIRRVVTLTSLSSDLVVNLNKQVLVGIPGTSLTNNDSRYVDIKRVSSGRNMPNIESIIALKPDFVIGADGFHSRILLKLKKLGIQTLALKMDRLEALYDADQILNRYLPSASKQDRKLKNICPTPTHSISHSPNNKNRVLILAGNSPMLSPTENSWAGSLLSHNSFTNATKHLSGKSPFNGYITMSNERLMSINADKIIIIKPSDESPSLRKSLHKYFPGIDKEDIIAMDYYGLINPGSLDSIARACTLLQKF
CK_Syn_A15-24_01546	Syn	A15-24	1546	5.1	III	IIIa	3c	CK_00002249	null	putative_nitrate_ABC_transporter,_substrate_binding_protein	MTKQLRNLLIAGLAIVLAVACSKPSTPTVGGTPIVLGYSNWAGWWPWAIAVEEKLFEKNGVNVEMKWFDGYVQSMETFAAGKIDGNSQTLNDTISFLPGENGGEVVVLVNDNSAGNDQIIADASITSIAELKGKTVAVEEGVVDDYLLSLALKDVGLSREDVVIKGLPTDQAATAFAAGQVDAVGAFPPYTGTAMQREGARVIASSKEYPGAIPDLLTVSGDLIKERPDDVQKIVKTWWDVRDFMEKNPEKSEAIMAKRAGIPTEEYEQYKDGTRFFSIDENLEAFSEGEGMQYMPFASESMAKFMISVGFIPEKPDMSNLFDSSFIKKVAES
CK_Syn_A15-24_02754	Syn	A15-24	2754	5.1	III	IIIa	3c	CK_00002462	znuA	ABC_zinc_transport_system,_substrate-binding_protein	MTSFLPITLFARAVAGECGDVKALIPTNIGPHDFQSTPKDILSIGKADVFFINGLGMETFLDRLISSAASTTLSVVDTSVGIKTISTDISNANSYSDPNPHIWLDPIRAISQVETIKDALVDLNPACSEVYTSNALAYVDNLLALHAEILSKLEPYQGKSFIAYHDFAPYFAERYQLKAEYLVDLPDINPSPADLQRVSNLVRDSDLKALLTEPQDGSNSFNSLARDLNIEIALFNPIETISQDFVYDESLYFDLMRDNLSNLLLSLGG
CK_Syn_A15-24_02112	Syn	A15-24	2112	5.1	III	IIIa	3c	CK_00001944	proX	ABC-type_glycine_betaine/proline_transporter,_substrate_binding_component	MNKFQLWRRRSVLLAGLGLAGASLHNLASRPEADTSAPATDTPGSTSQVQSSNDRNSAGAPLKLGWSPWADAEVVSLMATQLIESELNQPVERVMADIGIQYQSVARGDLDLMLMAWLPGTHRDYWSKVRDRVLDLGPMYSGRLGWIVPDYVPEEVIASIEQLQDPQLAARFDGRVQGIDPGSGLNQASLKALKQYGLTSMELVASSSAAMAAVLAQAIDEQRWLIATSWTPHWMFARYKLRFLDDPKGSFGATERIHAVARQGMDQLHPAVTAFLSRFHLPESDLDGLLLQAQESSAETAVSTYLARHPNRVRYWTTGKI
CK_Syn_A15-24_00182	Syn	A15-24	182	5.1	III	IIIa	3c	CK_00001342	null	putative_ABC_transporter,_sugar_binding_component	MRLSRRELLMGSVAAGLAACSRSPSQQRSLELWTLQLAPKFNDYFADVLGVWQQRHPAAAVRWTDLPWGSVERKLLAAVYARTAPDVVNLNPPFAANLASKGGLTDLTTLLPPHAADLYLPSVWDACRDADAGQIAIPWYLTVRLSLVNRRLIERAGIDQPPRCWEQIPDFARRIRERTGRYGLFITTVPDDSAELLESFVQMGVTLLDGQRRAAFDSPAGRQAFRFWTDLYRQGLLPREVVSQGQRRAIELFQSGDLAMAATGAEFLRSIQVNAPGIAAATEPHPPLTGPDGTANVAVMTLAVPQQSARAQEAVDLALFLTNAANQTRFAEQARVLPSSVDALAAVRSSLEQEQPSTEPERQIRRARLLSAQTLTQARVLVPALPGIKRLQSIVYTQL…
CK_Syn_A15-24_02712	Syn	A15-24	2712	5.1	III	IIIa	3c	CK_00000076	urtA	ABC-type_urea_transporter,_substrate_binding_component	MNSTFTKRLLAAFAATTVGVTMTACGGDSGDSAGGGADFDGEIKVGILHSLSGTMAISETTLKEVEEMAIKEINADGGVKIDGKSYKITYTSEDGASDWPTFAEKSQKLIDADKVAVVFGGWTSASRKAMLPVYEAKDHFLFYPIQYEGQECSKNIFYTGAVPNQQAEPAVDWLFEQFADKYGKKVYLVGSDYVYPRTANTIIKEQVKSLGGETVGEDYIPLGNTEVAPIIAKIKKEFPDGGIIINTLNGDSNVALFKQFKAAGITPEKYPIMSFSIAEEEIRQIGPEYVGGTYAAWNYFMSLGTSASDTFNSAFLAEYGDDRVTNDPMESAYNMVYLWKAAVEKAGTYEDLDAVRDALIGIKLDAPQGPIEMYPNHHISQTVRIGEAKEDGQFEILWD…
CK_Syn_A15-24_01093	Syn	A15-24	1093	5.1	III	IIIa	3c	CK_00043821	pstS	phosphate_ABC_transporter,_phosphate-binding_protein_PstS	VLALGAGMSASAAEKLNGAGASFPAKIYQRWFADLAKSGGPQVNYQAVGSGSGRKAFIDQTVNFGASDDPMKKKDMAKVKRGVVQIPMVGGTIAFGYNKPGCDLKLTQEQAVMVAMGQIRNWQDLGCQPGTITWVHRSDGSGTTKAFTNSMQAFSSKWTLGTGKSVKWPAGVGAKGNSGVAGVIQNRMGAIGYVNQSYIKGKVVAASLQNKSGEYLKPSVTAGARALNGIQLDKDLAGKNPNPTAKGAYPIATLTWVLAYKTGNGKDAKVVQEAFNYMLGDAAQDKAPSLGFVPLKGDILAKAKAAVNKIGE
CK_Syn_A15-24_01040	Syn	A15-24	1040	5.1	III	IIIa	3c	CK_00001600	iraI	ABC-type_Mn2+/Zn2+_transport_system_periplasmic_component	LGCANPLNCKNDNHSHSSVMARPALSVKGLAVALGIVSGCSVSAQAAQPSVVAVDGTLCDITRTVVGAAAKVTCLIPPGGDPHGYRLKPSDRKAIATSAAVVHIGFGLTPAADEITSPGSVVAVGEQALPNYTGSDPHVWHDPANSAAMVSALSSALIPVLPASETEGFKERATVAIAVFNDLSRWGAIQFEKLPQPQRVIVTDHKTYSHLADRYGVDEIAMLDSYTTGGVLRPSSLRRISKEIKASGAKVIFTPSIPPSKTLRRISRSTGLPIAPTPLVGEGTAAGETAISTATINICTMVQGQGGTCDKASAEALNDRWQAIR
CK_Syn_A15-24_01991	Syn	A15-24	1991	5.1	III	IIIa	3c	CK_00043821	pstS	phosphate_ABC_transporter,_phosphate-binding_protein_PstS	VSGAVLLLSLSGSALASGRITGAGATFPAQIYQRWFGMLAGNDGPMVNYQAIGSGSGRKAYLDQTVNFGASDDPMISRDRRKVKRGVVQIPMIGGTIAFGFNKPGCDLQLTQEQAVKVAMSAIKDWSELGCAAGPISWVHRSDGSGTTKAFTSSMAAFSSSWTLGTGKAVNWPSGVGAKGNAGVAAVIKKREGAIGYLNQSYIRGSVKAAALQNLAGEFVKPSVEAGAIALNQITLDQNLAGENPNPTASGAYPISTLTWVLAYERGNGPDAATIKEVFNFMLSDEAQNVAPRLGFVPLRGDILAKSKSAVNKIGE
CK_Syn_A15-24_02761	Syn	A15-24	2761	5.1	III	IIIa	3c	CK_00002165	cynA	cyanate_ABC_transporter,_substrate-binding_protein	VANLFTSHASTTTQTAAEILKSQLQCNSTTEATSSSPSFQPQTGHGLFCFCVECRPFSPDHQDFTEDMPSDPEDLMDDFYKMGLIKADAVEVAEAVSSAELREILFYKNASQGDPAKEKLLRALAEEAGGLDQAMAAAFGPQAGEFFASIHSSSPFGRRSFLKGLAAGAAMITIANSAGLDTQDAHAAGHAGGKLEKTNLKIGFIPITCATPIIMSEPMGFYKSNGLKCKVVKMPSWGAVRDSAIAGELDAYHMLAPMPISMTLGLGTSPFSVKLASIENINGQAITVANRHKDKVKSAADMKGFVFGVPFPYSMHNLLLRYYLAKGGVDPDKDVQIRPVPPPDSVAQMVAGDIDAYLMPDPFNQRAVFEGVGFIHLLTKDLWVGHPCCAFAAGEPWIN…
CK_Syn_A15-24_01367	Syn	A15-24	1367	5.1	III	IIIa	3c	CK_00001455	ggtB	ABC-type_sugar_transport_system,_periplasmic_component	MVFRRSLIALGLGFVLLMGVAWGRQQQVQSVTILMPAPYADATAALVDRFNDDHRGRIHLSISRGPLETESISDLAISSLLLGSPPFDALLVDVTWLPKYVAAGWLEPLDPWFDQADEDDLVAGARLGNWVDGALYRWPLGADVGLLYWRTDLMPSPPTTPDELTAVVSKLQEEGRASQGFVWQGRQYEGLSCDFVELLQAFGGSWINPTTGEPNLDSPAARQTATWMSDLISNGFSPRAVTNYAESESLQAFKAGDAALMRNWPYAWSELQRNDSAVKGRVGVTTMVALPGETPAATLGSWGLSMLRETPHPSATAEAIRYLTSQDAQRERFLNQGYTPTARALFRDPELVQRSPVLPELEKALDHAVPRPMSPLYAQMSDVLQRQLSGIFTGDLDPD…
CK_Syn_A15-24_00274	Syn	A15-24	274	5.1	III	IIIa	3c	CK_00000264	null	ABC-type_transport_system,_periplasmic_component	MRRSVRDALVGFTVIGGIVGFAATAMWMRGIRLGSGHWTVTASFSDAGGLAERSPVTYRGILVGSVRSVQVTPEAVVAELEIDKGDLLLALPVTATVASGSLLGGDAQVALVSRGTPLPENAPLPKAVSCEASRQLCDGATIQGQEAPSLTTVTESLQLLLSQAKEAQLVPNLAKSTKQFEQTAIDASTFLTNADATSQEIDALVKQLRVEIARAQPMIENLNAATANAVQASAHVNNIVAALDNPKALNELRQTAANAAELTAKIDAVGGDVAKLTADPAFMAGLRNVTIGLGELFAEVYPAKTRK
CK_Syn_A15-24_01449	Syn	A15-24	1449	5.1	III	IIIa	3c	CK_00000919	null	ABC_transporter,_substrate_binding_protein,_possibly_Mn2+/Zn2+	LAGCSSRDPEQQTSDSRPTVLTSFTVLADLARNVAGDRLHVRSIVKPGAEIHGYQPTPSDIERASSADLIVENGLGLELWFRRFTAAAGDVPTLTLAEGMQPLLITEDAYAGKPNPHAWMSPQRTMHYVDRLVDAFSDLDPAGAEQFAANAAVYKAELQQLDHDLRDALQTIPPERRLLVTCEGAFSYLAQDYGFEEAYLWPVNAESQVTPKRMARLIATVRERDIPTIYCESTVSDKAQREVATAAGARFGGSFYVDSLSEADGPAPSLLELQRHNMDLIRSGLLEVQR
CK_Syn_A15-24_00922	Syn	A15-24	922	5.1	III	IIIa	3c	CK_00001489	natF	ABC-type_uptake_transporter_for_acidic_and_neutral_polar_amino_acids_(N-II),_substrate_binding_protein	MIRSSRRLLIGAITVVAGLLGGCASLDEAGRSRLDLVKQRNELLCGVSGKIPGFSFLTQEGTYTGLDVDICRAMAAAFLGDADKVQYRPLTAPERFTALRSGEIDLLSRNTTHTLSRDAEGGNGLGFAPVVFHDGQGLIVPANSGVTSLADLSGQAICVGSGTTTEQNLNDAFASKGIPYTPIKYQDLNQVVGGYLQGRCQAMTSDRSQLAAARSGFNDPEGHVILEDRLSKEPLAPAVVGGDQRMVDAMTWVVYALIEAEERGITQANLDRQLRAAEADPSQAPLRRFLGVDAGLGRKLGLPDDFVVQAIRATGNYGEIYDRHLGPQSPVAIPRGANRLAEDGGLMIAPPFT
CK_Syn_A15-24_01258	Syn	A15-24	1258	5.1	III	IIIa	3c	CK_00000860	phnD	phosphonate_ABC_type_transporter,_substrate_binding_component	MPGREQLAVKVAGLITGVALAATIGSCSSAPPSAEQVLRIGAIPDQNPEKLNRLYGSLSDELSDSLNVAVRYVPVSNYAAAVSAFRSGSLDLVWFGGLTGVQARLQTPGAMVLAQRDIDAEFTSVFIANGASGLRPITSADQLVQLKGRRLAFGSESSTSGRLMPQYFLGENGVTMADLAGGGPGFSGSHDATIALVESGAYEVGALNEQVWRSNVDEGRMDPDKVAVIWRTPPYVDYHWVARPDLDARFGEGFTDRVQRSLLSLTPATERGALVLELFGAKRFIPAQDEAYAKIEAVGRQLGKIR
CK_Syn_A15-24_02782	Syn	A15-24	2782	5.1	III	IIIa	3c	CK_00000023	pstS2	ABC_transporter,_substrate_binding_protein,_phosphate	VPCAIAGLSASMALTSCSSGGSGGGDDKVTGKLNGAGASFPAAIYQRWFQELQPEGVTVNYQSVGSGAGVRQFTANTVDFGASDKPMKEAEIAKVERGVLQIPMTAGAIAVAYNLEGCDLKLTTEQLAGIFLGKIKNFSELGCADQKLTVVRRSDGSGTTYNFTKHLSAISEEWKNGPGAAKSIKWPTGVGSKGNEGVAAQLNQIPGGVGYVEAAYVKGKLQVTAVTNASGEQVKPTNETESAALDSIDIGPDLIGGNPTPPAGYPIVTFTWVLAYETGNGDKTAALKKTFEFMLSEKAQSQAPELGYVSLPKGVVEKSLAAVEKISE
CK_Syn_A15-24_00766	Syn	A15-24	766	5.1	III	IIIa	3c	CK_00001014	dppA		LKLADRQLTRTWLVAFGAALLSLAQLGCQPIATGNRLTVASAGKISSLDPAQASTVNTIQLLSALGDPLYSLDGNKELIPRLAEASPIVSPDGLTVTIPLRRDVLFHDGTRFDAEAMAFSLRRFLEIGTLSYVVGGRIRSVEVAADHQLVLRLSRPSTSLEGLLTSVNLTPVSPTAYAQYRDGFLHDRFVGTGPYRLTDFSEHQQRLEPFEQYWGEPPANPGLDLITLSNSTALYGALRSGEVDVLLSPSIDEDQRHALHETAQEGQLLEAIGPATEIGYITLLSNVAPLKDPRLRQALALSINRQEISERVSYGLRRPLRSLVPPSISGARSSSWPAHDPTAARALLNDAGFCAGQPLRIPLTFRSNVPADKLLALTWQAQVKRDLSDCLVLELDGVE…
CK_Syn_A15-24_01365	Syn	A15-24	1365	5.1	III	IIIa	3c	CK_00001829	sphX		MGSRFALRSFLVIAGCSALIGLAASSSEGANTIRISGSSTVFPITKAATQGYRTTGQGKSVDFDIKETGSTAGFREFCNGNIPLANASRPISGKELKRCAENGINFIELPIAFDAITVVVNPGNDWSRSMTVNELSRLWNKSAQGTINRWNQVNLDYPDQPIKLCGPGNDSGTYDVFNKTVNGAKTNSRTDYLAREDDNELVKCVADNRQALAYFGYAYYKNNTDKLKAVKIVNPKDNAVMPSVKSVQNEKYRPLSRPLFLYINDQSLRNNKPFRQFISYYLRNISSLVTTSNYIPLPDATYRLVDSKKYRHILGTSFGGNLPVGLTIGQAIDRSFDQHKTEYHR
CK_Syn_A15-24_01953	Syn	A15-24	1953	5.1	III	IIIa	3c	CK_00057079	idiA1		MVFILNKLVKSRRNASALVLAMGALLGACSGPETTSQIGIYSGRHYNTDKDLYARFTEATGIQVKLLEAKDDALIERLNTEGDDSPADVLILADVARLDRAAGMNLFQTVDSDALNQAVPRDLRDREGRWFGLTRRLRAPMFNADRVNAEQVSSYGVLADPSLKGKLCLRNRRSVYNQSLVAFMLDEQGQAATEDWIKGMVNNLAEPVFSSDTPMIRAVAQGQCGVALANSYYLGRMQAGDKGESDRTLSGKVTVRWPDPVHVNITGGGVTRASRNPKAAQRLLEFLSSDQAQGGYAAANHEYPLKGIGEDPVLQAWGPFNQAKVSAERLGELNAQALELMAANGWQ
CK_Syn_A15-28_02683	Syn	A15-28	2683	5.1	III	IIIb	3c	CK_00034148	null	ABC-type_sugar_transport_system_periplasmic_component-like_domain_protein	LLMVEFVTKPWAQKTYSLTTKNSMPVSQKAATVVASKIPGGNEALRNYVSAEGLIDKMRVKARIFRDPVRYEIISDALLDTIYDIQTPEQGAEQILQGLREKR
CK_Syn_A15-28_02383	Syn	A15-28	2383	5.1	III	IIIb	3c	CK_00003177	null	ABC_transporter,_substrate_binding_,_possibly_Mndomain_protein	VVVLAGVLTDAGGAGRSQLRDSDGFAPVFPRFHQRLIPAETRCKP
CK_Syn_A15-28_01432	Syn	A15-28	1432	5.1	III	IIIb	3c	CK_00000919	null	ABC_transporter,_substrate_binding_protein,_possibly_Mn2+/Zn2+	VAGCSSRDEQAQPLDSRPTVLTSFTVLADLARNVAGDRLQVRSIVKPGAEIHGYQPTPSDIERASSADLIIENGLGLELWFRRFTAAAGDVPTLTLSEGMQPLLITEDAYAGKPNPHAWMSPQRTMHYVDRLVDAFSDLDPAGATQFEANAAGYKTQLQQLDRDLRDALATIPSDRRLLVTCEGAFSYLTQDYGFEEAYLWPVNAESQVTPKRMARLITTVRERDIPTIYCETTVSDKAQREVAAAAGARFGGSFYVDSLSDPDGPAASLLELQRHNVSLIRTGLLEVQR
CK_Syn_A15-28_01059	Syn	A15-28	1059	5.1	III	IIIb	3c	CK_00043821	pstS	phosphate_ABC_transporter,_phosphate-binding_protein_PstS	MSFAKKALLVSSVLALGAGMSASAAEKLNGAGASFPAKIYQRWFADLAKSGGPQVNYQAVGSGSGRKAFIDQTVNFGASDDPMKKKDMAKVKRGVVQIPMVGGTIAFGYNKPGCDLKLTQEQAVRVAMGKIRNWQDLGCQPGTITWVHRSDGSGTTKAFTNSMKAFSSTWTLGTGKSVKWPAGVGAKGNSGVAGVIQNRLGAIGYVNQSYIKGNVVAAALQNKSGEYLKPSVAAGARALNGIQLDKDLAGKNPNPSAKGAYPIATLTWVLAYETGNGDDAEVVQEAFNYMLSDAAQDKAPSLGFVPLKGDILAKAKAAVNKIGK
CK_Syn_A15-28_02000	Syn	A15-28	2000	5.1	III	IIIb	3c	CK_00043821	pstS	phosphate_ABC_transporter,_phosphate-binding_protein_PstS	MSNLIRSFVVSGAVVLLDVSASALASERITGAGATFPAQIYQRWFGMLAGNDGPMVNYQAIGSGSGRKAYLDQTVNFGASDDPMISRDRRKVKRGVVQIPMIGGTIAFGYNKPGCDLKLTQEQAVKVAMSVIKDWSELGCASGPITWVHRSDGSGTTKAFTNSMAAFSSTWTLGTGKAVSWPSGVGAKGNAGVAAVIKKREGAIGYLNQSYIRSSIKAAALQNLAGGFVKPSVEAGAIALNQITLDQNLAGENPNPTAAGAYPIATLTWVLAYERGNGPDASTIKEVFNFMLSDEAQNVAPRLGFVPLRGDILAKSKAAVNKIGE
CK_Syn_A15-28_02135	Syn	A15-28	2135	5.1	III	IIIb	3c	CK_00001944	proX	ABC-type_glycine_betaine/proline_transporter,_substrate_binding_component	MNKLQLWRRRSVLLAGLGLAGASLHNLARRPDTSPSNLATDTPPSTSQVESPDDDSSADQPLKLGWSAWADAEVVSLMAAKLIESELNQPVERVMADIGIQYQSVARGDLDLMLMAWLPGTHRDYWSKVRDRVLDLGPMYSGRLGWIVPDYVPREAISSIEQLKDPKLAARFDGRVQGIDPGSGLNQASLDALKQYGLSSIQLVASSSAAMAAVLAQAIEEQRWLIATSWTPHWMFARYKLRFLEDPKGSFGGTERIHAVARQGLDQRHPAVTAFLSRFHLPDRDLDGLLLQAQESSAEAAVATYLDRHPNRIRYWTTGEIS
CK_Syn_A15-28_02778	Syn	A15-28	2778	5.1	III	IIIb	3c	CK_00002462	znuA	ABC_zinc_transport_system,_substrate-binding_protein	MTSFLPITLFARAVAGECGDVKALIPTNIGPHDFQSTPKDILSIGKADVFFINGLGMENFLDRLISSAASTTLSVVDTSVGIKTISTDISNADSYSDPNPHIWLDPIRAISQVETIKDALVDLNPACSEVYTSNALAYVDNLLALHAEILSKLEPYQGKSFIAYHDFAPYFAERYQLKAEYLVDLPDINPSPADLQRVSNLVRDSDLKALLTEPQDGSNSFNSLARDLNIKIALFNPIETISQDFVYDESLYFDLMRDNLSNLLLSLGG
CK_Syn_A15-28_02785	Syn	A15-28	2785	5.1	III	IIIb	3c	CK_00002165	cynA	cyanate_ABC_transporter,_substrate-binding_protein	VFGVPFPYSMHNLLLRYYLAKGGVDPDKDVQIRPVPPPDSVAQMVAGDIDAYLMPDPFNQRAVFEGVGFIHLLTKDLWVGHPCCAFAAGEPWINKHPNTFKAINKSIIEAANYATNPTNRSEIAKYISGRAFLNQPTKVVEAVLTGKFDDGLGNKKNVPDRIDFKPYPWQSFSHWIQSQLVRWDLGGAADAIKAGDFNANSAAIFLTNEAQSLERELGFNPPSRSFKTEKLAYDSFDPTDPLGYVSKQIDRDGV
CK_Syn_A15-28_00254	Syn	A15-28	254	5.1	III	IIIb	3c	CK_00000264	null	ABC-type_transport_system,_periplasmic_component	MRRSVRDAIVGFTVIGGIVGFAATAMWMRGIRLGSGHWTVTASFSDAGGLAERSPVTYRGILVGSVRSVRVTPEAVVADLEIDKGDLRLALPVTATVASGSLLGGDAQVALVSRGTPLPEKAPLPKAGNCDTSRQLCNGATIQGQEAPSLTTVTESLQLLLSQAKDAQLVPNLAKSTKQFEQTAIDASEFLTNADATSREIAGLVEQLRVEIARAQPMIDNLNAATANAMQASAHVNNILAALDNPKTINELRQTAANAAQLSAKIDAVGGDVAKLTADPAFMDGLRNVTIGLGALFSEVYPAETNN
CK_Syn_A15-28_00134	Syn	A15-28	134	5.1	III	IIIb	3c	CK_00001342	null	putative_ABC_transporter,_sugar_binding_component	MKLSRRQLLVGSLATGLAACGRPASRQQSLELWTLQLAPKFNDYFAEVLGDWRQRRPAAGVRWTDLPWGSVERKLLAAVYARTAPDVVNLNPPFAANLASKGGLTDLTPLLPPTAASRYLSSVWEACRDADAGQIAIPWYLTVRLSLVNRRLMERAGIDQPPSFWEEIPGFARRIRERTGRYGLFITTVPDDSAELLESMVQMGVTLLDDQRRAVFDSPSGRQAFRFWTDLYREGLLPREVVSQGQRRAIELFQSGDLAMAATGAEFLRSIQVNAPGIAAATEPHPPLTGPDGTANVALMTLAVPQQSVRAQEAVDLALFLTDAANQIRFAQQARVLPSSLEALAVVRSSLEQEQPATEQEQQIRSARLLSAQTLQQARVLVPALPGIKRLQSIIYTQL…
CK_Syn_A15-28_01005	Syn	A15-28	1005	5.1	III	IIIb	3c	CK_00001600	iraI	ABC-type_Mn2+/Zn2+_transport_system_periplasmic_component	MARPALLVKGLAVALGVVSGCSVAAQAAQPSVVAVDGTLCDITRTLVGAAAKVTCLIPPGGDPHGYRLKPSDRQAIATSAAVVHIGFGLTPAANEITSPGSVVAVGEQVLPNYKGNDPHVWHDPANSAAMVSALSTALIPVLPASETEALKARATAAIAVFNDLGRWGAIQFETLSQPHRVIVTDHKTYSHLADRYGVDEIAMLDSYTTGGVLRPSSLRRISKEIKTSGAKVIFTPSIPPNKTLRRISKSTGLPIAPTPLFGEGTAAGETAISTAAINICTMVQGQGGTCDKASAEALNDRWQAIR
CK_Syn_A15-28_02734	Syn	A15-28	2734	5.1	III	IIIb	3c	CK_00000076	urtA	ABC-type_urea_transporter,_substrate_binding_component	MNSTFTKRLLAAFAATTVGVTMTACGGDSGDSAGGGADFDGEIKVGILHSLSGTMAISETTLKEVEEMAIKEINADGGVKIDGKSYKITYTSEDGASDWPTFAEKSQKLIDADKVAVVFGGWTSASRKAMLPVYEAKDHFLFYPIQYEGQECSKNIFYTGAVPNQQAEPAVDWLFEQFADKYGKKVYLVGSDYVYPRTANTIIKEQVKSLGGETVGEDYIPLGNTEVAPIIAKIKKEFPDGGIIINTLNGDSNVALFKQFKAAGITPEKYPIMSFSIAEEEIRQIGPEYVGGTYAAWNYFMSLGSSASDTFNSAFLAEYGDDRVTNDPMESAYNMVYLWKAAVEKAGTYEDLDAVRNALIGIKLDAPQGPIEMYPNHHISQTVRIGEAKEDGQFEILWD…
CK_Syn_A15-28_01525	Syn	A15-28	1525	5.1	III	IIIb	3c	CK_00002249	null	putative_nitrate_ABC_transporter,_substrate_binding_protein	MTKQLRNLLIAGLAVVLAVACSKPSTPAVGGTPIVLGYSNWAGWWPWAIAVEEKLFEKNGVNVEMKWFDGYVQSMETFAAGKIDGNSQTLNDTISFLPGENGGEVVVLVNDNSAGNDQIIADASITSVAELKGKTVAVEEGVVDDYLLSLALKDVGLSREDVVIKGMPTDQAATAFAAGQVDAVGAFPPYTGTAMQREGARVIASSKEYPGAIPDLLTVSGDLIKERPDDVQKIVKTWWDVRDYMEKNPEKSEAIMAKRAGIPTEEYEQYKDGTRFFSIKENLEAFSDGEGMQFMPYASESMADFMVSVGFIPEKPDMSNLFDSSFIKKVADS
CK_Syn_A15-28_00890	Syn	A15-28	890	5.1	III	IIIb	3c	CK_00001489	natF	ABC-type_uptake_transporter_for_acidic_and_neutral_polar_amino_acids_(N-II),_substrate_binding_protein	MIRSSRQLLIGAIAVVTGLLGGCASLEEAGSSRLDLVKQRDELLCGVSGKIPGFSFLSAEGTYTGLDVDICRAMAAAFLGDADKVQYRPLTAPERFTALRSGEIDLLSRNTTHTLSRDAQGGNGLGFAPVVFHDGQGLIVPADSGVTTLSDLSGKAICVGSGTTTEQNLNDAFESNGIPYTPIKYQDLNQVVGGYLQGRCQAMTSDRSQLAAARSGFNAPEAHVILEDRLSKEPLAPAVVGGDQRLVDAMTWVVYALIEAEERGITQANLDSQLRVAEADPSQAALRRFLGVDAGLGRKLGLPDDFVLQAIRATGNYGEIYDRHLGPQSPVAIPRGANRLAEDGGLMIAPPFT
CK_Syn_A15-28_01357	Syn	A15-28	1357	5.1	III	IIIb	3c	CK_00001455	ggtB	ABC-type_sugar_transport_system,_periplasmic_component	MVVRRRLIAFGLGLLLLAGVVWGRQQQVQSVTILMPAPYADATATLVDRFNADHRGQIHLSVSRGPLETESISDLAISSLLLGSPPFDALLVDVTWLPKYVAAGWLEPLEPWFDAADEQELVAGARLGNRVNGSLYRWPLGADVGLLYWRTDLMADPPTTPDELTAVVSNLQQNGQAPQGFVWQGRQYEGLSCDFVEMLQAFGGSWFNAATGEPSLDSAAARQTATWMKSLINNGISPRAVTNYAESESLQAFKAGDAALMRNWPYAWAELQGDNSAVKGRIGVTTMVALPGETPAATLGSWGLSMLRDTPHPAATAEAIRYLTSQEAQRERFLNQGYTPTAQALFRDPELVERSAVLPQLEGALANAVPRPMSPLYAQMSDLLQRQLSGILTEDLDPD…
CK_Syn_A15-28_01245	Syn	A15-28	1245	5.1	III	IIIb	3c	CK_00000860	phnD	phosphonate_ABC_type_transporter,_substrate_binding_component	VMATGLTTGLAFAMSLAGCSGAPSTNDPVLKIGAIPDQNPEKLNRLYGSLSDELSESLDVDVRYVPVSNYAAAVSAFRSGSLDLVWFGGLTGVQARLQTPGARVLAQRDIDAKFTSVFIANGASGLRPITSADQLVQLKGRRLAFGSESSTSGRLMPQYFLGENGVTMGDLAGGGPGFSGSHDATIAVVQSGAYEVGALNEQVWRSNVDEGRVDPSKVAVIWRTPPYVDYHWVARPDLDERFGEGFTDRVQKALLSLTPSTERGALVLDLFGAESFIPAQNEDYNKIEAVGRQLGKVR
CK_Syn_A15-28_02807	Syn	A15-28	2807	5.1	III	IIIb	3c	CK_00000023	pstS2	ABC_transporter,_substrate_binding_protein,_phosphate	MRRSNSFRALAAIAGLSATMTLASCSSGGGGGDDKVTGKLNGAGASFPAAIYQRWFQELQPEGVTVNYQSVSSGAGVRQFTANTVDFGASDKPMKEAEIAKVDRGVLQIPMTAGAIAVACNL
CK_Syn_A15-28_02808	Syn	A15-28	2808	5.1	III	IIIb	3c	CK_00000023	pstS2	ABC_transporter,_substrate_binding_protein,_phosphate	VVRRSDGSGTTYNFTKHLSAISDEWKNGPGAAKSIKWPTGVGSKGNEGVAAQLNQIPGGVGYVEAAYVKGKLQAAAVTNASGELVKPTNETESAALDSIDIGPDLIGGNPNPPAGYPIVTFTWVLAYETGNGDKTAALKKTFEFMLSDKAQSQAPELGYVSLPKGVVEKSLAAVEKISE
CK_Syn_A15-28_02295	Syn	A15-28	2295	5.1	III	IIIb	3c	CK_00006203	phnD2	phosphonate_ABC_transporter,_periplasmic_component	MKLNLTKAIIGLSIASSLGLISCSSDESKSDKQNPDKLIVALLPDENAATVIQDNQGLKDYLAQQTGKEIELVVSTDYSSMIEAASNGRLDLAYFGPLSYVLAKTKSAIEPFAARLKNGTTTYKSCLIGNVESEVNDFDSIKGKTVAFGDPASTSSRLFPELKLSEEGLKAGDDYKQVFLGAHDAVALAVQGGKAQAGGLSCPIYESLLEKKSIDSDKIVLISKTEPIPQYPWTMRSDLDPDLKETIKTTFIELNDDSVLKPFKADGFAAMEDSDYDGIRKAGEQLGLDLNKFVN
CK_Syn_A15-28_00736	Syn	A15-28	736	5.1	III	IIIb	3c	CK_00001014	dppA		LAPFGAVLLGLAQLACQPITTETGRITVASAGKISSLDPAQASTVNTIQLLSALGDPLYSLDERGELIPRLAVADPIVSPDGMTVTIPLRRDVRFHDGTTFDAEAMAFSLRRFLEIGTLSYVVGGRISSVEVAAVDRLVLHLSRPSTSLEGLLTSVNLTPLSPTAYAQHRDGFLHNRFVGTGPYRLSDFSEHHQRLEPFAEYWGKPPTNAGLDLITLSNSTALYGALRSGEVDVLLSPSIDEDQRDALHQQAQQGELLEASGPATEIGYITLLSNAAPLNNPRLRQALALSINRQEISERVSYGLRRPLRSLVPPSLPGTHKSSWPAHAPEAARDLLRQEGFCQGNPLRIPLTFRSNVPADKLLALTWQAQVKRDLQDCLVLELDGVESTTIYRQLGEG…
CK_Syn_A15-28_01353	Syn	A15-28	1353	5.1	III	IIIb	3c	CK_00001829	sphX		MGSRFTLRSFLVIAGFSAVVGVSGSAANGADTIRISGSSTVFPITKAAIQGYRTTTKGKSVDFDIKETGSTAGFREFCNGNIPLANASRPISGKELKRCADNGINFIELPIAFDAITVVVNPANNWARSMTVNELSRLWSKTAQGTINRWNQVNLDYPDRAIKLCGPGQDSGTFDVFNKTINGSKTNSRTDYLASEDDNDLVKCVADHPQALAYFDYAYFKNNTDKLTAVKVINPKDNAVLPSVKSVQNEKYRPLSRPLFLYINDQSLRNNKPFRQFISYYLRNISTLVSTSNYIPLPDSTYRLVESKKYRHILGTSFGGNLPVGLTIGQAIDRSFDQHKTEYHR
CK_Syn_A15-28_01976	Syn	A15-28	1976	5.1	III	IIIb	3c	CK_00057079	idiA1		MLFILNKLMKLRWAAPVALLAMGTLLGACSRSDTTDQIGVYSGRHYNTDKAIYKRFTESTGIQVKLLEAKDDALIERLNTEGEDSPADVLILADVARLDRAAGMNLFQSVDSVALNQAVPADLRDSQGRWYGLTRRLRAPMFNADLVKSEQVSSYEALADPSLKGKLCLRNRRSVYNQSLVAFMLDEQGLAATEGWIKGMVNNLAEPVFSSDTPMIRAVAQGQCGVALANSYYLGRMQAGDKGEADQTLAGKVTVRWPDPVHVNITGGGVTRASRNPEAAQRLLEFLSSDQAQGGYAAANHEYPLNGIGEDPVLQAWGPFQQAKVSAERLGQLNAQALELMAASGWQ
CK_Syn_A15-44_00114	Syn	A15-44	114	5.1	II	IIa	2	CK_00001342	null	putative_ABC_transporter,_sugar_binding_component	MRLTRRDLLLGSAALGLAACGLRTPQTRALELWTLQLAPKFNPYFADVLGAWSRLHPDAPVRWTDLPWGSVERKLLAAVFARTAPDVVNLNPPFAANLASKGGLADLTPLLPADAAGRYLPSVWQACRDPDAGQIALPWYLTVRLSLVNRALLDQAGIAAPPSRWDQVPAFACRIRERTGRYGLFLTTVPDDSAELLETLVQMGVTLLDSQRRAAFDSPAGLRAFRFWSDLYREGLLPREVVSQGQRRAIELFQSGDLALAATGAEFLRSIQTNAPGVAAVTEPHPPVTGADGRANVALMTLAVPRQSQRAREAVDLALFLTNPDQQARFAAEARVLPSSLEALARVREALEQEEPATTAERQIRQARLLSASTLDRARVLVPALPGIKRLQKIIYTQM…
CK_Syn_A15-44_01198	Syn	A15-44	1198	5.1	II	IIa	2	CK_00006203	phnD2	phosphonate_ABC_transporter,_periplasmic_component	LSQAARFSAVAFASAAIVLTGCSSQTTTGKSADSSDPDKLIVALIPDENAATVIQDNQGLKDYLNQKLGKEIELVVTTDYSSMIEAARNDRLDLAYFGPLSYVLAKTKSEIEPFAARIKGGTKTYQSCLIGNTEAGVTDFEAIKGKTFAFGDPASTSSRLFPELTLKENGLTKGEDYEGVFLGAHDAVALAVQNGNAQAGGVACPIFESLKEKGKIDATKVTLIAKSAPIPQYPWTMRSSLKPELKDTISTTFIELNDDSVLKPFKADGFAVITDQDYDGIRKAGDLLGLDLGKFVN
CK_Syn_A15-44_00200	Syn	A15-44	200	5.1	II	IIa	2	CK_00000264	null	ABC-type_transport_system,_periplasmic_component	MRRSVRDAIVGFTVIGGIIGFASTALWLRGVRLGASHWSLTARFNEAAGLAERSPVTYRGILVGSVRSIAVTSEAVVAELEIDKGDLLLPLPVTATVASGSLLGGDAQVSLVSRGTPLAKDAPLPRAANCRPEQQLCDGSTVQGREAASLSTVTETLQELLAQAQNERVIPHAADSLEQIDATARQFQVLTVQLQDELAKAAPVIRNLEAATANAVAATAHVNSIASSLDNPQTLSELKQTAANAAQLTATIDAVGGDVAKLTGDPEFMRGVRNLTIGLGELFGEIYPAQTAK
CK_Syn_A15-44_03151	Syn	A15-44	3151	5.1	II	IIa	2	CK_00000076	urtA	ABC-type_urea_transporter,_substrate_binding_component	MSTPLSKRLFAGMAAASLGLAVTACGGGDKASAPATDFDDTVTVGILHSLTGTMAISESTLVDTEKMAIDEINAAGGVEVDGKKYKIEYIVEDGASDWPTFAEKSKKLIDQDAVPVVFGGWTSASRKAMLPVYESKNAFLYYPIQYEGQECSNNIFYTGATPNQQSEPATKFMYEKSPAAGKPFFLVGSDYVFPRTSNTITKEQLKSLGGEVVGEDYLPLGNTEVAPIIAKIKKALPDGGVIINTLNGDQNVAFFKQIQDAGITPENGYYVMSYSIAEEEISTIGSEFLEGHYGAWNYMMSIDTPASKKFAADFKAKYGEDRQVADPQESAYNMVYLWKKAVEKANSFDDDKVREALVGIEFDAPQGPVKVMPNHHLSQTVRIGQITADGQFEILESTD…
CK_Syn_A15-44_01590	Syn	A15-44	1590	5.1	II	IIa	2	CK_00001455	ggtB	ABC-type_sugar_transport_system,_periplasmic_component	MKLRRWLAGGALALLMALGVLVGSASSRAEEVSILMPSSFTDASADLVKTFNREHRGRIHLSLIRGPLNTESISDLAISSLLLGDAPFDALLMDVTWLPKYAAAGWLEALDPWFGQGDQEQLVQGARLGNDYDGHLYRWPLVADVGLLYWRTDLMEQPPATPDALVEVAGRLVESQAVANGFVWQGRQYEGLSCDFLEVLQGFGGDWMDTSTNAMELDTPEATAAAAWLNGLISEGVSPYAVTNYAEAESLQAFKAGDAALMRNWPYAWAELQKDDSAVKGNVGISLMVAQPGERPGATLGSWGLSLMHQSPHKEAAVEAIRYLTSEDAQRQRFLNNGYTPIQADLFNDPEMLKASPVLPDLLVALNHAVGRPPTPLYAQLSDVVQRELNGLFTAAGSA…
CK_Syn_A15-44_02083	Syn	A15-44	2083	5.1	II	IIa	2	CK_00001489	natF	ABC-type_uptake_transporter_for_acidic_and_neutral_polar_amino_acids_(N-II),_substrate_binding_protein	MFRSSSRVLIVALAGLSSFLASCASLDSAAGSRLDLVKARGELLCGVSGKIPGFSFLSPDGRYTGLDVDICRAMAAAFVGDAEKVQYRPLTAPERFTALRSGEIDLLSRNTTHTLSRDAVGGNGLRFGPVVFHDGQGLMVNAASGVRSLADLSGKAICVGSGTTTEQNLNDAFASKGHPYTPIKYQDLNQVVGGYLQGRCAAMTSDRSQLAAARSGFSDPQAHQILDDRISKEPLAPAVVGGDQPMGDAMTWVINALIEAEERGITQANVDAVVKQAAADPSQTALRRFLGVDPGLGRKLGLADDFVVQVIRSTGNYGEIYNRHLGPDSAVAIPRGANRLAGEGGLMISPPFT
CK_Syn_A15-44_01309	Syn	A15-44	1309	5.1	II	IIa	2	CK_00043821	pstS	phosphate_ABC_transporter,_phosphate-binding_protein_PstS	LAHRSLVVSSLSVLAVGLAACGGSSSVSSLNAAGASFPAKVYQSWFAELAGSGGIKVNYQAVGSGSGRKAFIDGTVDFAASDDPIKDADRKQVSQGVVQIPMVGGTIAFGYNKPGCELQLTQQQAVEVAIGRISDWKELGCEVGTITWVHRSDGSGTTKAFTNSLQTFSPDWTLGSGKSVKWPIGVGAKGNSGVAGVIDNRVGAIGYVNQSYIKGNVQAAALQNKSGEFLTPSVEAGAKALNGIELDQYLAGSNPNPSAAGAYPIATLTWVLAYAEGNGAKAEAVRDVFNYMLEDSTQEGAAALGFVPLRGSILEKSRTAVAGIQP
CK_Syn_A15-44_01669	Syn	A15-44	1669	5.1	II	IIa	2	CK_00000919	null	ABC_transporter,_substrate_binding_protein,_possibly_Mn2+/Zn2+	MRSSIRPRRPALPRLNWNRSAAVLLVVLAVVLASCRSRDQDITADSRPQVLTTFTVLADLARNVAGDRFQVASIVKPGAEIHGYQPTPSDIERASKADLIVENGLGLELWARRFTAAAGDVPTITLSEGMDPLLITEDAYSGKPNPHAWMSPQRAMFYVDHLERAFTQLDPAGAEDFAANASAYKAKLQALDDELRTAIAALPAQQRLLVSCEGAFTYLATDYGLEEAYLWPVNAESEITPKRMARLIDTVRQRQVPAVFCESTVSDKAQREVAAAAGARFGGTFYVDSLSSPDGPAPTLLDLQRHNVGLIRKGLDQSESNR
CK_Syn_A15-44_01137	Syn	A15-44	1137	5.1	II	IIa	2	CK_00002249	null	putative_nitrate_ABC_transporter,_substrate_binding_protein	MTKQLRNLLFASLAIVLAVACSKPSTPTVGGTPIVLGYSNWAGWWPWAIAVEEKLFEQNGVNVEMKWFDGYVQSMETFAAGKIDGNSQTLNDTISFLPGENGGEVVVLVNDNSAGNDQIIADASITSIADLKGKTVAVEEGVVDDYLLSLALKDAGLSRDDVVIKGMPTDQAATAFAAGQVDAVGAFPPYTGTAMQREGARVIASSKEYPGAIPDLLTVSGDLIKERPDDVQKIVKTWWDVREFMEKNPEKSEAIMAKRAGIPTEEYEQYKDGTRFFSIEENLEAFSTGEGMKFMPFAAESMADFMVSVGFIPEKPDMTKLFDDSFIKKVAAS
CK_Syn_A15-44_01929	Syn	A15-44	1929	5.1	II	IIa	2	CK_00001600	iraI	ABC-type_Mn2+/Zn2+_transport_system_periplasmic_component	LAIGAAVVPAYAAQPVVVAVDGTLCDLAKTLAAGAASVTCLIPPGGDPHSYRLKPSDRSQIAKSDLVLHIGFGLTPSAKKLKSPGTVVAVGEVALPSYGGSDPHVWHDPANSAAMVRVISSSLAPVLPASDRAALQQRTARAVAVLQALQSWEAKQFSSLPPAQRVLVTDHRTYSHLADRFGLVEIAMLDSHTTGGVLRPSSLKTITQEVKASGAKTIFSPTASPNKTLRRISKSTGLPIASTPLYGEGIAAGRNAVSTATLNVCTIVKGQGGSCDTAGANALNTQWSSIR
CK_Syn_A15-44_01466	Syn	A15-44	1466	5.1	II	IIa	2	CK_00000860	phnD	phosphonate_ABC_type_transporter,_substrate_binding_component	VVATGLIAGIALTASVSSCGAPQNDAKQAVLQIGAIPDQNPEKLNRLYGTLSAELSEKLDVPVRYAPVSNYAAAVSAFRTGSLDLVWFGGLTGVQARLQTPGARVLAQRDIDAEFTSVFIANGASGLRPFTSADQLVELKGRRLAFGSESSTSGRLMPQFFMGENGVKPEDLAGGGPGFSGSHDATVAVVQSGAYEVGALNEQVWRSNVADGRVDPGKVSVIWRTPPYVDYHWVVRPGLDDRFGDGFTDKLQSALLDLSADTENGATILELFGAERFIPAKDEDYVMIETVGRQLGKIR
CK_Syn_A15-44_01310	Syn	A15-44	1310	5.1	II	IIa	2	CK_00043821	pstS	phosphate_ABC_transporter,_phosphate-binding_protein_PstS	MRIAQKALLASSLLVLGAGMSASAAPKLNGAGASFPAKIYQRWFADLAKAGGPQVNYQAVGSGSGRKAFIDQTVNFGASDDPMKKKDMAKVTRGVVQIPMVGGTIAFGYNKPGCNLKLTQEQAVKVAMGMIKNWKELGCKPGTLTWVHRSDGSGTTKAFTNSMQAFSKTWTLGTGKSVKWPAGVGAKGNSGVAGLIQNREGAIGYVNQSYIKGKVVAAALQNKSGEFLKPSVAAGAKALNGISLDKDLAGKNPNPTAKGAYPIATLTWVLAYKTGNGDNAKVVQDAFNYMLSDAAQNKAPSLGFVPLKGDILAKSKAAVNKIGK
CK_Syn_A15-44_02230	Syn	A15-44	2230	5.1	II	IIa	2	CK_00001014	dppA		MALALTITQMGCQAPPPTNRITVASAGRISSLDPAQASTLGATQLISALGDPLYRLKRDGSLEPRLAASAPVLSDGGRTVTVPLRTDVRFHDGTPFDAAAMAFSLRRFLEIGTLSYVVGDRIAAVEEADSHTLRLRLSRPSTSLQGLLTSINLTPISPTAYSNHQDRFLHDRFVGTGPYKLTRFSEHQQRLEPFAQYWGEAPRNNGLDLITLSNSTALYGALRSGEVDLLLSASIDEDQRHTLHEQASAGELHESVGPAMEIGYITLLSNREPFQDPKLRRALAVSLNRSEISERVSYGLRRPLRALVPPSLAGGAMAPWPEHNPEQARKLLQAAGYCNGSTLRFPLTFRSNVPADKLLALTWQAQVQRDLSDCLVLDLDGVESTTIYRQLGEGAFKAV…
CK_Syn_A15-44_01581	Syn	A15-44	1581	5.1	II	IIa	2	CK_00001829	sphX		MMRLMPHNVMGSKQAVRLAIGLSLVLGVSAGQAANETIQISGSSTVYPITKAAIEDFQSSGNERTSFELRETGSSAGFREFCSGNIPLANASRPISSKELKRCKKNGIRFIELPVAFDAITVAVNPANTWSGSMTVKELQRLWNKKAQGRINRWNQINLDYPDSKIKLCGPGKESGTFDVFNKTINGSKKNSRTDYLASEDDNKLVKCVSENKQALAYFGFSYYKNNANKLRAVKIVNPKGNPVAPGIQNVQNEKYRPLSRPLFLYVNDQQLRANKTFRRFVSHYLRNMGSLVKRTNYIPLPESTYRLVDSKLYRHVLGTSFGGDLPVGLTIGQAIDRSFDQHKKPRHR
CK_Syn_A15-44_01896	Syn	A15-44	1896	5.1	II	IIa	2	CK_00000068	idiA2		LKVLAGLCLVAPLVGCAAVGAQEVRVYSGRHYNTDRQVFKRFSEKTGIKVRLIEATGISLVERLKREGSNSKADVILLVDAARINDAANAGLLQPVQSNTLKANIPARYRDPSNRWFGLTRRVRSIIVNPKLVNPSTINNYDDLGKPELKGKLCLRKRKNVYNQSLVADQIVLKGQAGATAWVRSMVDNVKQPFFSGDTSLIRAVGQGKCGVGVVNHYYLARMQAGDKGKGDQELAKNVRLIMPNPAHVNISAAGIATSAQNKREAVKLIEFLSSPQGSQALAGPTHEYPLKSQGSSNVLKQYGRFTADNVPISAIGANQKKAIQVMAQAGWR
CK_Syn_A15-60_01737	Syn	A15-60	1737	5.1	VII	VIIa	3c	CK_00001455	ggtB	ABC-type_sugar_transport_system,_periplasmic_component	MGWMKRTSGQLILVVITFTVSTLLGVSTLARQADSVSILMPAPFADATAELVRMFNKEHEGRIHLNVIRGPLETESISDLAISSLLLGDTPFDGLLMDVTWVSKYAKAGWLSPLDDYFTDQDIAALAPGASEGNHAEGALQRWPLTSDIGLLYWRTDLMDEPPRTPQDLETISRTLQASGQVPFGYVWQGRQYEGLSCVFLEIMDGFGGEWYAPQTSAIGLDEPAGTAAATWLQHLIESGISPRAVTNYAESESLQSFKSGESAFMRNWPYAWAELQKDDSPVKGKVGITTMVAESNQRPAATIGSWGLSLLKGSEHPQSTIEAIKYLTNEQSQRYLYTNFGYTPTQAALFNDEQLTRTHPSLVAIGEALPFARARPQTPLYAQMSDVLQRNLSSALTG…
CK_Syn_A15-60_00181	Syn	A15-60	181	5.1	VII	VIIa	3c	CK_00002249	null	putative_nitrate_ABC_transporter,_substrate_binding_protein	MTKQLRNLLFAGLAIVLAVACSKPSTPVVEGPPIVLGYSNWAGWWPWAIAVEEKLFEKNGVNVEMKWFDGYVQSMETFAAGKIDGNSQTLNDTISFLPGENGGEVVVLVNDNSAGNDQIIADASISSIADLKGKTVAVEEGVVDDYLLSLALQDAGLSRDDVVIKGMPTDQAATAFAAGQVDAVGAFPPYTGTAMQREGAQVIASSKEYPGAIPDLLTVSADLIKERPDDVQKIVKTWWDVREFMEKNPEKSEAIMAKRAGIPTEEYEQYKDGTRFFSIEENLQAFSDGEGMKFMPYAAESMADFMVSVGFIPEKPDMSSLFDDSFIKKVAAS
CK_Syn_A15-60_02135	Syn	A15-60	2135	5.1	VII	VIIa	3c	CK_00000919	null	ABC_transporter,_substrate_binding_protein,_possibly_Mn2+/Zn2+	MPLPTLAVGLLALLMACSGPSRLSSMERGATTDARPKVLTTFTILADMASNVAGDRLQVESITKPGAEIHGYEFTPSDIERALGADLIVENGLGLELWAKRFTAAAGQVPTVTLTNGLQPLLIEEDAYAGRPNPHAWMSPKTAQHYVDQLVLAFSELDPEGSEAYQSNAEAYKASLRKLDEELRQSLATLPEGQRLLVSCEGALSYLARDYGLQEAYLWPVNAESQITPRRMARLINRVRQDQVPAVFCETTVSDQPQREVARAAGSRFGGSFFVDSLSDDNGPAPTLLDLHRHNVKLIRAGLGSPADPTP
CK_Syn_A15-60_00201	Syn	A15-60	201	5.1	VII	VIIa	3c	CK_00001342	null	putative_ABC_transporter,_sugar_binding_component	MTEFKRRRLVLVGLAVAGLATIGWGCRRPAAPESTLQLWTLELAPKFNPYMTSVIEAWETRYPDVPVRWTDLLWGTVERKLLAAVFARTAPDLVNLNPPFAANLASKGGLTDLTPLLPDGASERYLPSVWDAARDPKGGQIAIPWYLTVRLSLVNRDLLRGAGLEQAPQRWEDVPAFARQIRERTGHYGVFVTVVPDDSAELLESMVQMGVTLLDDRQRAAFNTPAGRKAFAFWTNLYREGLLPREVVSQGQRRAVELFQSGELALLASGAKFLGNIQTNAPGVAAVTEPRPPLTGTDGVANVALMTLVVPRQSDNAADAVLFALFLTNGENQARFAREALVLPSSTQALAAVRAELEAERPSDPGAAQIREARLLSAETLERARVLVPATQGVKRLQS…
CK_Syn_A15-60_00288	Syn	A15-60	288	5.1	VII	VIIa	3c	CK_00000264	null	ABC-type_transport_system,_periplasmic_component	MRRSVREAIVGFSIVGAIAGFAGTMLWLRGVRLGSETWTVTADFQNAGGLAARSPVTFRGIMVGTVRSIQVTPMAVRAILEINDESLQLPLPVKAAVSSASLLGGDSQVELVTTGVPLPKGAPGPKSRRCKGSEILCDGATIRGESAASLATITATLEQLLSEAQNANLIPALVESTKQFGITSQDASTFLNTADEAAGNVDALVQELREELARAQPTVDNLNRATAEAAAAAANINALAEAFNNPQTVGDLKQTVTNARDLTARLDSVSGDLEQLTDDQRFMTGLRNVMIGLGAFFEEVYPAKTGPSN
CK_Syn_A15-60_02123	Syn	A15-60	2123	5.1	VII	VIIa	3c	CK_00001600	iraI	ABC-type_Mn2+/Zn2+_transport_system_periplasmic_component	VKIILMSVALIPSAAGVLLAAATSTPTIVAADGILCDLTKKLVANDAKVICLIPAGADPHTLALRPADRTNLGKANLVLLNGYGLTPALKGVKAGGPVVSLGEIALPSNPQNDPHLWHDPANVAAMANVSVLKFKPLFSDQQFAAINQRRTAMAGVLNSLGSWTAQQVATVPEPQRVLVTGHRAYSFLSNRYGIRELPVIDEYATGGRMRPSSLNDISKAIKASGTKVIFPESLPPSKTMRRISRASGIPLASTALVADGLAPGKSLIQTATSNVCTFVVAQGGRCDQQAAAQLQQRWSAIR
CK_Syn_A15-60_01538	Syn	A15-60	1538	5.1	VII	VIIa	3c	CK_00001489	natF	ABC-type_uptake_transporter_for_acidic_and_neutral_polar_amino_acids_(N-II),_substrate_binding_protein	MFTVMTARRPVISLLSAVLALGGCATLGEGGASRLDQIRNRGELRCGVSGKIPGFSFLQRDGRYAGLDVDLCKAFAAAFVGDGDKVQYRPLTAPERFTALRTGEIDLLSRNTTFNLSRDEAGGNGVSFAPVVFHDGQGLLVRRDSGIRSLEDLGGQTICVGSGTTTEQNLNDAFQARGLPYTPIKYQDLNQVVAGYLQGRCRAFTSDRSQLASARSGFERPDDHVILPEVLSKEPLAPCSSGGDQRLADAMRWVVFGLITAEEMEITQANVDAKREEATNNPDLTRVRRFLGVEGNLGSKLGLPDDFMVEVIRSTGNYGEIYNRHLGPDSVVPIPRGLNNLSSQGGVLTAPPFQ
CK_Syn_A15-60_02034	Syn	A15-60	2034	5.1	VII	VIIa	3c	CK_00043821	pstS	phosphate_ABC_transporter,_phosphate-binding_protein_PstS	MQFSQKALLLTSVLAVGASTTASAAPSLNGAGATFPAKIYQRWFADLAKSGGPQVNYQAVGSGSGRKAFIDQTVSFGASDDPMKKSDMAKVKRGVVQIPMVGGTIAFGYNKPGCDLKLTQKQAVQVAMGKINNWSELGCAAGPLVWVHRSDGSGTTKAFTNSMQAFSSEWTLGTGKSVSWPSGLGAKGNSGVAALIQNRVGAIGYVNQSYIRGAVKAAALQNKSGQFLLPSVNSGATALNGIKLDANLAGVNPNPSAEGAYPIATLTWVLAYKSGNGSNTQALRDVFNYMLSSQAQNAAPSLGFVPLKGDILAKARAAVAMVGQ
CK_Syn_A15-60_03061	Syn	A15-60	3061	5.1	VII	VIIa	3c	CK_00000076	urtA	ABC-type_urea_transporter,_substrate_binding_component	MSSSLSKRLFAGLAATSLGLAVTACGGGEKAATNAKCDANGENCTVTVGILHSLTGTMAISEKTLVDTEELAIEEINAAGGVEVDGKKYMIETIVEDGASSWPTFAEKSKKLIDQDNVPVVFGGWTSASRKEMLPVYESKDAFLYYPIQYEGQECSNNIFYTGATPNQQSEPATKFMYEKSPAAGKPFFLVGSDYVFPRTSNTITKSQVEQLGGTVVGEDYLPLGNTEVAPIIAKIKEALPDGGVIINTLNGDQNVAFFKQIQDAGLTPANGYYVMSYSIAEEEISTIGPEFLEGHYGAWNYMMSIDTPASKKFAADFKAKYGEDRQVADPQESAYNMVYLWKAAVEKANSFENDKVREALVGIEFDAPQGKVTVMPNHHLSQTVRIGQITKDGQFAIL…
CK_Syn_A15-60_01512	Syn	A15-60	1512	5.1	VII	VIIa	3c	CK_00000860	phnD	phosphonate_ABC_type_transporter,_substrate_binding_component	MPTRERRAVALLAVLLCQGVTVLPVVAQPTLKVGAIPDQNPERLNRLYGQLADELSERLDVKVRYVPVSNYPAAVSAFRSGGLDLAWFGGLTGVQARLQTPGAQVLAQRDIDARFRSVFIANTNSGLQPITSINGLTSLRGKRFSFGSESSTSGRLMPQHFLAKVGVTPSQFSGGRAGFSGSHDATIAVVQSGAYEAGALNEQVWTSAVNDGRVNTEKVEVIWRTPEYVDYHWVVRPNLDQSFGAGFTGRLRQAILAIQPTTPRQTTILELFAAKRFIPAEASQYEPIERVGRELGKIR
CK_Syn_A15-60_03127	Syn	A15-60	3127	5.1	VII	VIIa	3c	CK_00000023	pstS2	ABC_transporter,_substrate_binding_protein,_phosphate	MPRSFNARALSAAACLTAGLTLAACSSGSDSGDQVKGNLSAAGASFPAAIYQRWFQDLSSKGVNVNYQSVGSGAGVRQFTAGTVDFGASDKPMKPEAIAKVSRGVVQIPMTAGAIAVAYNNPSCKLELTQDQLAAIFLGKITNYSELGCDDKKINVVHRSDGSGTTFNFTNHLSAISPEWKANVGADKSVKWPTGVGAKGNEGVSAQLNQIDGGIGYVELAYVKGDLQAAALQNASGAKVMPTNATASEALGSIDLGPNLIGSNPNPEGGYPIVTFTWVLAYETGNDNNTPVLKKTFEYMLSDEAQSKAPELGYVSLPPEVVTQAKAAANSIN
CK_Syn_A15-60_02342	Syn	A15-60	2342	5.1	VII	VIIa	3c	CK_00001014	dppA		VIDQRSPSGSANINRVFRCLLSVSAAAAIGLSQSACQPIRPSDRITVARAGRITSLDPAQASTFGAQQVISALGDTLYTRSMSGELMPSLASGPPEISDDGLTVTIPLRDDVLFHDGTPFNAEAMAFSLRRFLAIGTLSFVVGDRIKAVETPSAFELRLRLNRPSSSLENLLTSTNLTPVSPTAYHDHQERFLNDNFVGTGPYRLASFQAVQQRLDPFEQYWGQPPSNPGLNLIYLSNSTALFGAIRSGEVDVLISDSIDEDQRLALNRMADEGRLRVGEGPALVIGYITLLSNDGPLKNPVLRQALTYSLDRPLISQRVSHGLRLPLLSLVPPGLPGGNAEPWPRYDAAQARNLFLSAGYCNGQVFTLPFTYRSNLPADRLMALTWQAQIQRDLSDCL…
CK_Syn_A15-60_02023	Syn	A15-60	2023	5.1	VII	VIIa	3c	CK_00000068	idiA2		MKFLAASLLASFAFMPLSVHAREVRVYSGRHYNTDRQSYKAFTELTGIKVRLIEASGISLVERLKREGSNTKADVIILVDAARINNAAKAGLFQPIVSSTLKSEVPSRYRDPGNRWFGLTRRVRAIVVNPQVVNPAEVQTYAQLASPDLKGKLCLRNRKNVYNQSLVADQLALKGEASTKAWLNGVTANVTQPYFTGDIGLIRAVAQGKCGVGVVNHYYLARMLSGVNGGKDQQLARQVSIVMPNPAHVNISAAAVSRYAKNKPEAIELIEFLASPNGNVGLAGPTYEFPLRGVGSSAYLRGMTKFTPDQVTVSELSAFNPLAIRLMAQAGWK
CK_Syn_A15-62_00230	Syn	A15-62	230	5.1	II	IIc	3dB	CK_00000264	null	ABC-type_transport_system,_periplasmic_component	MRRSVRDAIVGFTVIGGIIGFASTALWLRGVRLGASHWTLTARFDDAAGLAERSPVTYRGILIGAVRSIEVTPEAVVAELEINKGDLRLPRPVTVTVGAGSLLGGDAQVALVSRGEPLPQDAPFPRGVDCQPTRQLCNGGTVVGREAPSLSTVTATMQELLAQVQDERVFPNVAASLEQIEATTNEFEALTVQLQDELAKAAPVIRNLEAATAHVNNIAASLDNPQTVSELKQTAANAAQLTAKIDAVGGDVAQLTGDPEFMKGVRNLTIGLGELFGEIYPTQTAQ
CK_Syn_A15-62_01116	Syn	A15-62	1116	5.1	II	IIc	3dB	CK_00002249	null	putative_nitrate_ABC_transporter,_substrate_binding_protein	MTKQLRNLLFAGLAIVLAVACSKPSTPTVGGTPIVLGYSNWAGWWPWAIAVEEKLFEKNGVNVEMKWFDGYVQSMETFAAGKIDGNSQTLNDTISFLPGENGGEVVVLVNDNSAGNDQIIADASITSIADLKGKTVAVEEGVVDDYLLSLALKDAGLSRDDVVIKGMPTDQAATAFAAGQVDAVGAFPPYTGTAMKREGAQVIASSKEYPGAIPDLLTVSGDLIKERPDDVQKIVKTWWDVREFMEKNPEKSEAIMAKRAGIPTEEYEQYKDGTRFFSIEENLEAFSTGEGMKFMPFAAKSMADFMVSVGFIPEKPDMSKLFDDSFIKKVAAS
CK_Syn_A15-62_01180	Syn	A15-62	1180	5.1	II	IIc	3dB	CK_00043821	pstS	phosphate_ABC_transporter,_phosphate-binding_protein_PstS	MRIAQKALLASSLLVLGAGMSASAAPKLNGAGASFPAKIYQRWFADLAKAGGPQVNYQAVGSGSGRKAFIDQTVNFGASDDPMKKKDMAKVSRGVVQIPMVGGTIAFGYNKPGCNLKLTQEQAVKVAMGMIKDWKQLGCKPGTLTWVHRSDGSGTTKAFTNSMQAFSTTWTLGTGKSVKWPAGVGAKGNSGVAGLIQNREGAIGYVNQSYIKGKVVAAALQNKSGEFLKPSVAAGAKALNGISLDKDLAGKNPNPTAKGAYPIATLTWVLAYKTGNGDKAKVVQDAFNYMLSNAAQNKAPSLGFVPLKGDILAKSKAAVNKIGK
CK_Syn_A15-62_01700	Syn	A15-62	1700	5.1	II	IIc	3dB	CK_00001600	iraI	ABC-type_Mn2+/Zn2+_transport_system_periplasmic_component	LAIGAALVPAHAAQPVVVAVDGTLCDLTKTLAAGAASVTCLIPPGGDPHSYRLKPSDRSQIAKSDLVLHIGFGLTPSAKKLKSPGTLVAVGEVALPSYGGSDPHVWHDPANSAAMVRVISSSLAPVLPASDRAALQQRTARAVAVLQALQSWEAKQFSSLPPAQRVLVTDHRTYSHLANRFGLVEIAMLDSHTTGGVLRPSSLKSITQEVKASGAKTIFSPAATPNKTLRRISKATGLPIASTPLYGEGVAAGRNAVSTATLNVCTIVKGQGGSCDTAGANALNTQWSSIR
CK_Syn_A15-62_01179	Syn	A15-62	1179	5.1	II	IIc	3dB	CK_00043821	pstS	phosphate_ABC_transporter,_phosphate-binding_protein_PstS	LEHRSLVVSSLSVLAIGLAACGGSSSVSSLNAAGASFPAKVYQSWFADLAGSGGIKVNYQAVGSGSGRKAFIDGTVDFAASDDPIKEADRKQVSQGVVQIPMVGGTIAFGYNKPGCELQLTQQQAVEVATGAISDWKDLGCEAGTITWVHRSDGSGTTKAFTNSLQTFSPDWTLGSGKSVKWPVGVGAKGNSGVAGVIDNRVGAIGYVNQSYIKGNVQAAALQNKSGEFLKPSVEAGAKALNGIELDQHLAGSNPNPSAAGAYPIATLTWVLAYAEGNGAKAEAVRKVFNYMLDDATQEGAAALGFVPLRGSILEKSRSAVAGIQP
CK_Syn_A15-62_00114	Syn	A15-62	114	5.1	II	IIc	3dB	CK_00001342	null	putative_ABC_transporter,_sugar_binding_component	MSLNRRDLLLGAAAFGLAACAPRNPRSRALDLWTLQLAPKFNPYFADVLGVWSRLHPGAPVRWTDLPWGSVERKLLAAVFARTAPDVVNLNPPFAANLASKGGLADLTPLLPADAAGRYLPSVWQACRDPDAGQIAVPWYLTVRLSLVNRALLDQAGIAAPPSRWDQVPAFAHRIRERTGRYGLFLTTVPDDSAELLETLVQMGVTLLDSQRRAAFDSPAGRRAFRFWSDLYREGFLPREVVSQGQRRAIELFQSGDLALAATGAEFLRSIQTNAPGVAAVTEPHPPLTGADGTANVALMTLAVPRQSQRAQEAVDFALFLTNADQQARFAAEARVLPSSLEALARVRRELEQQVPATDAERQIRQARLLSASTLDRARVLVPAMPGIKRLQKILYTQM…
CK_Syn_A15-62_01448	Syn	A15-62	1448	5.1	II	IIc	3dB	CK_00001455	ggtB	ABC-type_sugar_transport_system,_periplasmic_component	MKLRRWLAGGALALVMALGALIGSASFRAEEVSILMPSSFTDASADLVKAFNREHRGRIHLSLIRGPLNTESISDLAISSLLLGDAPFDALLMDVTWLPKYAAAGWLEPLDPWFDQGDQEQLVQGARLGNDYDGHLYRWPLVADVGLLYWRTDLMDQPPATPDALVEVAERLVESQSVANGFVWQGRQYEGLSCDFLEVLQGFGGDWMDTTTNTMQLDAPAATAAAAWLDDLISEGVSPYAVTNYAEAESLQAFKAGDAALMRNWPYAWAELQKDDSTVKGNVGISLMVAQPGERPGATLGSWGLSLMRQSQHQEAAVEAIRYLTSETAQRQRFLNNGYTPIQADLFNDPEMLKASPVLPDLLVALNHAVVRPPTPLYAQLSDVVQRELNGLFTAAGSA…
CK_Syn_A15-62_02770	Syn	A15-62	2770	5.1	II	IIc	3dB	CK_00000076	urtA	ABC-type_urea_transporter,_substrate_binding_component	MSTPLSKRLFAGMAAASLGLAVTACGGGEKASNVEYDDSVTVGILHSLTGTMAISESTLVDTEKMAIDEINAAGGVEVDGKKYKIEYIVEDGASDWPTFAEKSKKLIDQDAVPVVFGGWTSASRKAMLPVYESKNAFLYYPIQYEGQECSNNIFYTGATPNQQSEPATKFMYEKSPAAGKPFFLVGSDYVFPRTSNTITKEQLKSLGGEVVGEDYLPLGNTEVAPIIAKIKKALPDGGVIINTLNGDQNVAFFKQIQDAGITPENGYYVMSYSIAEEEISTIGSEFLEGHYGAWNYMMSIDTPASKKFAADFKAKYGADRQVADPQESAYNMVYLWKKAVEKANSFDDDKVREALIGIEFDAPQGPVKVMPNHHLSQTVRIGQITADGQFEILESTDGP…
CK_Syn_A15-62_01524	Syn	A15-62	1524	5.1	II	IIc	3dB	CK_00000919	null	ABC_transporter,_substrate_binding_protein,_possibly_Mn2+/Zn2+	LKRSAAVLLVVMGVLLASCRSRDQNIAVDSRPQVLTTFTVLADLARNVAGDRMQVASIVKPGAEIHGYQPTPSDIERASKADLIVENGLGLELWAQRFTAAAGDVPTITLSEGMEPLLIAEDAYSGKPNPHAWMSPQRTMGYVDHLERAFSQLDPAGAEVYSANASAYKAKLQALDQELRTAIGELPARQRLLVSCEGAFTYLAADYGLEEAYLWPVNAESEITPKRMARLIDTVRERQVPAIFCESTVSDKAQREVAAAAGARFGGTFYVDSLSSPDGPAPTLLELQRHNVGLILKGLDLSESNR
CK_Syn_A15-62_01936	Syn	A15-62	1936	5.1	II	IIc	3dB	CK_00001489	natF	ABC-type_uptake_transporter_for_acidic_and_neutral_polar_amino_acids_(N-II),_substrate_binding_protein	MFRTSSRVLIVALAGLSSFLASCASLDSAAGSRLDLVKARGELLCGVSGKIPGFSFLSPDGRYTGLDVDICRAMAAAFVGDAEKVQYRPLTAPERFTALRSGEIDLLSRNTTHTLSRDAMGGNGLRFGPVVFHDGQGLMVNAASGVRSLADLSGKSICVGSGTTTEQNLNDAFASQGLPYTPIKYQDLNQVVGGYLQGRCEAMTSDRSQLAAARSGFSDPQAHQILDDRISKEPLAPAVVGGDQPMGDAMTWVVNALIEAEERGITQVNVDAVVKQAAADPSQTSLRRFLGVDPGLGRKLGLADDFVVQVISATGNYGEIYNRHLGPESAVAIPRGANRLAGEGGLMLSPPFT
CK_Syn_A15-62_01329	Syn	A15-62	1329	5.1	II	IIc	3dB	CK_00000860	phnD	phosphonate_ABC_type_transporter,_substrate_binding_component	VVATGLIAGLALTASVSSCGAPQNDTKQAVLQIGAIPDQNPEKLNRLYGTLSSELSEKLDVPVRYAPVSNYTAAVSAFRTGSLDLVWFGGLTGVQARLQTPGARVLAQRDIDAEFTSVFIANGASGLRPFTSADQLVELKGRRLAFGSESSTSGRLMPQFFMGKNGVKPEDLAGGGPGFSGSHDATIAVVQSGAYEVGALNEQVWRSNLADGRVDPGKVSVIWRTPPYVDYHWVVRPGLDERFGDGFTDKLQTALLDLSADTENGATILELFGAERFIPVKDEDYVMIETVGRQLGKIR
CK_Syn_A15-62_02092	Syn	A15-62	2092	5.1	II	IIc	3dB	CK_00001014	dppA		LKRIDRPTRWTCGGALVALALAITQMGCQAPPPTSRITVASAGRISSLDPAQASTLGATQLISALGDPLYRLRRDGSLEPRLAASPPVLSDGGRTVTVPLRTDVRFHDGTPFNAAAMAFSLRRFLEIGTLSYVVGDRIAAVEEADSHTLRLRLSRPSTSLQGLLTSINLTPISPTAYSNYQDRFLHDRFVGTGPYRLTRFSEHQQRLEPFEEYWGEAPRNKGLDLISLSNSTALYGALRSGEVDLLLSASIDEDQRHTLHERASAGELHESVGPAMEIGYITLLSNQKPFQNPNLRRALAVSLNRSEISERVSYGLRRPLRALVPPSLAGGARAPWPEHNPEQARELLQAAGYCNGSPLHFPLTFRSNVPADKLLALTWQAQVQRDLSDCLVLDLDGVE…
CK_Syn_A15-62_01650	Syn	A15-62	1650	5.1	II	IIc	3dB	CK_00000068	idiA2		MRRFFAALGLVASFAALPSVEAKEVRVYSGRHYNTDRAAYKQFSEETGIKVRLIEATGISLVERLKREGKNSNADVILLVDAARINNAAEAGLLQPVSSKQLQSNVPSRYRDPSNRWFGFTRRVRAIIVNPNVVDPNTIKTYSDLANPVLKGKLCLRKRKNVYNQSLVADQIIAKGQSAASTWVKGMIKNVTQPYFGGDVSLIRAVGQGKCGVSLVNHYYLARMQAGASGKSDQKVTSNIKLVMPNPAHVNISAAGVAKSAENKAEAVQFIEFISSPKGSRLIAGPTFEYPLKNLGTSKELKAFGKFTPDNVSISALGATQKTAIKVMADAGWR
CK_Syn_A18-25c_00148	Syn	A18-25c	148	5.1	VII	VIIa	3c	CK_00002249	null	putative_nitrate_ABC_transporter,_substrate_binding_protein	MTKQLRNLLFAGLAIVLAVACSKPSTPVVEGPPIVLGYSNWAGWWPWAIAVEEKLFEKNGVNVEMKWFDGYVQSMETFAAGKIDGNSQTLNDTISFLPGENGGEVVVLVNDNSAGNDQIIADASISSIADLKGKTVAVEEGVVDDYLLSLALQDAGLSRDDVVIKGMPTDQAATAFAAGQVDAVGAFPPYTGTAMQREGAQVIASSKEYPGAIPDLLTVSADLIKERPDDVQKIVKTWWDVREFMEKNPEKSEAIMAKRAGIPTEEYEQYKDGTRFFSIEENLQAFSDGEGMKFMPYAAESMADFMVSVGFIPEKPDMSSLFDDSFIKKVAAS
CK_Syn_A18-25c_01504	Syn	A18-25c	1504	5.1	VII	VIIa	3c	CK_00000860	phnD	phosphonate_ABC_type_transporter,_substrate_binding_component	MPTRERRAVALLAVLLCQGVTVLPVVAQPTLKVGAIPDQNPERLNRLYGQLADELSERLDVKVRYVPVSNYPAAVSAFRSGGLDLAWFGGLTGVQARLQTPGAQVLAQRDIDARFRSVFIANTNSGLQPITSINGLTSLRGKRFSFGSESSTSGRLMPQHFLAKVGVTPSQFSGGRAGFSGSHDATIAVVQSGAYEAGALNEQVWTSAVNDGRVNTEKVEVIWRTPEYVDYHWVVRPNLDQSFGAGFTGRLRQAILAIQPTTPRQTTILELFAAKRFIPAEASQYEPIERVGRELGKIR
CK_Syn_A18-25c_03096	Syn	A18-25c	3096	5.1	VII	VIIa	3c	CK_00000023	pstS2	ABC_transporter,_substrate_binding_protein,_phosphate	MPRSFNARALSAAACLTAGLTLAACSSGSDSGDQVKGNLSAAGASFPAAIYQRWFQDLSSKGVNVNYQSVGSGAGVRQFTAGTVDFGASDKPMKPEAIAKVSRGVVQIPMTAGAIAVAYNNPSCKLELTQDQLAAIFLGKITNYSELGCDDKKINVVHRSDGSGTTFNFTNHLSAISPEWKANVGADKSVKWPTGVGAKGNEGVSAQLNQIDGGIGYVELAYVKGDLQAAALQNASGAKVMPTNATASEALGSIDLGPDLIGSNPNPEGGYPIVTFTWVLAYETGNDNNTPVLKKTFEYMLSDEAQSKAPELGYVSLPPEVVTQAKAAANSIN
CK_Syn_A18-25c_00252	Syn	A18-25c	252	5.1	VII	VIIa	3c	CK_00000264	null	ABC-type_transport_system,_periplasmic_component	MRRSVREAIVGFSIVGAIAGFAGTMLWLRGVRLGSETWTVTADFQNAGGLAARSPVTFRGIMVGTVRSIQVTPMAVRAILEINDESLQLPLPVKAAVSSASLLGGDSQVELVTTGVPLPKGAPGPKSRRCKGSEILCDGATIRGESAASLATITATLEQLLSEAQNANLIPALVESTKQFGITSQDASTFLNTADEAAGNVDALVQELREELARAQPTVDNLNRATAEAAAAAANINALAEAFNNPQTVGDLKQTVTNARDLTARLDSVSGDIEQLTDDQRFMTGLRNVMIGLGAFFEEVYPAKTGPAN
CK_Syn_A18-25c_02127	Syn	A18-25c	2127	5.1	VII	VIIa	3c	CK_00000919	null	ABC_transporter,_substrate_binding_protein,_possibly_Mn2+/Zn2+	MPLPTLAVGLLALLMACSGPSRLSSMERGATTDARPKVLTTFTILADMASNVAGDRLQVESITKPGAEIHGYEFTPSDIERALGADLIVENGLGLELWAKRFTAAAGQVPTVTLTNGLQPLLIEEDAYAGRPNPHAWMSPKTAQHYVDQLVLAFSELDPEGSEAYQSNAEAYKASLRKLDEELRQSLATLPEGQRLLVSCEGALSYLARDYGLQEAYLWPVNAESQITPRRMARLINRVRQDQVPAVFCETTVSDQPQREVARAAGSRFGGSFFVDSLSDDNGPAPTLLDLHRHNVKLIRAGLGSPADPTP
CK_Syn_A18-25c_00168	Syn	A18-25c	168	5.1	VII	VIIa	3c	CK_00001342	null	putative_ABC_transporter,_sugar_binding_component	MTEFKQRRLVLVGLAVAGLATIGWGCRRPAAPESTLQLWTLELAPKFNPYMTSVIEAWETRYPDVPVRWTDLLWGTVERKLLAAVFARTAPDLVNLNPPFAANLASKGGLTDLTPLLPDGASERYLPSVWDAARDPKGGQIAIPWYLTVRLSLVNRDLLRGAGLEQAPQRWEDVPAFARQIRERTGHYGVFVTVVPDDSAELLESMVQMGVTLLDDRQRAAFNTPAGRKAFAFWTNLYREGLLPREVVSQGQRRAVELFQSGELALLASGAKFLGNIQTNAPGVAAVTEPRPPLTGTDGVANVALMTLVVPRQSDNAADAVLFALFLTNGENQARFAREALVLPSSTQALAAVRAELEAERPSDPGAAQIREARLLSAETLERARVLVPATPGVKRLQS…
CK_Syn_A18-25c_03030	Syn	A18-25c	3030	5.1	VII	VIIa	3c	CK_00000076	urtA	ABC-type_urea_transporter,_substrate_binding_component	MSSSLSKRLFAGLAATSLGLAVTACGGGEKAATNAKCDANGENCTVTVGILHSLTGTMAISEKTLVDTEELAIEEINAAGGVEVDGKKYMIETIVEDGASSWPTFAEKSKKLIDQDNVPVVFGGWTSASRKEMLPVYESKDAFLYYPIQYEGQECSNNIFYTGATPNQQSEPATKFMYEKSPAAGKPFFLVGSDYVFPRTSNTITKSQVEQLGGTVVGEDYLPLGNTEVAPIIAKIKEALPDGGVIINTLNGDQNVAFFKQIQDAGLTPANGYYVMSYSIAEEEISTIGPEFLEGHYGAWNYMMSIDTPASKKFAADFKAKYGEDRQVADPQESAYNMVYLWKAAVEKANSFENDKVREALVGIEFDAPQGKVTVMPNHHLSQTVRIGQITKDGQFAIL…
CK_Syn_A18-25c_01723	Syn	A18-25c	1723	5.1	VII	VIIa	3c	CK_00001455	ggtB	ABC-type_sugar_transport_system,_periplasmic_component	MGWMKRTSGQLILVVITFTVSTLLGVSTLARQADSVSILMPAPFADATAELVRTFNKEHEGRIHLNVIRGPLETESISDLAVSSLLLGDTPFDGLLMDVTWVSKYAKAGWLSPLDDYFTDQDIAALAPGASEGNHAEGALQRWPLTSDIGLLYWRTDLMDEPPRTPQDLETISRTLQASGQVPFGYVWQGRQYEGLSCVFLEIMDGFGGEWYAPQTSAIGLDEPAGTAAATWLQHLIESGISPRAVTNYAESESLQSFKSGESAFMRNWPYAWAELQKDDSPVKGKVGITTMVAESNQRPAATIGSWGLSLLKGSEHPQSTIEAIKYLTNEQSQRYLYTNFGYTPTQAALFNDEQLTRTHPSLVAIGEALPFARARPQTPLYAQMSDVLQRNLSSALTG…
CK_Syn_A18-25c_02020	Syn	A18-25c	2020	5.1	VII	VIIa	3c	CK_00043821	pstS	phosphate_ABC_transporter,_phosphate-binding_protein_PstS	MQFSQKALLLTSVLAVGASTTASAAPSLNGAGATFPAKIYQRWFADLAKSGGPQVNYQAVGSGSGRKAFIDQTVSFGASDDPMKKSDMAKVKRGVVQIPMVGGTIAFGYNKPGCDLKLTQKQAVQVAMGKINNWSELGCAAGPLVWVHRSDGSGTTKAFTNSMQAFSSEWTLGTGKSVSWPSGLGAKGNSGVAALIQNRVGAIGYVNQSYIRGAVKAAALQNKSGQFLLPSVNSGATALNGIKLDANLAGVNPNPSAEGAYPIATLTWVLAYKSGNGSNTQALRDVFNYMLSSQAQNAAPSLGFVPLKGDILAKARAAVAMVGQ
CK_Syn_A18-25c_01531	Syn	A18-25c	1531	5.1	VII	VIIa	3c	CK_00001489	natF	ABC-type_uptake_transporter_for_acidic_and_neutral_polar_amino_acids_(N-II),_substrate_binding_protein	MTARRPVISLLSAVLALGGCATLGEGGASRLDQIRNRGELRCGISGKIPGFSFLQRDGRYAGLDVDLCKAFAAAFVGDGDKVQYRPLTAPERFTALRTGEIDLLSRNTTFNLSRDAAGGNGVSFAPVVFHDGQGLLVRRDSGIRSLEDLGGQTICVGSGTTTEQNLNDAFQARGLPYTPIKYQDLNQVVAGYLQGRCRAFTSDRSQLASARSGFERPDDHVILPDVLSKEPLAPCSSGGDQRLADAMRWVVFGLITAEEMEITQANVDAKREEATNNPDLTRVRRFLGVEGNLGSKLGLPDDFMVEVIRSTGNYGEIYNRHLGPDSVVPIPRGLNNLSSQGGVLTAPPFQ
CK_Syn_A18-25c_02115	Syn	A18-25c	2115	5.1	VII	VIIa	3c	CK_00001600	iraI	ABC-type_Mn2+/Zn2+_transport_system_periplasmic_component	VKIILMSVALIPSAAGVLLAAATSTPTIVAADGILCDLTKKLVANDAKVICLIPAGADPHTLALRPADRTNLGKANLVLLNGYGLTPALKGVKAGGPVVSLGEIALPSNPQNDPHLWHDPANVAAMANVSVLKFKPLFSDQQFAAINQRRTAMAGVLNSLGSWTAQQVATVPEPQRVLVTGHRAYSFLSNRYGIRELPVIDEYATGGRMRPSSLNDISKAIKASGTKVIFPESLPPSKTMRRISRASGIPLASTALVADGLAPGKSLIQTATSNVCTFVVAQGGRCDQQAAAQLQQRWSAIR
CK_Syn_A18-25c_02303	Syn	A18-25c	2303	5.1	VII	VIIa	3c	CK_00001014	dppA		VIDQRSPSGSANINRVFRCLLSVSAAAAIGLSQSACQPIRPSDRITVARAGRITSLDPAQASTFGAQQVISALGDTLYTRSMSGELMPSLASGPPEISDDGLTVTIPLRDDVLFHDGTPFNAEAMAFSLRRFLAIGTLSFVVGDRIKAVETPSAFELRLRLNRPSSSLENLLTSTNLTPVSPTAYHDHQERFLNDNFVGTGPYRLASFQAVQQRLDPFEQYWGQPPSNPGLNLIYLSNSTALFGAIRSGEVDVLISDSIDEDQRLALNRMADEGRLRVGEGPALVIGYITLLSNDGPLKNPVLRQALTYSLDRPLISQRVSHGLRLPLLSLVPPGLPGGNAEPWPRYDAAQARNLFLSAGYCNGQVFTLPFTYRSNLPADRLMALTWQAQIQRDLSDCL…
CK_Syn_A18-25c_02003	Syn	A18-25c	2003	5.1	VII	VIIa	3c	CK_00000068	idiA2		MKFLAASLLASFAFMPLSVHAREVRVYSGRHYNTDRQSYKAFTELTGIKVRLIEASGISLVERLKREGSNTKADVIILVDAARINNAAKAGLFQPIVSSTLESEVPSRYRDPGNRWFGLTRRVRAIVVNPQVVNPAEVQTYAQLASPDLKGKLCLRNRKNVYNQSLVADQLALKGEASTKAWLNGVTANVTQPYFTGDIGLIRAVAQGKCGVGVVNHYYLARMLSGVNGGKDQQLARQVSIVMPNPAHVNISAAAVSRYAKNKPEAIELIEFLASPNGSAGLAGPTYEFPLRGVGSSAYLRGMTKFTPDQVTVSELSAFNPLAIRLMAQAGWK
CK_Syn_A18-40_01046	Syn	A18-40	1046	5.1	III	IIIa	3dB	CK_00001600	iraI	ABC-type_Mn2+/Zn2+_transport_system_periplasmic_component	MARPALLVKGLAVALGVVSGCSVAAQAAQPSVVAVDGTLCDITRTVVGAAAKVACLIPPGGDPHGYRLKPSDRQAIATSAAVVHIGFGLTPAANEITSPGSVVAVGEQALPNYKGDDPHVWHDPANSAAMLSALSTALIPVLPASETEAFKERATAAIAVFNDLGRWVAIQFETLSQPQRVIVTDHKTYSHLADRYGVDEIAMLDSYTTGGVLRPSSLRRISKEIQSSGAKVIFTPSIPPNKTLRRISKSTGLPIAPTPLFGEGTAAGETAISTATINICTMVQGQGGTCDKASAEALNDRWQAIR
CK_Syn_A18-40_02159	Syn	A18-40	2159	5.1	III	IIIa	3dB	CK_00001944	proX	ABC-type_glycine_betaine/proline_transporter,_substrate_binding_component	MTKFQLWRRRSVLLAGLGLAGASLHNLASRPEADTSVPATNTPGSTSQVQSSNDRNPAGAPLKLGWSPWADAEVVSLMATQLIESELNQPVERVMADIGIQYQSVARGDLDLMLMAWLPGTHRDYWSKVRDRVLDLGPMYSGRLGWIVPDYVPEEVIASIEQLQDPQLAARFDGRVQGIDPGSGLNQASLKALKQYGLTSMELVASSSAAMAAVLAQAIDEQRWLIATSWTPHWMFARYKLRFLDDPKGSFGATERIHAVARQGMDQLHPAVTAFLSRFHLPESDLDGLLLQAQESSVETAVSTYLARHPNRVRYWTTGEI
CK_Syn_A18-40_00121	Syn	A18-40	121	5.1	III	IIIa	3dB	CK_00001342	null	putative_ABC_transporter,_sugar_binding_component	MRLSRRKLLIGALAAGMAACGRPRSQQRSLELWTLQLAPKFNDYFADVLGVWQLRHPAAAVRWTDLPWGSVERKLLAAVYARTAPDVVNLNPPFAANLASKGGLTDLTPLLPPHVADLYLPSVWDACRDADAGQIAIPWYLTVRLSLVNRRLMERAGIDQPPSRWEQIPDFARRIRERTGRYGLFITTVPDDSAELLESLVQMGVTLLDGQRRAAFDSPAGRQAFRFWTDLYRQELLPREVVSQGQRRAIELFQSGDLAMASTGAEFLRSIQVNAPGIAAATEPHPPLTGPDGTANVALMTLAVPQQSARAQEAVDLALFLTNAANQTRFAEQARVLPSSVKALTAVRSSLEQEQPTTEPERQIRRARLLSAQTLTQAGVLVPALPGIKRLQSIVYTQL…
CK_Syn_A18-40_02824	Syn	A18-40	2824	5.1	III	IIIa	3dB	CK_00002165	cynA	cyanate_ABC_transporter,_substrate-binding_protein	MPSDPEDLMDDFYKMGLIKADAVEVAEAVSSAELREILFYKNASQGDPAKEKLLRALAEEAGGLDQAMAAAFGPQAGEFFASIHSSSPFGRRSFLKGLAAGAAMITIANSAGLDTQDAHAAGHAGGKLEKTNLKIGFIPITCATPIIMSEPMGFYKSNGLKCKVVKMPSWGAVRDSAIAGELDAYHMLAPMPISMTLGLGTSPFSVKLASIENINGQAITVANRHKDKVKSAADMKGFVFGVPFPYSMHNLLLRYYLAKGGVDPDKDVQIRPVPPPDSVAQMVAGDIDAYLMPDPFNQRAVFEGVGFIHLLTKDLWVGHPCCAFAAGEPWINKHPNTFKAINKSIIEAANYATNPTNRSEIAKYISGRAFLNQPTKVVEAVLTGKFDDGLGNKKNVPDR…
CK_Syn_A18-40_02029	Syn	A18-40	2029	5.1	III	IIIa	3dB	CK_00043821	pstS	phosphate_ABC_transporter,_phosphate-binding_protein_PstS	VSGVLLLLSLSGSAFASGRITGAGATFPAQIYQRWFGMLAGNDGPMVNYQAIGSGSGRKAYLDQTVNFGASDDPMISRDRRKVKRGVVQIPMIGGTIAFGYNKSGCELKLTQEQAVKVAMSAIKDWSELGCDPGPISWVHRSDGSGTTKAFTSSMAAFSSAWTLGTGKAVNWPSGVGAKGNAGVAAVIKKREGAIGYLNQSYIRGSIKAAALQNLAGEFVKPSVEAGAIALNQITLDQNLAGENPNPSAAGAYPIATLTWVLAYERGNGPDAATIKDVFNFMLSDEAQNVAPRLGFVPLRGDILAKSKDAVNNIGE
CK_Syn_A18-40_01082	Syn	A18-40	1082	5.1	III	IIIa	3dB	CK_00043821	pstS	phosphate_ABC_transporter,_phosphate-binding_protein_PstS	MSFAKKALLVSSVLALGAGMSASAAEKLNGAGASFPAKIYQRWFADLAKSGGPQVNYQAVGSGSGRKAFIDQTVNFGASDDPMKKKDMAKVKRGVVQIPMVGGTIAFGYNKPGCDLKLTQEQAVRVAMGKIRNWQDLGCQPGTITWVHRSDGSGTTKAFTNSMQAFSSTWTLGTGKSVKWPAGVGAKGNSGVAGVIQNRTGAIGYVNQSYIKGKVVAAALQNKSGEFLKPSVAAGARALNGIQLDKDLAGKNPNPTAKGAYPIATLTWVLAYKTGNGKDAKVVQEAFNYMLSDAAQDKAPSLGFVPLKGDILAKAKAAVNKIGE
CK_Syn_A18-40_02133	Syn	A18-40	2133	5.1	III	IIIa	3dB	CK_00000076	urtA	ABC-type_urea_transporter,_substrate_binding_component	MHVFTSFSKGAICSGTLALIAVSSSGGAYAFDATVTVGILHSLSGTMAISESTLVDTEKMAIDEINAAGGVEVDGKKYKIEYIVEDGASDWPTFAEKSKKLIDQDQVPVVFGGWTSASRKAMLPVYESKNAFLYYPIQYEGQECSNNIFYTGATPNQQSEPATKFMYEKSPAAGKPFFLVGSDYVFPRTSNTITKEQLKSLGGEVAGEDYLPLGNTEVAPIISKIKRALPKGGVIINTLNGDQNVAFFKQIQDAGITPKKGFYVMSYSIAEEEISTIGSEFLEGHYGAWNYMMSINTPASKKFAADFKAKYGADRQVADPQESAYNMVYLWKKAVEKANSFDDDKVREALVGIEFDAPQGPVKVMPNHHLSQTVRIGQITADGQFEILESTDGPVAPQA…
CK_Syn_A18-40_01439	Syn	A18-40	1439	5.1	III	IIIa	3dB	CK_00000919	null	ABC_transporter,_substrate_binding_protein,_possibly_Mn2+/Zn2+	MASLKGAVRHWFSLLLLALVALAGCSSRDPEQQTFDARPTVLTSFTVLADLARNVAGDRLQVRSIVKPGAEIHGYQPTPSDIERASSADLIVENGLGLELWFRRFTAAAGDVPTLTLAEGMQPLLITEDAYAGKPNPHAWMSPQRTMHYVDRLVDAFSDLDPAGAEQFAANAAVYKAELQQLDRDLRDALQTIPPERRLLVTCEGAFSYLAQDYGFEEAYLWPVNAESQVTPKRMARLIATVRERDIPTIYCESTVSDKAQREVAAAAGARFGGSFYVDSLSEADGPAASLLELQRHNVDLIGKGLLEVQR
CK_Syn_A18-40_02774	Syn	A18-40	2774	5.1	III	IIIa	3dB	CK_00000076	urtA	ABC-type_urea_transporter,_substrate_binding_component	MSSSLSKRLFAGLAAASLGLAVTACGGGEETAAPASDFDDKVTVGILHSLTGTMAISESTLVDTEKMAIDEINAAGGVEVDGKKYKIEYIVEDGASDWPTFAEKSKKLIDQDQVPVVFGGWTSASRKAMLPVYESKNAFLYYPIQYEGQECSNNIFYTGATPNQQSEPATKFMYEKSPAAGKPFFLVGSDYVFPRTSNTITKEQLASLGGEVVGEDYLPLGNTEVAPIIAKIKKALPDGGVIINTLNGDQNVAFFKQIQDAGITPDNGYYVMSYSIAEEEISTIGSEFLEGHYGAWNYMMSIDTPASKKFAADFKAKYGADRQVADPQESAYNMVYLWKKAVEKANSFDDDKVREALVGIEFDAPQGPVKVMPNHHLSQTVRIGQITADGQFEILESTD…
CK_Syn_A18-40_00215	Syn	A18-40	215	5.1	III	IIIa	3dB	CK_00000264	null	ABC-type_transport_system,_periplasmic_component	MRRSVRDALVGFTVIGGIVGFAATAMWMRGIRLGSGHWTVTASFSDAGGLAERSPVTYRGILVGSVRSVRVTPEAVVAELEIDKGDLRLALPVTATVASGSLLGGDAQVALVSRGTPLPESAPLPQAGSCETSRQLCDGATIQGQEAPSLTTVTESLQLLLSQAKDAQLVPNLAKSTKQLEQTAIDASKFLTNADATSREIDALVEQLRVEIARAQPMIENLNAATANAVQASVHVNNIVAALDNSKTLNELRQTAANAAELTAKIDAVGGDVANLTADPAFMAGLRNVTIGLGELFAEVYPAETR
CK_Syn_A18-40_01549	Syn	A18-40	1549	5.1	III	IIIa	3dB	CK_00002249	null	putative_nitrate_ABC_transporter,_substrate_binding_protein	MTKQLRNLLIAGLAIVLAVACSKPSTPTVGGTPIVLGYSNWAGWWPWAIAVEEKLFEKNGVNVEMKWFDGYVQSMETFAAGKIDGNSQTLNDTISFLPGENGGEVVVLVNDNSAGNDQIIADASITSIAELKGKTVAVEEGVVDDYLLSLALKDVGLSREDVVIKGMPTDQAATAFAAGQVDAVGAFPPYTGTAMQREGARVIASSKEYPGAIPDLLTVSGDLIKERPDDVQKIVKTWWDVRDFMEKNPEKSEAIMAKRAGIPTEEYEQYKDGTRFFSIDENLEAFSEGEGMQYMPFASESMAEFMVSVGFIPEKPDMSNLFDSSFIKKVADS
CK_Syn_A18-40_01364	Syn	A18-40	1364	5.1	III	IIIa	3dB	CK_00001455	ggtB	ABC-type_sugar_transport_system,_periplasmic_component	MVFRSRLIALGLGLVLLMGVVWGRQQQKQSVTILMPAPYADATAALVDRFNDDHRGRIHLSISRGPLETESISDLAISSLLLGSPPFDALLVDVTWLPKYVAAGWLEPLDPWFDQADEDDLVAGARLGNRVDGALYRWPLGADVGLLYWRTDLMPSPPRTPDELTAVVSKLQEEGRASQGFVWQGRQYEGLSCDFVELLQAFGGSWINPTTGEPNLGSPAARQTATWMNELISNGFSPRAVTNYAESESLQAFKAGDAALMRNWPYAWSELQGNDSAVKARVGVTTMVALPGETPAATLGSWGLSMLRETPHPSATAEAIRYLTSQDAQRERFLNQGYTPTARALFRDSELVQRSPVLPELEKALDHAVPRPMSPLYAQMSDVLQRQLSGILTGDLDPD…
CK_Syn_A18-40_00914	Syn	A18-40	914	5.1	III	IIIa	3dB	CK_00001489	natF	ABC-type_uptake_transporter_for_acidic_and_neutral_polar_amino_acids_(N-II),_substrate_binding_protein	MIRSSRRLLIGAITVVAGLLGGCASLDEAGRSRLDLVKQRNELLCGVSGKIPGFSFLTPKGTYTGLDVDICRAMAAAFLGDADKVQYRPLTAPERFTALRSGEIDLLSRNTTHTLSRDAEGGNGLGFAPVVFHDGQGLIVPANSGVTSLADLSGQAICVGSGTTTEQNLNDAFASKGIPYTPIKYQDLNQVVGGYLQGRCQAMTSDRSQLAAARSGFNDPEGHVILEDRLSKEPLAPAVVGGDQRLLDAMTWVVYALIEAEERGITQANLDRQLRAAEADPSQAALRRFLGVDAGLGRKLGLPDDFVVQAIRATGNYGEIYDRHLGPQSPVAIPRGANRLAEDGGLMIAPPFT
CK_Syn_A18-40_02816	Syn	A18-40	2816	5.1	III	IIIa	3dB	CK_00002462	znuA	ABC_zinc_transport_system,_substrate-binding_protein	VELNPACSEVYTSNASAYVDDLLALHAEILSKLEPYQGKSFIAYHDFAPYFAERYQLKAEYLVDLPDINPSPVDLQRVSNLVRDSDLKALLTEPQDGNNSFNSLARDLNIKIALFNPIETISRDFVYDESLYFDLMRDNLSNLLLSLGG
CK_Syn_A18-40_01257	Syn	A18-40	1257	5.1	III	IIIa	3dB	CK_00000860	phnD	phosphonate_ABC_type_transporter,_substrate_binding_component	MPGREQPAVKVAGLITGVALAATMSSCSSAPPSADQVLRIGAIPDQNPEKLNRLYGSLSDELSDSLNVAVRYVPVSNYAAAVSAFRSGSLDLVWFGGLTGVQARLQTPGAMVLAQRDIDAKFTSVFIANGASGLRPITSADQLVQLKGRRLAFGSESSTSGRLMPQYFLGESGVTMADLAGGAPGFSGSHDATIAVVESGAYEVGALNEQVWRSNVDEGRVDTDKVAVIWRTPPYVDYHWVARPDLDARFGKGFTDRVQSSLLSLTPATERGALVLELFGAKRFIPAQNEAYAKIEAVGRQLGKIR
CK_Syn_A18-40_02844	Syn	A18-40	2844	5.1	III	IIIa	3dB	CK_00000023	pstS2	ABC_transporter,_substrate_binding_protein,_phosphate	MRRSNSFRALAAIAGLSASMALTSCSSGGSDGGDDKVTGKLNGAGASFPAAIYQRWFQELQPEGVTVNYQSVGSGAGVRQFMANTVDFGASDKPMKEAEIAKVERGVLQIPMTAGAIAVAYNLEGCDLKLTTEQLAGIFLGKIKNFSELGCADQKLTVVHRSDGSGTTYNFTKHLSAISEEWKNGPGAAKSIKWPTGVGSKGNEGGRPS
CK_Syn_A18-40_02845	Syn	A18-40	2845	5.1	III	IIIa	3dB	CK_00000023	pstS2	ABC_transporter,_substrate_binding_protein,_phosphate	VGYVEAAYVKGKLQAAAVTNASGEQVKPTNETESAALDSIDIGPDLIGSSPNPPAGYPIVTFTWVLAYETGNGDKTAALKKTFEFMLSEKAQSQAPELGYVSLPKAVVEKSLAAVEKISE
CK_Syn_A18-40_00747	Syn	A18-40	747	5.1	III	IIIa	3dB	CK_00001014	dppA		LKLADRQLTRSWLVALGTALFSLAQLGCQPIATGNRLTVASAGKISSLDPAQASTVNTIQLLSALGDPLYSLDSNGELIPRLAEASPTVSPDGLTVTIPLRRDVLFHDGTRFDAEAMAFSLRRFLEIGTLSYVVGGRIRSVEVAADHQLVLRLSRPSTSLEGLLTSVNLTPVSPTAYAQHRDGFLHDRFVGTGPYRLTDFSEHQQRLEPFEQYWGEPPANPGLDLITLSNSTALYGALRSGEVDVLLSPSIDEDQRHALHEKAQEGQLLEAIGPATEIGYITLLSNVAPLKDPLLRQALALSINRQEISERVSYGLRRPLRSLVPPSISGARSSSWPAHDPTAARALLNAAGFCSGQPLRIPLTFRSNVPADKLLALTWQAQVKRDLSDCLVLELDGVE…
CK_Syn_A18-40_01356	Syn	A18-40	1356	5.1	III	IIIa	3dB	CK_00001829	sphX		MGSRFAVRSFLVIAGCSALIGLAGSSAESADTIRISGSSTVFPITKAAIQGFRTTGQGKSVDFDVKETGSTAGFREFCSGNIPLANASRPISGKELKRCAENGINFIELPIAFDAITVVVNPGNHWARSMTVNELSRLWNKSSQGTINRWNQVNLDYPDQAIKLCGPGNDSGTYDVFNKTINGSKTNSRTDYLASEDDNELVKCVADNRQALAYFGYAYYKNNIKKLKAVKIVNSKDNAVMPSVKSVQNEKYRPLSRPLFLYINDQSLRNNKPFRQFISYYLRNISSLVTTSNYIPLPDATYRLVDSKKYRHILGTSFGGNLPVGLTIGQAIDRSFDQHKTEYHR
CK_Syn_A18-40_02387	Syn	A18-40	2387	5.1	III	IIIa	3dB	CK_00000068	idiA2		MFKPLASLALIASFTHISASSAREVRVYSGRHYNTDREVFKTFSEKTGIKVRLIEATGISLVERLKREGSKSKADVILLVDAARINNAAEAGLLRSIQSNQLEKEIPSLYRDPKDRWFGLTRRVRAIIVNPNIVDPTKIQSYADLAKPQFTGKLCLRNRKNVYNQSLVADQVILKGESSAKSWVKGMVKNVTQPYFTGDTSLIRSVGQGKCGIGVVNHYYLARMQSGASGKNDQTVAAKIKLIMPKPAHVNISAAGVAKSAKNLKEAIELIEFLASPQGSSAMAGPTYEYPLKGFGSSKQLKAFGPFTPDNISINALGRTQKKALQMMAQEGWR
CK_Syn_A18-40_01998	Syn	A18-40	1998	5.1	III	IIIa	3dB	CK_00057079	idiA1		MLFILNKLVKSRRTASALVLAIGALLGACSGPETTSQIGVYSGRHYNTDKDLYDRFTEATGIQVKLLEAKDDALIERLNTEGDDSPADVLILADVARLDRAAGMNLFQTVDSDALNQAVPRDLRDSEGRWFGLTRRLRAPMFNADRVNAEQVSRYGALADPSLKGKLCLRNRRSVYNQSLVAFMLDEQGQAATEDWIKGMVNNLAEPVFSSDTSMIRAVAKGQCGVALANSYYLGRMQAGDKGEADRSLSGKVTVRWPDPVHVNITGGGVTRASRNPEAAQRLLEFLSSDQAQGGYAAANHEYPLKGIGEDPVLQAWGPFNQAKVSAERLGELNAQALELMAANGWQ
CK_Syn_A18-46.1_01541	Syn	A18-46.1	1541	5.1	III	IIIa	3c	CK_00000919	null	ABC_transporter,_substrate_binding_protein,_possibly_Mn2+/Zn2+	MASLKGAVRHWFSLLLLALVALAGCSSRDPEQQTFDARPTVLTSFTVLADLARNVAGDRLQVRSIVKPGAEIHGYQPTPSDIERASSADLIVENGLGLELWFRRFTAAAGDVPTLTLAEGMQPLLITEDAYAGKPNPHAWMSPQRTMHYVDRLVDAFSDLDPAGAEQFAANAAVYKAELQQLDRDLRDALQTIPPERRLLVTCEGAFSYLAQDYGFEEAYLWPVNAESQVTPKRMARLIATVRERDIPTIYCESTVSDKAQREVAAAAGARFGGSFYVDSLSEADGPAASLLELQRHNVDLIGTGLLEVQR
CK_Syn_A18-46.1_00924	Syn	A18-46.1	924	5.1	III	IIIa	3c	CK_00001489	natF	ABC-type_uptake_transporter_for_acidic_and_neutral_polar_amino_acids_(N-II),_substrate_binding_protein	MIRSSRRILIGAIAVVAGLLGGCASLDEAGRSRLDLVKQRDELLCGVSGKIPGFSFLTPKGTYTGLDVDICRAMAAAFLGDADKVQYRPLTAPERFTALRSGEIDLLSRNTTHTLSRDAEGGNGLGFAPVVFHDGQGLIVPVNSGVTSLADLSGQAICVGSGTTTEQNLNDAFASKGIPYTPIKYQDLNQVVGGYLQGRCQAMTSDRSQLAAARSGFNEPEGHVILEDRLSKEPLAPAVVGGDQRLVDAMTWVVYALIEAEERGITQANLDRQLRAAEADPSQAALRRFLGVDGGLGRKLGLPDDFVVQAIRATGNYGEIYDRHLGPESPVAIPRGANRLAEDGGLMIAPPFT
CK_Syn_A18-46.1_01464	Syn	A18-46.1	1464	5.1	III	IIIa	3c	CK_00001455	ggtB	ABC-type_sugar_transport_system,_periplasmic_component	MVFRRRLIALGLGLVLLMSVVWGRQQQKQSVTILMPAPYADATAALVDRFNDDHRGRIHLSISRGPLETESISDLAISSLLLGSPPFDALLVDVTWLPKYVAAGWLEPLDPWFDQADEDDLVAGARLGNRVDGALYRWPLGADVGLLYWRTDLMPSPPRTPDELTAVVSKLQEEGRASQGFVWQGRQYEGLSCDFVELLQAFGGSWINPTTGEPNLGSPAARQTATWMNELISNGFSPRAVTNYAESESLQAFKAGDAALMRNWPYAWSELQGNDSAVNGRVGVTTMVALPGETPAATLGSWGLSMLRETPHPSATAEAIRYLTSQDAQRERFLNQGYTPTARALFRDPELVEQSPVLPQLEKALGHAVPRPMSPIYAQMSDVLQRQLSGILTGDLDPD…
CK_Syn_A18-46.1_00231	Syn	A18-46.1	231	5.1	III	IIIa	3c	CK_00000264	null	ABC-type_transport_system,_periplasmic_component	MRRSVRDALVGFTVIGGIVGFAATAMWMRGIRLGSGHWTVTASFSDAGGLAERSPVTYRGILVGSVRSVRVTPEAVVAELEIDKGDLRLALPVTATVASGSLLGGDAQVALVSRGTPLPESAPLPQAGSCETSRQLCDGAAIQGQEAPSLTTVTESLQLLLSQAKDAQLVPNLAKSTKQFEQTAIDASKFLTNADATSREIDALVEQLRVEIARAQPMIENLNAATANAVQASVHVNNIVAALNNPKTLNELRQTAANAAELTAKIDAVGGDVANLTADPAFMAGLRNVTIGLGELFAEVYPAKTSE
CK_Syn_A18-46.1_00129	Syn	A18-46.1	129	5.1	III	IIIa	3c	CK_00001342	null	putative_ABC_transporter,_sugar_binding_component	MRLSRRQLLIGALAAGMAACGRPRSQQRSLELWTLQLAPKFNDYFADVLGVWQQRHPAAAVRWTDLPWGSVERKLLAAVYARTAPDVVNLNPPFAANLASKGGLTDLTPLLPPHVADLYLPSVWDACRDADAGQIAIPWYLTVRLSLVNRRLMERAGIDQPPSRWEQIPDFARRIRERTGRYGLFITTVPDDSAELLESLVQMGVTLLDGQRRAAFDSPAGRQAFRFWTDLYRQGLLPREVVSQGQRRAIELFQSGDLAMASTGAEFLRSIQVNAPGIAAATEPHPPLTGPDGTANVALMTLAVPQQSARAQEAVDLALFLTNAANQTRFAEQARVLPSSVKALAAVRSSLEQEQPTTEPERQIRRARLLSAQTLTQAGVLVPALPGIKRLQSIVYTQL…
CK_Syn_A18-46.1_02120	Syn	A18-46.1	2120	5.1	III	IIIa	3c	CK_00043821	pstS	phosphate_ABC_transporter,_phosphate-binding_protein_PstS	VSGAVLLLSLSGSAFASGRITGAGATFPAQIYQRWFGMLAGNDGPMVNYQAIGSGSGRKAYLDQTVNFGASDDPMISRDRRKVKRGVVQIPMIGGTIAFGYNKSGCELKLTQEQAVKVAMSAIKDWSELGCDPGPISWVHRSDGSGTTKAFTSSMAAFSSAWTLGTGKAVNWPSGVGAKGNAGVAAVIKKREGAIGYLNQSYIRGSIKAAALQNLAGEFVKPSVEAGAIALNQITLDQNLAGENPNPSAAGAYPIATLTWVLAYERGNGPDAATIKDVFNFMLSDEAQNVAPRLGFVPLRGDILAKSKDAVNNIGE
CK_Syn_A18-46.1_02936	Syn	A18-46.1	2936	5.1	III	IIIa	3c	CK_00002165	cynA	cyanate_ABC_transporter,_substrate-binding_protein	VANLFTSHASTTTQTAAEILKSQLQCNSTTEATSSSPSFQPQTGHGLFCFCVECRPFSPDHQDFTEDMPSDPEDLMDDFYKMGLIKADAVEVAEAVSSAELREILFYKNASQGDPAKEKLLRALAEEAGGLDQAMVAAFGPQAGEFFASIHSSSPFGRRSFLKGLAAGAAMITIANSAGLDTQDAHAAGHAGGKLEKTNLKIGFIPITCATPIIMSEPMGFYKSNGLKCKVVKMPSWGAVRDSAIAGELDAYHMLAPMPISMTLGLGTSPFSVKLASIENINGQAITVANRHKDKVKSAADMKGFVFGVPFPYSMHNLLLRYYLAKGGVDPDKDVQIRPVPPPDSVAQMVAGDIDAYLMPDPFNQRAVFEGVGFIHLLTKDLWVGHPCCAFAAGEPWIN…
CK_Syn_A18-46.1_01154	Syn	A18-46.1	1154	5.1	III	IIIa	3c	CK_00043821	pstS	phosphate_ABC_transporter,_phosphate-binding_protein_PstS	MSFAKKALLVSSVLALGAGMSASAAEKLNGAGASFPAKIYQRWFADLAKSGGPQVNYQAVGSGSGRKAFIDQTVNFGASDDPMKKKDMAKVKRGVVQIPMVGGTIAFGYNKPGCDLKLTQEQAVRVAMGKIRNWQDLGCQPGTITWVHRSDGSGTTKAFTNSMQAFSSTWTLGTGKSVKWPAGVGAKGNSGVAGVIQNRMGAIGYVNQSYIKGKVVAAALQNKSGEFLKPSVAAGARALNGIQLDKDLAGKNPNPTAKGAYPIATLTWVLAYKTGNGKDAKVVQEAFNYMLSDAAQDKAPSLGFVPLKGDILAKAKAAVKKIGE
CK_Syn_A18-46.1_02929	Syn	A18-46.1	2929	5.1	III	IIIa	3c	CK_00002462	znuA	ABC_zinc_transport_system,_substrate-binding_protein	MTSFLPITLFARAVAGECGDVKALIPTNIGPHDFQSTPKDILSIGNADIFFINGLGMETFLDRLISSSASTTLSVVDTSIGIKTISTDISNADSDPNPHIWLDPIRAISQVETIKDALAELNPACSEVYTSNASAYVDDLLALHAEILSKLEPYQGKSFIAYHDFAPYFAERYQLKAEYLVDLPDINPSPVDLQRVSNLVRDSDLKALLTEPQDGNNSFNSLARDLNIKIALFNPIETISRDFVYDESLYFDLMRDNLSNLLLSLGG
CK_Syn_A18-46.1_01103	Syn	A18-46.1	1103	5.1	III	IIIa	3c	CK_00001600	iraI	ABC-type_Mn2+/Zn2+_transport_system_periplasmic_component	MARPALLVKGLAVALGVVSGCSVAAQAAQPSVVAVDGTLCDITRTVVGAAAKVTCLIPPGGDPHGYRLKPSDRQAIATSAAVVHIGFGLTPAANEITSPGSVVAVGEQALPNYKGDDPHVWHDPANSAAMLSALSTALIPVLPASETEAFKERATAAIAVFNDLGRWGAIQFETLSQPQRVIVTDHKTYSHLADRYGVDEIAMLDSYITGGVLRPSSLRRISKEIQSSGAKVIFTPSIPPNKTLRRISKSTGLPIAPTPLFGEGTAAGETAISTAAINICTIVQGQGGTCDKASAEALNDRWQAIR
CK_Syn_A18-46.1_02244	Syn	A18-46.1	2244	5.1	III	IIIa	3c	CK_00001944	proX	ABC-type_glycine_betaine/proline_transporter,_substrate_binding_component	MNKLQLWRRRSVLLAGLGLAGASLHNLASRPEADTSALATNTPASTSQVQSTNDRNPASAPLKLGWSPWADAEVVSLMATQLIESELNQPVERVMADIGIQYQSVARGDLDLMLMAWLPGTHRDYWSKVRDRVLDLGPMYSGRLGWIVPDYVPEEVIASIEQLQDPQLAARFDGRVQGIDPGSGLNQASLKALNQYGLTSMELVASSSAAMAAVLAQAIDEQRWLIATSWTPHWMFARYRLRFLDDPKGSFGATERIHAVARQGLDQLHPAVTAFLSRFHLPESDLHGLLLQAQESSVETAVSIYLARHPNRVRYWTTGEI
CK_Syn_A18-46.1_00404	Syn	A18-46.1	404	5.1	III	IIIa	3c	CK_00000076	urtA	ABC-type_urea_transporter,_substrate_binding_component	MHVFSRFSKGAICSGTLALIAVSSSGGAYAFDATVTVGILHSLSGTMAISESTLVDTEKMAIDEINAAGGVEVDGKKYKIEYIVEDGASDWPTFAEKSKKLIDQDQVPVVFGGWTSASRKAMLPVYESKNAFLYYPIQYEGQECSNNIFYTGATPNQQSEPATKFMYEKSPAAGKPFFLVGSDYVFPRTSNTITKEQLKSLGGEVAGEDYLPLGNTEVAPIISKIKRALPKGGVIINTLNGDQNVAFFKQIQDAGITPKKGFYVMSYSIAEEEISTIGSEFLEGHYGAWNYMMSIDTPASKKFAADFKAKYGADRQVADPQESAYNMVYLWKKAVEKANSFDDDKVREVLVGIEFDAPQGPVKVMPNHHLSQTVRIGQITADGQFEILESTDGPVAPQA…
CK_Syn_A18-46.1_02884	Syn	A18-46.1	2884	5.1	III	IIIa	3c	CK_00000076	urtA	ABC-type_urea_transporter,_substrate_binding_component	MSSSLSKRLFAGLAAASLGLAVTACGGGEETAAPASDFDDKVTVGILHSLTGTMAISESTLVDTEKMAIDEINAAGGVEVDGKKYKIEYIVEDGASDWPTFAEKSKKLIDQDQVPVVFGGWTSASRKAMLPVYESKNAFLYYPIQYEGQECSNNIFYTGATPNQQSEPATKFMYEKSPAAGKPFFLVGSDYVFPRTSNTITKEQLASLGGEVVGEDYLPLGNTEVAPIIAKIKKALPDGGVIINTLNGDQNVAFFKQIQDAGITPDNGYYVMSYSIAEEEISTIGSEFLEGHYGAWNYMMSIDTPASKKFAADFKAKYGADRQVADPQESAYNMVYLWKKAVEKANSFDDDKVREVLVGIEFDAPQGPVKVMPNHHLSQTVRIGQITADGQFEILESTD…
CK_Syn_A18-46.1_01636	Syn	A18-46.1	1636	5.1	III	IIIa	3c	CK_00002249	null	putative_nitrate_ABC_transporter,_substrate_binding_protein	MTKQLRNLLIAGLAIVLAVACAKSPTPTAVSGTPIMLGYSNWAGWWPWAIAVEEKLFEKNGVNVEMKWFDGYVQSMETFAAGKIDGNSQTLNDTISFLPGENGGEVVVLVNDNSAGNDQIIADASITSVAELKGKTVAVEEGVVDDYLLSLALKDVGLSREDVVIKGMPTDQAATAFAAGQVDAVGAFPPYTGTAMQREGARVIASSKEYPGAIPDLLTVSANLIKERPDDVQKIVKTWWDVRDFMEKNPEKSEEIMAKRAGIPTEEYEQYKDGTRFFSIEENLEAFSEGEGMQYMPYASESMAEFMVSVGFIPEKPDMSNLFDSSFIKKVADS
CK_Syn_A18-46.1_01356	Syn	A18-46.1	1356	5.1	III	IIIa	3c	CK_00000860	phnD	phosphonate_ABC_type_transporter,_substrate_binding_component	VKVAGLITGVALAATMSSCSSAPPSADQVLRIGAIPDQNPEKLNRLYGSLSDELSDSLNVAVRYVPVSNYAAAVSAFRSGSLDLVWFGGLTGVQARLQTPGAMVLAQRDIDAKFTSVFIANGASGLRPITSADQLVQLKGRRLAFGSESSTSGRLMPQYFLGESGVTMADLAGGAPGFSGSHDATIAVVESGAYEVGALNEQVWRSNVDEGRVDTDKVAVIWRTPPYVDYHWVARPDLDARFGKGFTDRVQSSLLSLTPATERGALVLELFGAKRFIPAQNEAYAKIEAVGRQLGKIR
CK_Syn_A18-46.1_02957	Syn	A18-46.1	2957	5.1	III	IIIa	3c	CK_00000023	pstS2	ABC_transporter,_substrate_binding_protein,_phosphate	MRRSNSFRALAAIAGLSASMALTSCSSGGSGGGDDKVTGKLNGAGASFPAAIYQRWFQELQPEGVTVNYQSVGSGAGVRQFMANTVDFGASDKPMKEAEIAKVERGVLQIPMTAGAIAVAYNLEGCDLKLTTEQLAGIFLGKIKNFSELGCADQKLTVVRRSDGSGTTYNFTMHLSAISEEWKNGPGAAKSIKWPTGVGSKGNEGVAAQLNQIPGGVGYVEAAYVKGKLQAAAVTNASGEQVKPTNETESTALDSIDIGPDLIGGNPNPPAGYPIVTFTWVLAYETGNGDKTAALKKTLEFMLSEKAQSQAPELGYVSLPTGVVEKSLAAVEKISE
CK_Syn_A18-46.1_00777	Syn	A18-46.1	777	5.1	III	IIIa	3c	CK_00001014	dppA		LKIADRQLTRSWLVAFGTALFSLAQLGCQPIATGNRLTVASAGKISSLDPAQASTVNTIQLLSALGDPLYSLDGNGELIPRLAEASPIVSPDGLTVTIPLRRDVLFHDGTRFDAEAMAFSLRRFLEIGTLSYVVGGRIRSVEVAADHQLVLRLSRPSTSLEGLLTSVNLTPVSPTAYAQHRDGFLHDRFVGTGPYRLTDFSEHQQRLEPFEQYWGEPPANPGLDLITLSNSTALYGALRSGEVDVLLSPSIDEDQRHALHEKAQEGQLLEAIGPATEIGYITLLSNVSPLKDPLLRQALALSINRQEISERVSYGLRRPLRSLVPPSISGARSSSWPAHDPTAARALLNAAGFCSGQPLRIPLTFRSNVPADKLLALTWQAQVKRDLSDCLVLELDGVE…
CK_Syn_A18-46.1_01459	Syn	A18-46.1	1459	5.1	III	IIIa	3c	CK_00001829	sphX		VVNPGNHWARSMTVNELSRLWNKSALGTINRWNQVNLDYPDQAIKLCGPGNDSGTYDVFNKTINGSKTNSRTDYLASEDDNELVKCVADNRQALAYFGYAYYKNNIKKLKAVKIVNSKDNAVMPSVKSVQNEKYRPLSRPLFLYINDQSLRNNKPFRQFISYYLRNISSLVTTSNYIPLPDATYRLVDSKKYRHILGTSFGGNLPVGLTIGQAIDRSFDQHKTEYHR
CK_Syn_A18-46.1_02482	Syn	A18-46.1	2482	5.1	III	IIIa	3c	CK_00000068	idiA2		MFKPLASLALIASFTHISASSAREVRVYSGRHYNTDREVFKTFSEKTGIKVRLIEATGISLVERLKREGSKSKADVILLVDAARINNAAEAGLLRSIQSNQLEKEIPSLYRDPKDRWFGLTRRVRAIIVNPNIVDPTKIQSYADLAKPQFTGKLCLRNRKNVYNQSLVADQVILKGESSAKSWVKGMVKNVTQPYFTGDTSLIRSVGQGKCGIGVVNHYYLARMQSGASGKNDQTVAAKIKLIMPKPAHVNISAAGVAKSAKNLKEAIELIEFLASPQGSSAMAGPTYEYPLKGFGSSKQLKAFGPFTPDNISINALGRTQKKALQMMAQEGWR
CK_Syn_A18-46.1_02093	Syn	A18-46.1	2093	5.1	III	IIIa	3c	CK_00057079	idiA1		MLFILNKLVKSRRTASALVLAIGALLGACSGPETTSQIGVYSGRHYNTDKDLYERFTEATGIQVKLLEAKDDALIERLNTEGDDSPADVLILADVARLDRAAGMNLFQTVDSDALNQAVPRDLRDSEGRWFGLTRRLRAPMFNADRVNAEQVSSYGALADPSLKGKLCLRNRRSVYNQSLVAFMLDEQGQAATEDWIKGMVNNLAEPVFSSDTPMIRAVAQGQCGVALANSYYLGRMQAGDKGEADRSLSGKVTVRWPDPVHVNITGGGVTRASRNPEAAQRLLEFLSSDQAQGGYAAANHEYPLKGIGENPVLQAWGPFNQAKVSAERLGELNAQALELMAANGWQ
CK_Pro_AS9601_03121	Pro	AS9601	3121	HL	HLII	HLII	Lba	CK_00000264	null	ABC-type_transport_system,_periplasmic_component	MRRSLRDSIVGFSLLGGILTFTFFSFWLRGVRLSTKNWYLFAEFNNASGLSKKSPVTYRGILVGSIEDILFTNESIKAKIVLNNPEIILPRPAFARVVTNSFLGGDVQVALETSDKTIPKNIAKPISEKCNTKLIICQGDTITGKQLSSLSNITNKISQLLKDTNQENLIENIVNSIDQFDRTQENLDELIYLSKKELERVEPLIKEITIAANHLNNILSTIDDKETLNDIKLTINAARSISTKIDGMSDDFEKLTQDKELTKSIRDLTIGLSKFLNEIYP
CK_Pro_AS9601_08881	Pro	AS9601	8881	HL	HLII	HLII	Lba	CK_00000076	urtA	ABC-type_urea_transporter,_substrate_binding_component	MRISRRILAGLATASLAVTATSCGGGGTSGSFDDTVTVGILHSLSGTMAISESTLVDTEKMAIEEINAAGGVKVGGKSYKIEYIVEDGASDWPTFAEKSKKLIDQDGVPVVFGGWTSASRKAMLPVYESKDAFLYYPIQYEAQECSNNIFYTGATPNQQSEPATDFMYKRSPAAGGDFFLVGSDYVFPRTSNTITKAQVKQLGGKVVGEDYLPLGNTEVAPIISKIKKALPDGGIIINTLNGDQNVAFFKQIQDAGITPSSGYYVMNYSIAEEEISTIGPEFLEGHYGAWNYMMSIDTPASKKFAASFKKRWGADRVVADPQESAYNMVYLWKQAVEDAGTFDDNAVREALVGQKFDAPQGPVEVMPNHHLSQTVRIGEINAEGGFTILEETGVVLPQA…
CK_Pro_AS9601_06571	Pro	AS9601	6571	HL	HLII	HLII	Lba	CK_00000919	null	ABC_transporter,_substrate_binding_protein,_possibly_Mn2+/Zn2+	MKKNILFLSLILLLSLASGSCKRTSNKNETKEVILASFTVLADMISNVAKDDFIVRSITKPGVEVHGYQPTPSDLVNASNAFVFIDNGFGFELWAEKFVSNLKVKRITVAEDLDPIFISEDFYKGKPNPHAWISPKRGIKYVDIIVDSLSELRSSKRKLFKENGKIYKDRLSKIDKEFSLFINNLNKDRRYLVSCEGAFSYLTNDYGLEEVYLWPVNAESQITPKRMARTISLVKEKNVPSVFCESTVSNESQMVVAKETGANFGGNLFVDSLSDDSGPASSYMKMLEHNLELIKKGLF
CK_Pro_AS9601_07741	Pro	AS9601	7741	HL	HLII	HLII	Lba	CK_00043821	pstS	phosphate_ABC_transporter,_phosphate-binding_protein_PstS	VGIFKKTLIFSSAISLILSPSAIASKRLSGAGATFPSKIYTRWFFDLAKSGGPRVNYQAVGSGSGRKAFIDQTVNFGASDDPMKDSDIEKVSRGLVQIPMVGGTIAFGYNYDCDLKLTQEQAVRVAMGMVKNWKELGCKSGKLTWTHRSDGSGTTKAFTNSMEEFSPTWTLGTGKSVKWPAGVGAKGNSGVAGVIQNTPGAIGYVNQSYIKGNVKAAALQNYSGEFLKPSAEAGAKALNGITLDENLAGKNPNPTAKGAYPIASLTWILAYEKGNGRNTKAIKQAFNTLLSDEYQDKASSLGFIPLKGNILLKSRAAVEKIGS
CK_Pro_AS9601_11341	Pro	AS9601	11341	HL	HLII	HLII	Lba	CK_00001600	iraI	ABC-type_Mn2+/Zn2+_transport_system_periplasmic_component	MSIFKRIFSSYISHKKVSIRNSLIASAALFSINTNGAFAESKNYVAVEPLTCDIVKSIALPSDEVICLVDRKQDVHDLKISPKQARLLKKADKVFTLGTEMTPAMRNWVKRNSTVVLGVSAIDIDDHSDHDDHDDHGHSAKKHDDHDDHDDHDDHGHSAKKHDDHDDHDDHGHSAKKHDDHDDHDDHDHHDHGGVDPHVWHDPHNIIKMGEVVSKSLKKDVSERKLRKAISNRFKTFDKTLEDLDKWIVKQVSTIPSSNRVIVSKHKAMDYYGDAFGFETISLLDFLGHSSSLRPQNISKVLNELKEENVKVIFKEQEPASKLVNNLSKQSSIPLSSNQIFVDGLMMEGNTITVAVHNTCTIVNELGGSCDETTGFDLASNWGSLNQ
CK_Pro_AS9601_07281	Pro	AS9601	7281	HL	HLII	HLII	Lba	CK_00000860	phnD	phosphonate_ABC_type_transporter,_substrate_binding_component	MFNLKNFLISSYLLFSVFSSPVFSNPKVLKVGAIPDQNQDVLDKRFNLFSKELSNQLDVEVQYIPVINYVAAVTGFRTKDLDLVWFGGLSGVQARLQTPNSIVIAQRDIDKEFKSVFIVNKNLELNSISNIKGLKKLKNLRFTFGSENSTSGRLMPEYFLNQAGVEIKHFKGKKAGYSGSHDATIALVNSGAFDAGALNKQVWENNLKNNPKRISNLELFWITPEYVDYHWVAQGDLENRFGEGFTKELKSVILNLDIKQKSHKQILDMFNAKRFIKAESKQYKNIEEIGRKLNKIR
CK_Pro_AS9601_11541	Pro	AS9601	11541	HL	HLII	HLII	Lba	CK_00001014	dppA		MKKKIVLSIFIILISFLQNSCGSKRISEKIIVASSGKIESLDPARASTLKAIQLISSLGDTLYELNSNGELIPELASGMPVISKDRLQITINLRKNVFFHDGTAFNSNAMKFTFDRFKRIGTMNYILGNKIKSIETPSEYSVIINLNKPSSSLNGLLTSVNLTPISPTFYKQYSDKFLNEKFVGTGKYVLTSFSNEVQSIDPYLNYWGEKPSNNGVNFVGYSNSSSLFGALKSKQIDVLLSNSIDDSQRKSLNDLSKNKHFNEGNSPFTELSFISLKTSSYPLSNFNLRLALAKSLNRKLISEKVSYGLRKPSRSIIPPILKKDNQELWPKYDYLEARRLLQKENYCNGNILKIPLTYRSNVPADKLIALTWQEEIKNSLKDCIDIELNGVESTTVYKN…
CK_Pro_AS9601_13521	Pro	AS9601	13521	HL	HLII	HLII	Lba	CK_00000068	idiA2		MNLNIPVNSTEKEVKVYSGRHYNTDRSVYKKFAEETGIKVRLIEAAGISLIERLKREGKNSQADLILLVDAARITNAAKAGLLQSIESSNLENDVPIGLKDPNKEWYALTRRVRVMIANPKVVDVSKINDYTDLADPSLKGKVCLRNRKSPYNQSLVANQIINKGESETKAWLSGMISNVSQPFFPGDISIIRAVSKKKCGVGIVNHYYVARMLAGVNGRRDALYAKKTKVLTPNPAHVNISAGGIAKYATNKNEAIKLLEFLASPKGSKGLAAPTFEHPLKEVNQNEIVKNFGEFIPDSVTVEDLGEKNSQAIKFMKDAGWD
CK_Syn_BIOS-E4-1_00172	Syn	BIOS-E4-1	172	5.1	CRD1	CRD1b	3cA	CK_00001342	null	putative_ABC_transporter,_sugar_binding_component	MIVSLRRRRFLAGLALSGLSVFIWGCRPSSAPEGTLQLWTLQLAPKFNPYMDDVLGAWDTLHPEAPVRWTDLPWGSVERKLLAAVFARTAPDVVNLNPPFAANLASKGGLTDLTPLLPPDAQQSYLPSVWEAARDSEAGQIAIPWYLTVRLSLVNNDLLRQAGIARAPRRWEEVPDYARSIRERTGRYGLFVTVVPDDSAELLESFVQMGVSLLDARQRAAFNTPVGRKAFAFWTDLYRDGLLPREVVSQGQRRAVELYQSGELALLASGAEFLRSIQTNAPGVAAVTSPQPPLTGSDGTANVALMTLAVPRQSQHADAAVELALFLTNGTNQARFAREARVLPSSLEALAVVRAELEAEQPSDAAEAQIRDARLLSAETLNSARVLVPATPGVKRLQS…
CK_Syn_BIOS-E4-1_01612	Syn	BIOS-E4-1	1612	5.1	CRD1	CRD1b	3cA	CK_00000919	null	ABC_transporter,_substrate_binding_protein,_possibly_Mn2+/Zn2+	MLSHGDCGLLKRGLPLAAVWIGFLFMTVACSNPTRLASSGSDDLTPDSPVVDRSAQDSRPKVLTTFTILADMARNVAGDRLQVESITKPGAEIHGYEFTPSDIERAAGADLIVENGLGLELWARRFTEAAGDVPTVTLTDGIEPLLIGEDAYAGRPNPHAWMSPKAAQQYVDRLVEAFSSLDPEGTQQYEANAEVYKGRLQTLDAELRNALQVLPAGQRLLVTCEGAFSYLAHDYDLEEAYLWPVNAESQISPRRMGRLIERVKRDQVPAVFCETTVSDKAQREVARAAGSRFGGSFYVDSLSDSNGPAATLLDLQRHNVKLIRAGLGAAADPKP
CK_Syn_BIOS-E4-1_00478	Syn	BIOS-E4-1	478	5.1	CRD1	CRD1b	3cA	CK_00001944	proX	ABC-type_glycine_betaine/proline_transporter,_substrate_binding_component	MSARQIRRRAFLLGGLGVAGISAASLVKLSAPSTSLSSSASSGQEGLEAPRSSLPGSASARPTLRLGWSPWADAEVVSLIAQAVIQQAYNVRVERVLADIGIQYASLARGDLDLMLMAWLPLTHRDYYRRVRDRVVDFGSMYSGRLGWVVPDYVPASDLSSIADLRDPSLAARFDNRVQGIDPGSGLNQASVEALKSYRLNDLELVASSSAAMTAVLDQAIRQQRWVVVTSWTPHWMFARYKLRFLQDPQRVFGGIEWIHALGRPELDLEMPDVAGFLTRFYLPDQEMSDLLLQANEQSAEAAVDDYIASHPARVRYWSTGEIASG
CK_Syn_BIOS-E4-1_04410	Syn	BIOS-E4-1	4410	5.1	CRD1	CRD1b	3cA	CK_00037737	null	putative_ABC-type_phosphate/phosphonate_transport_system,_periplasmic_component	LGLRQKHIVGPIIAGLLLFGCGQDGSRVAIEQPKSKAKRVDLRITEEPNYSQDKMYEKMKIFTEYLHRQTGLNIEYIPAINYSHAYELFASGKVDLFWSGSLNTAKILNADPDAKPIAIEEKSFANILLVNRQILDQVKSGLDSKQPLQALKGRSVVFGNSSSGSSFLTPLLEMKSQGVTLLDLRSCTHEQKHELRAMFLGDSNDQDFAFVPGTVDNPLQHVPPAAQSEVIVGWASDKKRNNYILASSRLLKPSVSPMVIQIQEALLAWNKESRSNRELLKDIWVTGFELPNSKEDLKSFQEMKEFVKTLGARTRCTSNQKT
CK_Syn_BIOS-E4-1_01630	Syn	BIOS-E4-1	1630	5.1	CRD1	CRD1b	3cA	CK_00001600	iraI	ABC-type_Mn2+/Zn2+_transport_system_periplasmic_component	LPFPLVTAAAGTLLAAASSAPTVVAVDGVLCDITKKLVADQGRVICLIPAGADPHTMALRPADRSYLSKAKLVLLNGYNLTPALKGVKAGGPVVSVGEIAVPSNPMNDPHLWHDPAIAASMTNAVAVKLKPVFNGTQDAAIDQRRAAMDSVLSSLGTWTGQQIQTVPAEQRVLITGHRAYSFLARRFGIRELPVVDEYATGGRMRPSSLGAISKAIKKSGTKVIFPEALPPSKTMRRISKASGVPLASKPLFADGQAPGKSLVQTATSNICTFVVAQGGRCDENGAAQLQQRWASIR
CK_Syn_BIOS-E4-1_02675	Syn	BIOS-E4-1	2675	5.1	CRD1	CRD1b	3cA	CK_00000860	phnD	phosphonate_ABC_type_transporter,_substrate_binding_component	MPFREPRAVALLAVLLCQGVTVLPVVAQPTLKVGAIPDQNPERLNRLYGQLADELSDRLKVKVRYVPVSNYPAAVSAFRTGGLDLVWFGGLTGVQARLQTPGAQVLAQRDIDARFRSVFIANTSSGLQPISSINGLTSLRGKRFSFGSESSTSGRLMPQHFLAKAEVTPNQFSGARAGFSGSHDATIAVVQSGAYEAGALNEQVWTSAVKDGRVNTEKVSVIWRTPEYVDYHWVVRPKLDLRFGKGFTTRLQKAILGLQPTTPRQVTILELFAAKRFIPAEASQYKPIEKVGRELGKIR
CK_Syn_BIOS-E4-1_04520	Syn	BIOS-E4-1	4520	5.1	CRD1	CRD1b	3cA	CK_00000023	pstS2	ABC_transporter,_substrate_binding_protein,_phosphate	MAAGLSLAACSTGGGGDEKVQGQLSAAGASFPAAIYQRWFQGLSSHGVNVNYQSVGSGAGVRQFTAETVDFGASDKPMKPEAIAKVSRGVVQIPMTAGAIAVAYNNPGCDLSLTQKQLAGIFLGQITNYSALGCDDKAINIVHRSDGSGTTYNFTKHLEAISPEWKKDVGADKSVKWPTGVGAKGNEGVSAQLNQIAGGIGYVELAYVKGDLQAAAVQNASGEQVKPTNATASEALGSIDLGPDLIGGNPNPKAGYPIVTFTWVLAYKTGNDDKTTMLRKTFNYMLSEEAQSQAPELGYVSLPPDVVNQSKAAADSIN
CK_Syn_BIOS-E4-1_04457	Syn	BIOS-E4-1	4457	5.1	CRD1	CRD1b	3cA	CK_00000076	urtA	ABC-type_urea_transporter,_substrate_binding_component	MSNSLSKRLFSGLAAVSLGLGVTACAGGGQATNATCDDEGNCTVTVGILHSLTGTMAISEKTLVDTEKMAIAEINAAGGVEVDGKKYIIETIVEDGASTWPTFAEKSKKLIDQDKVPVVFGGWTSASRKEMLPVYESKNAFLYYPIQYEGQECSSNIFYTGATPNQQSEPATKFMYEKSPAAGKDFFLVGSDYVFPRTSNTITKAQVEQLGGKVVGEDYLPLGNTEVAPIIAKIKKALPDGGVIINTLNGDQNVAFFKQIQDAGITPANGYYVMSYSIAEEEISTIGPEFLEGHYGAWNYMMSIDTPASKKFAADFKAKYGADRMVADPQESAYNMVYLWKAAVEKANSFDDDKVRKALIGIEFDAPQGPVKVMPNHHLSQTVRIGQITKDGQFAILEE…
CK_Syn_BIOS-E4-1_02314	Syn	BIOS-E4-1	2314	5.1	CRD1	CRD1b	3cA	CK_00001455	ggtB	ABC-type_sugar_transport_system,_periplasmic_component	VLWIRQRSFKLLMISVIVIASGLLGISVAARQPDHVSILMPAPFADSTAELVKSFNQQHQGRIHLNVIRGPLETEAISDLAISSLLLGDTPFDGLLMDVTWVPKYAKAGWLESLDSYFTNEEVNALATGASEGNHYQGSLLRWPLTADIGLLYWRTDLMDQPPQTPQDLENISKSLQSSGRIPYGYVWQGKQYEGLSCVFLEIIDGFGGEWFSPETGRIGLDKPPGVAAAQWLDELIQQGISPRAVTNYMETEALQSFKSGQAAFMRNWPYAWAELQKNDSLVRNKVGITTMVAQTGHQPAATLGSWGLSLLKGSANPESTVEAFKFLTSEESQYYLYTKYGYTPTQRAVFNDQNLLKNNPSLQSIGEALSYARSRPETPLYAQISDVLQRKLSGTLTG…
CK_Syn_BIOS-E4-1_01845	Syn	BIOS-E4-1	1845	5.1	CRD1	CRD1b	3cA	CK_00043821	pstS	phosphate_ABC_transporter,_phosphate-binding_protein_PstS	MSFARQAFILFSLLAVASGVSASSDSSLTAVGAALPARLYRNWFAQITSSGGPEVSFRPVSSAEAQWALIRQTVDFAVSDAPIQPRDLAKVRRGVVQIPIAGEAITFGYNQPGCDLKLTQQQAVQVASGRITDWKQLGCKPGALTWVHRSDASGTTEAFTLTMQAFSSQWSLGTGQSIRWPAANAIAAEGNSGVAAAIENRRGAIGYLGLSHLSGSLRSAAVQNKAGEFLRPSVVSSAQTLKGIELDFNLAGSNPNPSVQGAYPIVTLIWGLAYRSGNGDNTQAVRAALDFMLSSQAQGRVAELGLIPLETEILSKSRPVIERISQ
CK_Syn_BIOS-E4-1_00761	Syn	BIOS-E4-1	761	5.1	CRD1	CRD1b	3cA	CK_00000076	urtA	ABC-type_urea_transporter,_substrate_binding_component	MFVSLLATLLVSGCNTGASTTDVNVVRVGLLHSRSGTMALSENTVAEAERLAIEEINASGGLILKGKRVLIQPIEEDGMSDPDTFARQTEQLLDDEQVVAIFGGWTSASRKAMLPALETRDALLFYPVQYEGQECSPYVVYGGSVPNQQSEPALNWMLANRSKRILLIGSNYIYPRTANRIMRAQVQREGGTVLAEHYLPLGSAKVEPLVESIRQASASGPVVVINTLNGDSNIAFFEQLYREGLIGSQAMDSAVTVLSLSVSEEEALAIGTNKLSGTYASWSYFQSLAGDASKTFAQRFRRRYGYHRVINDPAEAAYSLVHLWARAAESAGSTHPKDVRQQLIGTSYAAPQGLLTITPSQHLNKRSLLGRADDTGNFQVVKDFGVIEPQPWNPDHPDS…
CK_Syn_BIOS-E4-1_01366	Syn	BIOS-E4-1	1366	5.1	CRD1	CRD1b	3cA	CK_00002462	znuA	ABC_zinc_transport_system,_substrate-binding_protein	MASVFSRLSAIPLLIGLVACGTQNAINNETSQGKGVKVVSTFLPITLFTEAVAGDCAEVTSLIPPNLGPHDFQATPSDLTDLSGANVLVKNGLEMEEFLDDLIDSADNKDLVVIDSSKGVETIKAAGGGHDDHDEHSDDHHDGEHHEGEHHDDDDDHDHGHDHGHGHSHGEYDPHIWLDPVRAAQQVENIRDGLVKADPSCAEGYRKNADQYTAKLKELNTEFTAKLKPYSGKTFVAFHDFATYFANRYSLKAEFLVDLPEMNPSPADLQRVATQVKESGLKALLTEPQEGNRSFNALAKDLGVNIVEFNPLETGSAESAKKPGTYFEVMRSNVNNLTQAIGD
CK_Syn_BIOS-E4-1_02653	Syn	BIOS-E4-1	2653	5.1	CRD1	CRD1b	3cA	CK_00001489	natF	ABC-type_uptake_transporter_for_acidic_and_neutral_polar_amino_acids_(N-II),_substrate_binding_protein	MTKRRSLVSLLSACLALSACASLGDGDASRVDLIRNRGELRCGVSGKIPGFSFLQRDGSYAGLDVDLCKAFAAAIIGDPSKVQYRPLTAPERFTALKTGEIDLLSRNTTFNLSRDASGGNGVSFAPVVFHDGQGLLVRRNSGIRSLKDLKGQSICVGSGTTTEQNLNDAFQSLGLPYKPIKYQDLNQVVAGYLQGRCQAMTSDRSQLASARSGFERPEQHVILADVLSKEPLAPLSSGGDQKLSDSMRWVVYGVITAEEMGITQANVDDKLQEAQDNPDLTKLRRFLGVEGDLGSKLGFSNDFMVNVIRSTGNYGEIYDRHLGPDSAVPIPRGLNQLHRDGGVITAPPFQ
CK_Syn_BIOS-E4-1_00342	Syn	BIOS-E4-1	342	5.1	CRD1	CRD1b	3cA	CK_00000264	null	ABC-type_transport_system,_periplasmic_component	LVGFSIVGAIAGFAGTMLWLRGVRLGSETWTVTADFANAGGLAARSPVTFRGIMVGTVRSVKVTPMAVKAMLEIHADDLKLPLPVKASVSSSSLLGGDSQVELVTTGSPLPKNAPTPKSGRCRNSGILCNGATVPGESAASLSTVTATLEQLLNEAKKSNLIPELVESTKQFGITSQDASKFLNTADVAAENVDELVHQLRAEVARANPTIENLNRATAEAADAAAHINNLAGAIDNPETVSDLKQTVTNARDLTARIDQVGGDIEQLTDDPRFMKSLRSVMIGLGTLFEEVYPAQTGTSK
CK_Syn_BIOS-E4-1_01371	Syn	BIOS-E4-1	1371	5.1	CRD1	CRD1b	3cA	CK_00000919	null	ABC_transporter,_substrate_binding_protein,_possibly_Mn2+/Zn2+	LLRIGAGLTLVLLALISSGCRQGANQDQANTGKPVVLTTFTVLADLARNVAGDRLTVRSIVKPGSEIHGYQPTPSDIERASDADLIVENGLGLELWARKFTASAGNIPTLTLSDGMEPLLIEEDAYAGKPNPHAWMSPQRTMAYVDRLEQAFRELDPAGADEFATNASSYKQKLNQLDQELRAALATLPKKRRVLVSCEGAFTYLASDYGLDEAYLWPVNAESQVTPKRMARLIDTVRDRQIPAIFCESTVSDKNQRQVAAESGARFGGTFYVDSLSTEDGPASSLLKLQRHNVDLLIRGLSANQAVGN
CK_Syn_BIOS-E4-1_02990	Syn	BIOS-E4-1	2990	5.1	CRD1	CRD1b	3cA	CK_00001014	dppA		MAASDFSGVFDQSRQSRLASLKRHCKQVLPWRAMALSTALALCVTQSACQPGRRSDRITVASAGRITSLDPAQASTFGALQLLSALGDTLYKRTAEGKLTPALASALPEISDGGLTVTIPLREDVLFHDGTRFDAEAMAFSLRRFLEIGTLSYVIGDRITAVEAPETYQLRLRLSRPSSSLENLLTATNLTPVSPRAYQDHQDRFLNDRFIGTGAYKLTSFRAVQQRLEPFKQYWGPSPSNAGLDLIYLSNSTALFGAMRSGEVDVLLSDSIDEDQRLALNRMAAEGRLREGQGPSLVIGYITLLSNTPPLQNPVLRQALALSLDRDLINKRVSHGLRPPLFSLVPPGLPGGDLKPWPRHDAARARNLFIEAGYCNGKVFNLPFTYRSNVPADRLMALT…
CK_Syn_BIOS-E4-1_01808	Syn	BIOS-E4-1	1808	5.1	CRD1	CRD1b	3cA	CK_00000068	idiA2		MKLLAFPLLASLSFLTAAAQAEEVRVYSGRHYNTDRQSYKAFSDKTGIKVRLIEASGISLVERLKREGSNTKADVIILVDAARINNAAKAGLFQPINSAKLNSEVPARYRDPGNRWFGISRRVRAIVINPNQVKPSQVKTYAQLASPELKGKVCLRNRKNVYNQSLVADQLAIRGEAKTKAWLKGLVSNVSQPYFPGDIALIRAVAQGKCGVGVVNHYYLARMRAGINGAKDQKLGNQVKIVMPNPAHVNISAAAVSKYAKNKSAAVKLIEFLASPNGSRGIAGPTFEFPLTGVGGSTYLKGMTKFTPDNVTIAQLSALNPKAIQLMAQAGWQ
CK_Syn_BIOS-U3-1_01386	Syn	BIOS-U3-1	1386	5.1	CRD1	CRD1a	3dA	CK_00001489	natF	ABC-type_uptake_transporter_for_acidic_and_neutral_polar_amino_acids_(N-II),_substrate_binding_protein	MTKLHSLVSLLSACLAVSACASLGEGDTSRVDLIRKRGELRCGVSGKIPGFSFLQRDGSYAGLDVDLCKAFAAAIIGDPSKVQYRPLTAPERFTALKTGEIDLLSRNTTFNLSRDASGGNGVSFAPVVFHDGQGLLVQRNSGIRNLKDLKGQSICVGSGTTTEQNLNDAFQSLGLPYKPIKYQDLNQVVAGYLQGRCQAMTSDRSQLASARSGFERPEEHEILDDVLSKEPLAPLSAGGDQQLSDAMRWSVYALITAEEMGITKANVDDKLKEAQDNPDLTKLRRFLGVEGDLGSKLGLSNDFVVNMIRATGNYGEIYNRHLGPDSAVPIPRGLNQLHRNGGVITAPPFQ
CK_Syn_BIOS-U3-1_00154	Syn	BIOS-U3-1	154	5.1	CRD1	CRD1a	3dA	CK_00001342	null	putative_ABC_transporter,_sugar_binding_component	MSLRRRRFLTGLALSSLSVLIWGCRPGSAPEGTLQLWTLQLAPKFNPYMDDVLGSWDSLHPEAPVRWTDLPWGSVERKLLAAVFARTAPDVVNLNPPFAANLASKGGLTDLNPLLPPGAEQNYLPSVWEAARDPEVGQIAIPWYLTVRLSLVNGDLLRQAGLSRAPRRWDEVPAYARSIRERTGRYGLFVTVVPDDSAELLESLVQMGVRLLDARQRAAFNTPAGRKAFAFWTDLYREGLLPREVVSQGQRRAIELYQSGELALLASGAEFLRSIQTNAPGVAAVTSPQPPLTGSDGTANVALMTLAVPRQSKQAVDAVALALFLTNGTNQARFAREARVLPSSLEALAAVRAELEAEQPSDAAAAQIRDARLLSAKTLNTARVLVPATPGVKRLQSII…
CK_Syn_BIOS-U3-1_02006	Syn	BIOS-U3-1	2006	5.1	CRD1	CRD1a	3dA	CK_00000919	null	ABC_transporter,_substrate_binding_protein,_possibly_Mn2+/Zn2+	LLKRSLPLIAACIGSLLITTACSSPTRLDISKSSGTSKHSRGESRSAQDSRPKVLTTFTILADMARNVAGDRLQVESITKPGAEIHGYEFTPSDIERAAGADLIVENGLGLELWARRFTDAAGDVPTVTLTDGIEPMLIGEDAYAGRPNPHAWMSPKTAQLYVDRLVEAFSSLDPEGAQQYEDNAEAYKGELQALDVELQNTLQVLPAGQRLLVTCEGAFSYLARDYDLEEAYLWPVNAESQISPRRMGRLIERVKRDEVPVVFCETTVSDKAQREVARASGSRFGGSFYVDSLSDSNGPAATLLDLQRHNVKLIRAGLGSAADPKP
CK_Syn_BIOS-U3-1_01586	Syn	BIOS-U3-1	1586	5.1	CRD1	CRD1a	3dA	CK_00001455	ggtB	ABC-type_sugar_transport_system,_periplasmic_component	MVSIVIIASSLIDLSVVARQPDHVSILMPAPFADSTVELVKSFNQQHQGRIHLNVIRGPMETEAISDLAISSLLLGDTPFDGLLMDVTWVPKYAKAGWLEPLDRYFTEEDLNALAAGASKGNHYQDSLMRWPLNADIGLLYWRTDLMNEPPRTPQELESISQKLQSSGSIPYGYVWQGRQYEGLSCVFLEIIDGFGGEWFSPETGRIGLDESAGVAAAQWLDSLIQRGISPRAVTNFSESETLQSFKSGQAAFMRNWPYAWAELQKNDSQVKNKVGIAPMVAQTGHQPAATLGSWGLSLLKGSANPESTVKAFKYLTSEESQRYLYRQYGYTPTQRVIFNDQNLLKTHPSLQAIGQALSYARSRPETPLYAQVSDVLQRKLSGTLTGMTSPTAGMQQAE…
CK_Syn_BIOS-U3-1_02180	Syn	BIOS-U3-1	2180	5.1	CRD1	CRD1a	3dA	CK_00002462	znuA	ABC_zinc_transport_system,_substrate-binding_protein	MASVFSRMSAMSLLLGLVACGAPIVNNTDPIQSKGVKVVTTFLPITLFTEAVAGDCADVTALIPANLGPHDFQATPSDLTDLSSANVLVKNGLGMEEFLDDLISSADNKDLMVIDSSSGVPTIESVEDDHGHDHGHSHGEVNPHIWLDPILAVQQVENIRDGLVKADPSCADGYKKNAELYTAKLKKLNTEFTAKLKPFKGRTFVAFHDFAPYFANRYSLKAEYLVDLPEMNPSPADLQRVAAQVKASGLNALLSEPQEGKRSFNALAKDLGVNIVEFNPLETGSIESAKVPGTYFEVMRSNVNNLVKAIGD
CK_Syn_BIOS-U3-1_01892	Syn	BIOS-U3-1	1892	5.1	CRD1	CRD1a	3dA	CK_00043821	pstS	phosphate_ABC_transporter,_phosphate-binding_protein_PstS	MSFARQAVVLFSLLAVATGVSASSESSLTSVGTSLPARLYRKWFDQMARAGGPQVRYRSSGSAEAQWALIRQAVDFTVSDAPMQPKDLAKVRRGVVQIPIAGSTIAFAYNQPGCDLQLTQEQAVQVASGRITDWKQLGCKQGSLTWVHRSDISGITNAFTQSMQAFSSQWPLGTGASIRWPAGNAIAAEGNSGVASAIDNRRGAIGYISPSHLKGSLRFAALQNNAGEFLRPSVISGAKTLKGLELDFNLAGSSPNPSAEGAYPIVTLIWVLAYRSGNGDNTQAIRATLDFMLSNQFQNQVDQLGLIPLADEILSKSRPVVERIAQ
CK_Syn_BIOS-U3-1_00438	Syn	BIOS-U3-1	438	5.1	CRD1	CRD1a	3dA	CK_00001944	proX	ABC-type_glycine_betaine/proline_transporter,_substrate_binding_component	MDGSLEVVMSGRQIRRRAVLLGGLGVAGISAASLVKLSAPSSSVSSSAPAGQRGVEGSRSPLPSSASARPTLRLGWSPWADAEVVSLIAQRVIQQAYDLNVERVLADIGIQYASIARGDLDLMLMAWLPLTHRDYYRRVRDRVVDFGAMYSGRLGWVVPDYVPASELSAIPDLRDPSLAARFDNRVQGIDPGSGLNQVSAEALKSYRLNNLELVSSSSAAMTAVLDQAIRKQRWVVVTSWTPHWMFARYRLRFLQDPKRVFGGIEWIHALGRPQLDLDMQDVAGFLTRFHLPDQEMSDLLLQANDQSAEAAVDGYIASHPARIRYWITGEISAP
CK_Syn_BIOS-U3-1_00306	Syn	BIOS-U3-1	306	5.1	CRD1	CRD1a	3dA	CK_00000264	null	ABC-type_transport_system,_periplasmic_component	VGFSIVGAIAGFAGTMLWLRGVRLGSETWTVTADFANAGGLAARSPVTFRGIMVGTVRSVDVTPMSVKATLEINADDLKLPLPVKATVSSASLLGGDSQVELVTTGAPLPKNAPMPKSGGCRNSGILCNGATVPGESAASLSTVTASLEQLLNQAEKSNLIPQLVESTKQFGITSQDASKFLNTADVAAENVDTLVHQLRAEVARAKPTIENLNRATAEAAAAAAHINNLAGAIDNPETVSDLKQTVTNARELTARIDQVGGDIEQLTDDPRFMKGLRSLMIGLGTLFEEVYPAQTGGSK
CK_Syn_BIOS-U3-1_00722	Syn	BIOS-U3-1	722	5.1	CRD1	CRD1a	3dA	CK_00000076	urtA	ABC-type_urea_transporter,_substrate_binding_component	VLIGLLATLLLSSCGRSASKSDINVVRVGLLHSRSGTMALSENTVAEAERLAIEELNAGGGLMLKGKRVLIQPVEEDGMSDPDTFARRTEQLLDHEKVVAIFGGWTSTSRKAMLPALEERDALLFYPVQYEGQECSPFVVYGGSVPNQQSEPALNWMLANRSKRILLIGSDYIYPRTANRIMRTQVQRAGGTVLDEHYLPLGSADVDPLVESIQQANASGPIVVINTLNGDSNLAFFEQLYREAIIGSEAVDTGVTVLSLSVSEEEALAIGTNKISGTYASWSYFQSLAGDHSRTFAQRFRRRYGYHRVINDPAEAGYSLVHLWARAAERAGSTNPKDVRRQLIGTSYSAPQGLLTITPSQHLNKRSLLGKADDTGNFQVVKDFGVIEPKPWNPDHPES…
CK_Syn_BIOS-U3-1_03432	Syn	BIOS-U3-1	3432	5.1	CRD1	CRD1a	3dA	CK_00037737	null	putative_ABC-type_phosphate/phosphonate_transport_system,_periplasmic_component	VKSWLSLIFACTCLLGCYRSQTNSDEHNIDPLNSSADIRITEEPYYAQDIMNKKMKVFTSYLEKSTGLKVKYVPAINYVHARQLLLSGKVDLLWAGSLGTSKVLAANENAMPIAAEVKSFINVLLVDRTLIKEVQAELRSDNPLQVLKSRSVVFGSNNSGSSFLTPLIEMKAQGVDLNDLKGCVHEPKHGHRAMFIGDSDQQDFAFVPGSEADPLKYVPEQARSEVLVGWVSEIKRNYYIIASPEFLAPSETNKVQKVQNALLALNQESTANAAVLDALGGVTGFELPKSRSDLEYLNEITEFASLLGDKTRCKKNGKQESNDISE
CK_Syn_BIOS-U3-1_01992	Syn	BIOS-U3-1	1992	5.1	CRD1	CRD1a	3dA	CK_00001600	iraI	ABC-type_Mn2+/Zn2+_transport_system_periplasmic_component	LAFSLLTAAAGTLLAAASSTPTVVAVDGVLCDITKKLVSDQARVICLIPPGTDPHTMALRPADRSNLSKAKLVVLNGYNLTPALKGVKAGGPVVSVGEIAVPSNPLNDPHLWHDPAIAASMTNVVATKLKPVFNGSQNAAIDQRRAAMDSVLNSLGTWTGQQIKTVPAEQRVLITGHRAYSFLARRFGIRELPVIDEYATGGRMRPSSLSSISKAIKKSGTKVIFPEALPPSKTMRRISKASGVPLASKPLFADGQAPGKSLVQTATGNICTFVVAQGGRCDENGAAQLQERWASIR
CK_Syn_BIOS-U3-1_01363	Syn	BIOS-U3-1	1363	5.1	CRD1	CRD1a	3dA	CK_00000860	phnD	phosphonate_ABC_type_transporter,_substrate_binding_component	MTSRERRAGALLSLLLCQAVTNLPVVAQPTLKVGAIPDQNPERLNRLYGQLADELSDRLKVKVRYVPVSNYPAAVTAFRTGGLDLVWFGGLTGVQARLQTPGAQVLAQRDIDARFRSVFIANTSSGLQPISSINGLSSLRGKRFSFGSESSTSGRLMPQHFLAKAGVTPSQFGGGRAGFSGSHDATIAVVQSGAYEAGVLNEQVWTSAVKDGRVNSEKVRVIWRTPEYVDYHWVVRPKLDQRFGQGFTSRLQKAILGLQPTTPRQVTILELFSAERFIPAEASQYEPIEKVGRELGKIR
CK_Syn_BIOS-U3-1_03507	Syn	BIOS-U3-1	3507	5.1	CRD1	CRD1a	3dA	CK_00000023	pstS2	ABC_transporter,_substrate_binding_protein,_phosphate	MARSLNAWALTAVASMTAGLTLSACSSGDGNQAQRNLSAAGASFPAAIYQRWFQGLSQQGVYVNYQSIGSGAGVRQFTAETVDFGASDKPMKPEAISKVSRGVVQIPMTAGAIAVAYNNADCELSLTQKQLAGIFLGQITNYSELGCADKEINVVHRSDGSGTTFNFTKHLAAISPRWKTEVGVAKSVQWPTGVGAKGNEGVAAQLTQINGGIGYVELAYIQGALKAAAVENASGKKVKPTNATASEALGSIVLGPDLIGSNPNPKGGYPIVTFTWVLAYKTGNDDKTAMLKKTFNYMLSEEAQSQAPELGYISLPPEVVNKAKAAADSIN
CK_Syn_BIOS-U3-1_01063	Syn	BIOS-U3-1	1063	5.1	CRD1	CRD1a	3dA	CK_00001014	dppA		VIKQPRQSPLASVRRHCKQLLPLSTVLALCVSQNACQPGRPSNRITVASAGRITSLDPAQASTFGALQLLSALGDTLYKRTAEGELTPALASGLPEISDGGLTVTIPLREDVLFHDGTRFDAEAMAFSLRRFLEIGTLSYVVGDRITAVEAPEAYRLRLRLSRPSSSLENLLTATNLTPVSPRAYQDHQDRFLNERFIGTGPYKLTSFRAVQQRLEPFKQYWGPSPSNKGLDLIYLSNSTALFGAMRSGEVDVLLSDSIDEDQRLALNRMAAEGRLREGQGPALVIGYITLLSNTPPLQNPVLRQALALSLDRELINKRVSHGLRPPLRSLVPPGLPGGDLKPWPRHDAARARNLFIEAGYCNGKVFNLPFTYRSNVPADRLMALTWQAQVQRDLSDCL…
CK_Syn_BIOS-U3-1_01890	Syn	BIOS-U3-1	1890	5.1	CRD1	CRD1a	3dA	CK_00000068	idiA2		MKLLAFPLLVSLSLLTAAAQAEEVRVYSGRHYNTDRQSYKAFSDQTGIKVRLIEASGISLVERLKREGSNTKADVIILVDAARINNAAKAGLFQSINSPKLNSEVPARYRDPGNRWFGIARRVRAIIINPNQVNPSQVQTYAQLASPDLKGKVCLRNRKNVYNQSLVADQLAIRGEVKTKAWLKGLISNVSQPYFPGDIALIRAVAQGKCGVGVVNHYYLARMRAGINGTKDQKLGNQVKIVMPNPAHVNISAAAVSKYAKNKSAAVKLIEFLASPNGSRGIAGPTFEFPLTGVGGSTYLKGMTKFTPDNVSISQLSALNPKAIQLMAQAGWQ
CK_Syn_BL107_08324	Syn	BL107	8324	5.1	IV	IVa	3dA	CK_00003177	null	ABC_transporter,_substrate_binding_,_possibly_Mndomain_protein	MIPRAAHLIGRWQPWIEKVKSRSSSFEGLAGVLTDGSRGDDSQLRDSDGLSPLFPRFHQQLLTAETRNHTLRPALASAMNAFQGLVQALHSFIT
CK_Syn_BL107_11906	Syn	BL107	11906	5.1	IV	IVa	3dA	CK_00001600	iraI	ABC-type_Mn2+/Zn2+_transport_system_periplasmic_component	MRRSSWIARGSLTSLLAISLAQIPVQASQPSVVAVDGTLCDLTRTLAATAVSVTCLIPPGGDPHGYRLKPSDRQALSKADLVVHIGFNLTPSAKDISVPAPVVAVGEVALPSYRGNDPHVWHDPANSAAMTSAIANRLSPLLSGDARVAFASRAANAQSVLADLGTWASVQFAKLPANQRVLVTDHQTYSHLANRYDLEEISMLDSYTTGGALKPSSLNAITKAVTDSGARVIFSSYLPANKSLRRISKRSGLPIASTPLYGEGLAPGETAVSTATKNICAILKGQGASCDEAAANVLANRWADI
CK_Syn_BL107_13335	Syn	BL107	13335	5.1	IV	IVa	3dA	CK_00000860	phnD	phosphonate_ABC_type_transporter,_substrate_binding_component	LVARLLTGITIATALASCSSGPVSTESQVLHVGAIPDQNPEKLNRLYSSLSDELSDQLKVPVEYVPVSNYPAAVTAFRTGSLDLVWFGGLTGVQARLQTPGAKVLAQRDIDAKFTSVFIANGASGLRPFSKGDQLTNLKGRRLSFGSESSTSGRLMPQYFMSQNGVSTDEFAGGAPGFSGSHDATIAVVQSGAYEVGALNEQVWKSNLEDGRVDPNKVSVIWRTPPYVDYHWVARPDLDERFGKGFTNKVQTALLAITADTPRGETILELFGAAEFIPAQNSDYDKIEAVGRQLGKIR
CK_Syn_BL107_05464	Syn	BL107	5464	5.1	IV	IVa	3dA	CK_00000264	null	ABC-type_transport_system,_periplasmic_component	MRRSVRDAIVGFTILGGLAGFAATGLWMRGIRLGSSDWRLTANFNDAAGLAERSPVTYRGILVGSVRSIKVTSSAVVAELEITKGDLRLPLPVTATIGSASLLGGDAQVALMSRGKPLPQNAPLPKAANCQAKVQLCNGATVVGRETSSLATVTDTLQELLTQAKAENLIPNAAASIEQIDATAKSFEDLTVQLQAELSKVDPVLRNLQAATAHANNIVASLDNPETLSSLRQTAANAAELTAKLDAVGGDVETLTSDPAFMDGLRNVTIGLGALFSEVYPAKMNP
CK_Syn_BL107_14770	Syn	BL107	14770	5.1	IV	IVa	3dA	CK_00001489	natF	ABC-type_uptake_transporter_for_acidic_and_neutral_polar_amino_acids_(N-II),_substrate_binding_protein	LGCCLKIWDNPIRSVPSLMFRPISSRLIGAVGGLIGLLCGCATLGDGTDSRLNLVQTRGELLCGVSGKIPGFSFLSPDGRYAGLDVDVCKAMAAAFVGDSTKVQYRPLTAPERFTALRSGEIDLLSRNTTHTLSRDAAGGNGLSFAPTVFHDGQGLMVSVGSGARSMADLSGKAICVGSGTTTEQNLNDAFAAQGLPYTPIKYQDLNQVVGGYLQGRCAAMTSDRSQLASARSGFKDPQQHVILEDRLSKEPLAPAVVGGDQRMADATNWVVYALIEAEERGITQANLDDVLERAVADPSQAALRRFLGVDGGLGAKLGLPDDFVVQVIRATGNYGEIYNRHLGPGSAVTIPRGPNRLGRDGGLMIAPPFT
CK_Syn_BL107_12765	Syn	BL107	12765	5.1	IV	IVa	3dA	CK_00001455	ggtB	ABC-type_sugar_transport_system,_periplasmic_component	MRRSIRIASGLIGLLFVLACVAWSGQKQPVPVSILMPAPYADASTQMVEAFNREHRGSIHLEVIRGPLETESISDLAISSLLLGDTPFDALLMDVTWLPKYAEAGWLEPLDPWFDQAALDQLILGARLGNHHKGQLYRWPLGADVGVLYWRTDLMDSPPSTPEQLSEIAINLVQAQRVANGYVWQGRQYEGLSCNFVEVLHGFGGQWLNPATGQLELDATAAARAAAWMQSLITTGASPRAVTNYSESESLQAFKAGDAAFMRNWPYAWAELQKPESKVQGNVGIALMVAEPDQSPAATVGSWGLSLLKQSPHPEAAVEAIRYLTSEAAQRERFLNQGYTPTSKSLFTDPELIAVSSALPEIAKALDYSVARPPSPLYAQLSDLLQRQLNGLLTAEPAK…
CK_Syn_BL107_13895	Syn	BL107	13895	5.1	IV	IVa	3dA	CK_00000919	null	ABC_transporter,_substrate_binding_protein,_possibly_Mn2+/Zn2+	MGIRLISRAAAVVLGLGVIVAGCVDRSRVSRDDSRPRVLTTFTVLADLARNVAGDRLQVHSIVKEGAEIHGYQPTPSDIERSVGADLLVENGLGLELWARRFTAAAGDIPTVTLSEGMEPLLIRADAYAGKPNPHAWMSPKRAMDYVDRLRDAFTNLDPDGAEDYANNAEAYNKKLQALDGELREVLATIPPQHRVLVSCEGAFTYLATDYGLEEAFLWPVNAESEITPKRMARLINIVRERAVPAVFCESTVSDKAQREVAAAANSRFGGTFFVDSLSKPDGPAPTLLELQRHNVKLILDGLTDRGGDG
CK_Syn_BL107_06034	Syn	BL107	6034	5.1	IV	IVa	3dA	CK_00001342	null	putative_ABC_transporter,_sugar_binding_component	MTVQLTRRRLLLFAAAAGLAACGRRSPAPELNLWTLQLAPKFNRYFADLMAAWTTLHPEDPVRWTDLPWGSVERKLLAAVYARTAPDLVNLNPPFAANLASKGGLTDLTPLLPSDAAERYLPSVWQACRDPDAGLIAVPWYLTVRLSLVNRELLDQANIAAPPTRWDEIPAFARQIRKRTGRYGLFLTMVPDDSAEMLETLVQMGVSLLNSERRAAFNSPAGRRAFQFWTELYQEGLLPREVVSQGQRRAIELFQSGDLAMAATGAEFLRSIQTNAPGVAAVTESHPPVTGADGTANVALMSLAVPRQSTKQALALQLALLLTNATNQARFATEARVLPSSVEALAMVRSQLQQEQPRTPQQDQIRQARLLSAITLERARVLVPAWPGIKRLQKILYTQ…
CK_Syn_BL107_12275	Syn	BL107	12275	5.1	IV	IVa	3dA	CK_00043821	pstS	phosphate_ABC_transporter,_phosphate-binding_protein_PstS	MHRVLVRVSLAACCVGLAACSGNQGAKPLNGAGATFPAKIYQSWFAGLAQSGGSKVNYQAVGSGSGRKAFIDQTVDFAASDDPIKAVDREKVEQGVVQIPMVGGTIAFGYNKPGCDLKLTQQQAVQVAIGKIKDWGDLGCEAGTITWVHRSDGSGTTKAFTNSMEAFSPEWTLGTGKSVQWPVGVGGKGNSGVAGVIENREGAIGYVNQSFIKGNVVAAAVQNKSGEFLKPSVESGAIALNGIQLDQYLAGKNPNPTKEGAYPIATLTWVLAYETGNGDKTSAVKDVLNYMLSDGSQDKAPSLGFVPLKGDILKASRAAVNKISE
CK_Syn_BL107_12285	Syn	BL107	12285	5.1	IV	IVa	3dA	CK_00043821	pstS	phosphate_ABC_transporter,_phosphate-binding_protein_PstS	MSVSRKILVLSSLLALGAGMSASAAPRINGAGASFPAKIYQRWFADLARSGGPQVNYQSVGSGSGRKAFIDQTVNFAASDDPMKKKDMGKVGRGVVQIPMVGGTIAFGFNKPGCDLKLTQTQAVSVAMGKVRNWKELGCKPGTLVWVHRSDGSGTTKAFTNSMEAFSSEWTLGTGKSVKWPAGVGAKGNSGVAGVIQNRVGAIGYVNQSYIKGNVKAAALQNKSGEFLKPSVDAGARALNGITLDKDLAGKNPNPSAKGAYPISTLTWALAYKTGNGANAKVVKDAFNYMLSSKAQAIAPDLGFVPLKGDILKASKAAVNKIGK
CK_Syn_BL107_06989	Syn	BL107	6989	5.1	IV	IVa	3dA	CK_00000076	urtA	ABC-type_urea_transporter,_substrate_binding_component	MSNSLSKRLFAGMAAASLGLAVTACGGDDKTASNVEYDDTVTVGILHSLTGTMAISESTLVDTEKMAIDEINAAGGVEVDGKKYKIEYIVEDGASDWPTFAEKSKKLIDQDSVPVVFGGWTSASRKAMLPVYESKDAFLYYPIQYEAQECSNNIFYTGATPNQQSEPATKFMYEKSPAAGKPFFLVGSDYVFPRTSNTITKSQVAQLGGTVVGEDYLPLGNTEVAPIIAKIKKALPDGGVIINTLNGDQNVAFFKQIQDAGITPANGYYVMNYSIAEEEISTIGAEFLEGHYGAWNYMMSIDTPASKKFAADFKAKYGADRQVADPQESAYNMVYLWKAAVEKANSFDDNKVREALVGITFDAPQGPVEVMPNHHLSQTVRIGQITADGQFDILESTDG…
CK_Syn_BL107_15555	Syn	BL107	15555	5.1	IV	IVa	3dA	CK_00001014	dppA		MAALTQTGCQVTSTSQRITVASAGSISSLDPAQVSTVHSLQLLSALGDPLYSLNDDGSLQPRLAASKPTISADGRLVTIPLRTDVRFHDGTRFDAEAMAFSLRRFLRIGTLSYVVGDRIKAVEVAAPYVLRLTLNRRSTSLEGLLTSINLTPLSPRAYAEHKDSFLHDNFVGTGAYRLTKFNEKQQRLEPFEQYWGEAPKNPGLDLISLSNSTALFGALRSGEVDVLLSASIDEDQRHALNQQAKRGDLHETVGPAMEIGYITLLSNSAPLSDQRLRQAIALSLDRDEVSERVSYGLRRPLRALIPPSLPGGGVTPWPKHNPKQAKTLLMQSGYCQGTQLEVPLTFRSNVPADKLLALTWQAQVQRDLAECMVLKLDGVESTTVYRQLGEGAFKAVILD…
CK_Syn_BL107_08369	Syn	BL107	8369	5.1	IV	IVa	3dA	CK_00000068	idiA2		MPLANTLPGIAKEVRVYSGRHYNTDRQVFKTFSENTGIKVRLIEATGITLIERLKREGKNSNADVILLVDSARINNAAKEGLLAPIQSEQIKKNVPARYRDPNNRWFGLTRRVRAVIVNPKLVDPSSIKTYADLAEANLKGKLCLRKRKNVYNQSLVADQIVLKGEANATNWVKGMVKNVNQPFFGGDTSLIRAVGQGKCAVGVVNHYYLARMQAGASGENDQKLTQPIKLIMPNPAHVNISAAGMAKSAKNKKEAIALITFLTSPKGSSSIAGPTYEYPLNGFGTSSQLKAFGRFKPDNVSISELGETQKRAIQIMANSGWR
CK_Syn_BMK-MC-1_01712	Syn	BMK-MC-1	1712	5.1	V	V	2	CK_00001489	natF	ABC-type_uptake_transporter_for_acidic_and_neutral_polar_amino_acids_(N-II),_substrate_binding_protein	LLVGLQACATLGEGGASRLDLVRQRGELRCGVSGKIPGFSFLDREGRYAGLDVDMCKAFAAAFVGDANKVEYRPLTAPERFTALRTGEIDLLSRNTTFNLSRDASGGNGVAFAPVVFHDGQGLLVRRDSGIKRLEDLRNQTICVGSGTTTEQNLNDVFQAKGIPYKPVKYQDLNQLVAGYLQKRCAAMTSDRSQLSSARSGFEQPGNHQILPEVLSKEPLAPLSSGGDQRLADAMRWVVYALVTAEEMGITQNNVDAKLQEAINDPSKTALRRLLGVEGELGSKLGLPNDFVVSVLKATGNYGEIYNRHLGPQSAVPIPRGLNQLHRDGGVLIAPPFQ
CK_Syn_BMK-MC-1_01237	Syn	BMK-MC-1	1237	5.1	V	V	2	CK_00001600	iraI	ABC-type_Mn2+/Zn2+_transport_system_periplasmic_component	LFVPLLPSASGVLVAAAASVPTVVAADGVLCDITKTLVADQAKVVCLIPAGADPHTLALRPADRTNLSKANLVLLNGYNLTPALNGVKAGGPVLSIGEIAVPKNPVKDPHLWHDASNTAAMVNTTASRLKPLFQGQQDSAINRRRAAMDSVLKALGTWTGAQIRTVPEAQRVLVTGHRGFSFLAKRYGIRELPVIDEYATGGRMRPSSLRAISKAIKASGTKVIFPDALPPAKTMRRISRSSGVPLAKQPLFGEGQAPGKSLIQTATGNVCNFVVSQGGTCDQKAADQLQKRWAAIN
CK_Syn_BMK-MC-1_01773	Syn	BMK-MC-1	1773	5.1	V	V	2	CK_00000860	phnD	phosphonate_ABC_type_transporter,_substrate_binding_component	MPSRERGAVALLALLLCQGVSVLPSIAKPALRVGAIPDQNPERLNRLYGQLADELSDRLKVTVRYVPVSNYPAAVSAFRTGGLDLVWFGGLTGVQARLQTPGAKVLAQRDIDARFRSVFIANTSADLQPIQSINGLTSLRGKRFTFGSESSTSGRLMPQHFLAKAGVSPSQFSGGRAGFSGSHDATIALVQSGAYQAGALNEQVWTSALKQGRVNTDKVRVIWRTPEYVDYHWVARPDLDQRFGSGFTTRLQKAILAIQPSTPRQATILELFATKRFIPAEASQYKPIETVGRQLGKIR
CK_Syn_BMK-MC-1_03135	Syn	BMK-MC-1	3135	5.1	V	V	2	CK_00000023	pstS2	ABC_transporter,_substrate_binding_protein,_phosphate	MRRSFQARALTAIAGLTAGVSLAACSSGGGGGDQLKGNLSGAGASFPAAIYTRWFQELAPQGIQVNYQSVGSGAGVRQFQAGTVDFGASDAPMKADDIAKVTRGVLQIPMTAGAIAVAYNLPGCDLKLTQQQLADIFLGKIKNYSDVGCDDKAITVVRRSDGSGTTYNFTKHLSAISDAWKNGPGTGKSVAWPTGVGAKGNEGVAAQLNQIDGGLGYVEVAYVKGKLQAAALANASGEQVKPTNESESTALASIDLGPDLIGGNPNPPKGYPIVTFTWILAYKEGNADKTELLKKTFEFMLSEKSQSQAPDLGYVSLPAEVVEKSKAAVAQISE
CK_Syn_BMK-MC-1_03075	Syn	BMK-MC-1	3075	5.1	V	V	2	CK_00000076	urtA	ABC-type_urea_transporter,_substrate_binding_component	LISLAAASLGLTVTACGGGDQASSVEYDDTVKVGILHSLTGTMAISESTLVDTEKMAIDEINAAGGVEVDGKKYKIEYIVEDGASDWPTFAEKSKKLIDQDKVPVVFGGWTSASRKAMLPVYESKDAFLYYPIQYEGQECSKNIFYTGATPNQQSEPATFFMYKNSPAAGKPFFLVGSDYVFPRTSNTITKEQLKSLGGEMVGEDYLPLGNTEVAPIIAKIKEALPDGGVIINTLNGDQNVAFFKQIQDAGITPANGYYVMSYSIAEEEISTIGPEFLEGHYGAWNYMMSIDTPASKKFAADFKAKYGDDRVVADPQESAYNMVYLWKKAVEKAGTFDDDKVREALVGIKFDAPQGPIEVRPNHHISQIVRIGEITSDGQFKIIEESDSPIDPQTWNQF…
CK_Syn_BMK-MC-1_00735	Syn	BMK-MC-1	735	5.1	V	V	2	CK_00000076	urtA	ABC-type_urea_transporter,_substrate_binding_component	MNKGIATATRRSLPGLISLLSSLLLLSCGQRSGPPHTATIRVGILHSRTGTMALSEATVAEAERLAIEEINAAGGLKLNGRAVLVKAIEEDGMSDPAEFARKAQQLLNEDKVVAIFGGWTSTSRKAMVPVMETNNRLLFYPVQYEGQECSSAVVYGGSVPNQQSEPALNWLLNNHSERLLLIGSDYVYPRTANRIIRAQAQRAQARVLNERYLALGSAAVEPLIADIQAALNAGPLAVVNTLNGDSNIAFFQALQKQGLNQRSDLKVLSLSVSEEEAVAIGRRKIAGTYASWSYFQNLQTPESTAFAQRFRQRYGYHRVVNDPAEAGYSLVHLWAQAVEAAGSTETNAVRSALMGRRVLAPQGSLQMMPSLHFKKRSLLARADSEGRFQVIKDFGMIEP…
CK_Syn_BMK-MC-1_01528	Syn	BMK-MC-1	1528	5.1	V	V	2	CK_00001455	ggtB	ABC-type_sugar_transport_system,_periplasmic_component	MFRWRKKLSIGLTIGLSLVLSLVLIPTLIAQEIEPVTILMPAPFADSTRDLVKDFNQKYEKSIHLDVIRGPLETEAISDLAISSLLLGDTPFDALLMDITWLPKYARAGWLEALDNGFDESDIDDLTNGAQLGNNYQGVLYRWPLVADIGLLFWRTDLMDKPPSTPDELVAVSRNLQNSKKVPWGYVWQGRQYEGLSCVYLEMIDGYGGNWFNPDRGTFGLDQKPGVKAAQWLTDLIQEGISPEAVTNYAESETLQSFKSGDTAFMRNWPYAWAELQKEDSRVRGKVGISTMVAAPGASPASTVGSWGFSLLKGSKHKEAVIEAFKFLTSKESQLKMFEEYGYTPTLKSIYEDPIMLEKYPYIIDLYKALEVGRMRPETPVYAQLSDVLQRNLSESLTQ…
CK_Syn_BMK-MC-1_00482	Syn	BMK-MC-1	482	5.1	V	V	2	CK_00001944	proX	ABC-type_glycine_betaine/proline_transporter,_substrate_binding_component	MSDHNRLRRRAVLLGGLGLAGASMASLVNLSQPPTPKSQGRNSETDRSPQPTSASIGSPLRLGWSPWADAEVISLIAQKVIQQAYNIEVERVLADIGIQYASLARGDLDMMLMAWLPLTHRDYWRRVRERVIDFGSMYAGRLGWVVPDYVPEAELSSIQQLQNPALAARFNNRVQGIDPGSGLNQASAEALKSYQLNDLNLVASSSAAMTAVLDQAIRREQWVIVTSWMPHWMFARYKLRFLDDPKRVFGGIEWIHALGRPSLDVEAPDVAAFLTRFHLPDQEMSDLLLKANERSAERAVDDYLETHPARVRYWTTGQIASG
CK_Syn_BMK-MC-1_00368	Syn	BMK-MC-1	368	5.1	V	V	2	CK_00000264	null	ABC-type_transport_system,_periplasmic_component	MRRSVREALVGFSLVGAIAGFAGTMLWLRGVRLGSETWTVQADFQNAGGLADRSPVTFRGITVGTVRAIQVTPQAVRATLEINQDTLKLPLPVTAIVSEASLLGGDAQVELKTTGTTLLKDAPSPKSRGCKNSGVLCDGATIRGQAGASLTSVTASLEKLLDQAETSNLIPELVKSTKEFGTTSQEASKFLDTADVAAQNVDALVQQLRAEVSRAQPTIDNLNRATAEAAAAAASINNLAKAFDNPETVSDLKQTVTNAKQLTARIDAVGGDIEQLTDDRQFMQGLRSVMIGLGAFFDEVYPAKTGTSN
CK_Syn_BMK-MC-1_01332	Syn	BMK-MC-1	1332	5.1	V	V	2	CK_00043821	pstS	phosphate_ABC_transporter,_phosphate-binding_protein_PstS	MSFAKKALIFSSLLALGAGVSASAADRLNGAGASFPAKIYQRWFAELAKAGGPQVNYQAVGSGSGRKAFIDQTVNFGASDDPMKPKDMAKVKRGVVQIPMVGGTIAFGYNKPGCNLKLTQKQAVQVAIGKITNWKQLGCAPGNITWVHRSDGSGTTKAFTNSMQAFSSEWTLGTGKSVKWPGKNAVGAKGNSGVAGTIQNKVGAIGYVNQSYIKGKVVAAALQNKSGEFLKPSVKAGATALNGIKLDSNLAGKNPNPTAKGAYPIATLTWVLAYKTGNGKNADVVKEAFNFMLSDKAQNQAPKLGFVPLKGAILSKAKAAVNKIGK
CK_Syn_BMK-MC-1_00168	Syn	BMK-MC-1	168	5.1	V	V	2	CK_00001342	null	putative_ABC_transporter,_sugar_binding_component	MTFQQRRRTRRWLVGLALAGVATLGWGCGRPAPPEGTLQLWTLALAPKFNTYMNSVIKAWEGDHPDVPVRWTDVLWGQVERKLLASVFARTAPDVVNLNPLFAASLASKGGLADLTPLLPDGAAERYLPSVWTAARDPEAGQIAIPWYLTVRLSLVNRDLLREAGLEQAPERWEDVPAYARAIRERTGRYGLFVTVVPDDSAELLESMVQMGVTLLDDRQRAAFNTPAGRKAFAFWTDLYREGLLPREVVSQGQGRAIELYQSGELALLATGAKSLGNIQTNAPGVAAVTLLQPPLTGADGTANVALMTLAVPRQSDHAQEAVELALFLTNGSNQARFAREGLVLPSSRQALAQIRAELEAEQPSSADAVQTRDALLMSAKILNRARVLVPSTPGVKRL…
CK_Syn_BMK-MC-1_01226	Syn	BMK-MC-1	1226	5.1	V	V	2	CK_00000919	null	ABC_transporter,_substrate_binding_protein,_possibly_Mn2+/Zn2+	MPGSVRRFRPLKFKNNLQSPLPSRVLRSALMRCTIVSSLVGCCLLAACATPREPQRSLKDPDQRPRVLATFTVLADLARNVAGDRLKVESITKPGAEIHGYEFTPSDIERASGADLIVENGLGLELWARRFTAAAGDVPSVTLTEGIQPLLIEDDAYAGRPNPHAWMSPQRTEHYVDQLVKVFSSLDPDGAPTYRANGEAYKLKLQKLDGELRQALQSLPKQQRLLVTCEGALSYLARDYGLEEAYLWPVNAESQITPRRMARLIERVKRDQVPAVFCETTVSDRAQREVARAAGSRFGGSFYVDSLSDRNGPASSLLDLQRHNVKLIREGLGTSVDPTP
CK_Syn_BMK-MC-1_01899	Syn	BMK-MC-1	1899	5.1	V	V	2	CK_00001014	dppA		VSESSTTGRGPTAFPWIKGSLTLLGTLALCFGQTACQPSRTSDRLIVASAGRISALDPARANTFGALQLLSAIGDTLYKRSASGDLQPSLASALPDISADGRTITIPLREDVLFHDGTRFDAEAMAFSLRRFLRIGRLNYIVGGRITAVETPKPFQLRLQLSRPSTSLVNLLTSTNLTPVSPTAYRDYENRALNDRFIGTGPYRLTHFRAVEQRLEPFDQYWGEPPRNAGLEMIYLSNSTALFGAMSSGEVDVLLSDAIDEDQRLALNRLADKGMLREGKGPALVIGYVTLLSNAPPFQDPRVRRAMALSLDRDLISQRVSHGLRPPLRSLVPPGLEGGEGDPWPSLNIAKARTLLQNAGYCNGRVLSVPFTYRSNVPADRLMALIWQAQLQRDLPDCL…
CK_Syn_BMK-MC-1_01510	Syn	BMK-MC-1	1510	5.1	V	V	2	CK_00001829	sphX		MGLSRSFFLASLALIAPFISTASAASLSIAGSSTVYPVTSLAIKKFNETGQGQNVKISLRSTGSSAGFREFCSNKIPLTNASRPISAQEIKQCKQNGVNFIELPIAFDAITVVANQSNSWLNTLTPSELSRLWSKSSQGKVSTWNQVNLDFPEQPIKLCGPGKDSGTFDIFNKAINQSKTNSRTDYKSSEDDDIIVNCVAKNANALGYFGFSYYQNNRSLLKAIRIVNPKGNAILPSVSAVQKEIYQPLSRPLFLYINDLSLRKKTSLRNFITFYLRNVEQLVKQSNYIPLQSATYRLVDSKLYRHILGSSFGGNIPVGMTIGQILQMSFDVHKKPQFR
CK_Syn_BMK-MC-1_02145	Syn	BMK-MC-1	2145	5.1	V	V	2	CK_00057079	idiA1		MREFPQRLKRGRTAGLPLLLTATTLLASCSQQGQQSEIGVYSGRHYNTDQRLYDRFTAETGIKVKLLEAKDDALIQRLRTEGDNSPADVLILADAARLDQAADLDLFQPVRSEELDAAVPAALRDPKQRWFGLTRRLRTPMINTASVQPEEVDRYQKLADPGLKGRLCLRNRRSVYNQSLVAFMLDRDGEEATSQWIRGMVANLSQPVFSSDTPMIRAVAQNKCGVALANSYYLGRLQAGDKGEADRKLSEAVTVVWPEPVHVNITGGGVTRSSRNPKAATRFLAFLVASENQGGYAAANHEYPIKGMGDDPVLKAWGPFRQADVSAARLGELNGKAVELMSANGWQ
CK_Syn_BOUM118_02100	Syn	BOUM118	2100	5.1	III	IIIa	3c	CK_00001944	proX	ABC-type_glycine_betaine/proline_transporter,_substrate_binding_component	MTKFQLWRRRSVLLAGLGLAGASLHNLASRPEADTSVPATNTPGSTSQVQSSNDRNPAGAPLKLGWSPWADAEVVSLMATQLIESELNQPVERVMADIGIQYQSVARGDLDLMLMAWLPGTHRDYWSKVRDRVLDLGPMYSGRLGWIVPDYVPEEVIASIEQLQDPQLADRFDGRVQGIDPGSGLNQASLKALKQYGLTSMELVASSSAAMAAVLAQAIDEQRWLIATSWTPHWMFARYKLRFLDDPKGSFGATERIHAVARQGLDQLHPAVTAFLSRFHLPESDLDGLLLQAQESSVETAVSTYLARHPNRVRYWTTGEI
CK_Syn_BOUM118_01099	Syn	BOUM118	1099	5.1	III	IIIa	3c	CK_00043821	pstS	phosphate_ABC_transporter,_phosphate-binding_protein_PstS	MSFAKKALLVSSVLALGAGMSASAAENLNGAGASFPAKIYQRWFADLAKSGGPQVNYQAVGSGSGRKAFIDQTVNFGASDDPMKKKDMAKVKRGVVQIPMVGGTIAFGYNKPGCDLKLTQEQAVRVAMGKIRNWQDLGCQPGTITWVHRSDGSGTTKAFTNSMQAFSSTWTLGTGKSVKWPAGVGAKGNSGVAGVIQNRMGAIGYVNQSYIKGKVVAAALQNKSGEFLKPSVAAGARALNGIQLDKDLAGKNPNPTAKGAYPIATLTWVLAYKTGNGKDAKVVQEAFNYMLSDAAQDKAPSLGFVPLKGDILAKAKAAVNKIGE
CK_Syn_BOUM118_01986	Syn	BOUM118	1986	5.1	III	IIIa	3c	CK_00043821	pstS	phosphate_ABC_transporter,_phosphate-binding_protein_PstS	VSGAVLLLSLSGSAFASGRITGAGATFPAQIYQRWFGMLAGNDGPMVNYQAIGSGSGRKAYLDQTVNFGASDDPMISRDRRKVKRGVVQIPMIGGTIAFGYNKSGCELKLTQEQAVKVAMSAIKDWSELGCDPGPISWVHRSDGSGTTKAFTSSMAAFSSAWTLGTGKAVNWPSGVGAKGNAGVAAVIKKREGAIGYLNQSYIRGSIKAAALQNLAGEFVKPSVEAGAIALNQITLDQNLAGENPNPSAAGAYPIATLTWVLAYERGNGPDAATIKDVFNFMLSDEAQNVAPRLGFVPLRGDILAKSKDAVNNIGE
CK_Syn_BOUM118_00216	Syn	BOUM118	216	5.1	III	IIIa	3c	CK_00000264	null	ABC-type_transport_system,_periplasmic_component	MRRSVRDALVGFTVIGGIVGFAATAMWMRGIRLGSGHWTVTASFSDAGGLAERSPVTYRGILVGSVRSVRVTPEAVVAELEIDKGDLRLALPVTATVASGSLLGGDAQVALVSRGTPLPESAPLPQAGSCETSRQLCDGATIQGQEAPSLTTVTESLQLLLSQAKDAQLVPNLAKSTKQFEQTAIDASKFLTNADATSREIDVLVEQLRVEIARAQPMIENLNAATANAVQASVHVNNIVAALDNPKTLNELRQIAANAAELTAKIDAVGGDVANLTADPAFMAGLRNVTIGLGELFAEVYPAGTSE
CK_Syn_BOUM118_01541	Syn	BOUM118	1541	5.1	III	IIIa	3c	CK_00002249	null	putative_nitrate_ABC_transporter,_substrate_binding_protein	MTKQLRNLLIAGLAIVLAVACSKPSTPTVGGTPIVLGYSNWAGWWPWAIAVEEKLFEKNGVNVEMKWFDGYVQSMETFAAGKIDGNSQTLNDTISFLPGENGGEVVVLVNDNSAGNDQIIADASITSIAELKGKTVAVEEGVVDDYLLSLALKDVGLSREDVVIKGMPTDQAATAFAAGQVDAVGAFPPYTGTAMQREGARVIASSKEYPGAIPDLLTVSGDLIKERPDDVQKIVKTWWDVRDFMEKNPEKSEAIMAKRAGIPTEEYEQYKDGTRFFSIDENLEAFSEGEGMQYMPFASESMAEFMVSVGFIPEKPDMSNLFDSSFIKKVADS
CK_Syn_BOUM118_02775	Syn	BOUM118	2775	5.1	III	IIIa	3c	CK_00002462	znuA	ABC_zinc_transport_system,_substrate-binding_protein	VDDLLALHAEILSKLEPYQGKSFIAYHDFAPYFAERYQLKAEYLVDLPDINPSPVDLQRVSNLVRDSDLKALLTEPQDGNNSFNSLARDLNIKIALFNPIETISRDFVYDESLYFDLMRDNLSNLLLSLGG
CK_Syn_BOUM118_01261	Syn	BOUM118	1261	5.1	III	IIIa	3c	CK_00000860	phnD	phosphonate_ABC_type_transporter,_substrate_binding_component	VKVAGLITGVALAATMGSCSSAPPSAEQVLRIGAIPDQNPEKLNRLYGSLSDELSDSLNVAVRYVPVSNYAAAVSAFRSGSLDLVWFGGLTGVQARLQTPGATVLAQRDIDAEFTSVFIANGASGLRPITSADQLVQLKGRRLAFGSESSTSGRLMPQYFLGENGVTMADLAGGGPGFSGSHDATIALVESGAYEVGALNEQVWRSNVNEGRVDPNKVAVIWRTPPYVDYHWVARPDLDARFGEGFTDRVQNSLLSLTPSTERGALVLELFGAKRFIPAQNEAYAKIEAVGRQLGKIR
CK_Syn_BOUM118_02802	Syn	BOUM118	2802	5.1	III	IIIa	3c	CK_00000023	pstS2	ABC_transporter,_substrate_binding_protein,_phosphate	MALTSCSSGGSGGGDDKVTGKLNGAGASFPAAIYQRWFQELQPEGVTVNYQSVGSGAGVRQFTANTVDFGASDKPMKEAEIAKVERGVLQIPMTAGAIAVAYNLEGCDLKLTTEQLAGIFLGKIKNFSELGCADQKLTVVHRSDGSGTTYNFTKHLSAISEEWKNGPGAAKSIKWPTGVGSKGNEGVAAQLNQIPGGVGYVEAAYVKGKLQAAAVTNASGEQVKPTNETESAALDSIDIGPGIIGGNTNPPAGYPIVTFTWVLAYETGNGDKTAALKKTFEFMLSEKAQSQAPELGYVSLPKGVVEKSLAAVEKISE
CK_Syn_BOUM118_01368	Syn	BOUM118	1368	5.1	III	IIIa	3c	CK_00001455	ggtB	ABC-type_sugar_transport_system,_periplasmic_component	MVFRRRLIALGLGLVLLMSVVWGSQQQMQSVTILMPAPYADATAALVDRFNDDHRGRIHLSISRGPLETESISDLAISSLLLGSPPFDALLVDVTWLPKYVAAGWLEPLDPWFDQADEDDLVAGARLGNHVDGALYRWPLGADVGLLYWRTDLMPSPPRTPDELTAVVSKLQEEGRASQGFVWQGRQYEGLSCDFVELLQAFGGSWINPTTGEPNLGSPAARQTATWMNELISNGFSPRAVTNYAESESLQAFKAGDAALMRNWPYAWSELQGNDSAVKGRVGVSTMVALPGETPAATLGSWGLSILRETPHPSATAEAIRYLTSQDAQRERFLNQGYTPTARALFRDSELVQRSPVLPELEKALDHAVPRPMSPLYAQMSDVLQRQLSGILTGDLDPD…
CK_Syn_BOUM118_00917	Syn	BOUM118	917	5.1	III	IIIa	3c	CK_00001489	natF	ABC-type_uptake_transporter_for_acidic_and_neutral_polar_amino_acids_(N-II),_substrate_binding_protein	MIRSSRRILIGAITVVAGLLGGCASLDEAGRSRLDLVKQRDELLCGVSGKIPGFSFLTPKGTYTGLDVDICRAMAAAFLGDADKVQYRPLTAPERFTALRSGEIDLLSRNTTHTLSRDAEGGNGLGFAPVVFHDGQGLIVPVNSGVTSLADLSGQAICVGSGTTTEQNLNDAFASKGIPYTPIKYQDLNQVVGGYLQGRCQAMTSDRSQLAAARSGFNEPEGHVILEDRLSKEPLAPAVVGGDQRLVDAMTWVVYALIEAEERGITQANLDRQLRAAEADPSQAALRRFLGVDGGLGRKLGLPDDFVVQAIRATGNYGEIYDRHLGPESPVAIPRGANRLAEDGGLMIAPPFT
CK_Syn_BOUM118_02730	Syn	BOUM118	2730	5.1	III	IIIa	3c	CK_00000076	urtA	ABC-type_urea_transporter,_substrate_binding_component	MSSSLSKRLFAGLAAASLGLAVTACGGGEETAAPPSDFDDKVTVGILHSLTGTMAISESTLVDTEKMAIDEINAAGGVEVDGKKYKIEYIVEDGASDWPTFAEKSKKLIDQDQVPVVFGGWTSASRKAMLPVYESKNAFLYYPIQYEGQECSNNIFYTGATPNQQSEPATKFMYEKSPAAGKPFFLVGSDYVFPRTSNTITKEQLASLGGEVAGEDYLPLGNTEVAPIISKIKRALPKGGVIINTLNGDQNVAFFKQIQDAGITPKKGFYVMSYSIAEEEISTIGSEFLEGHYGAWNYMMSIDTPASKKFAADFKAKYGADRQVADPQESAYNMVYLWKKAVEKANSFDDDKVREVLVGIEFDAPQGPVKVMPNHHLSQTVRIGQITADGQFEILESTD…
CK_Syn_BOUM118_01441	Syn	BOUM118	1441	5.1	III	IIIa	3c	CK_00000919	null	ABC_transporter,_substrate_binding_protein,_possibly_Mn2+/Zn2+	MASLKGAYRHWFSLLLLSFVAVAGCSSRDSEKQTFDARPTVLTSFTVLADLARNVAGDRLQVRSIVKPGAEIHGYQPTPSDIERASSVDLIVENGLGLELWFRRFTAAAGDVPTLTLAEGMQPLLITEDAYAGKPNPHAWMSPQRTMHYVDRLVDAFSDLDPAGAEQFAANAAVYKAELQQLDRDLRDALKTIPPERRLLVTCEGAFSYLAQDYGFKEAYLWPVNAESQVTPKRMARLIATVRERDIPTIYCESTVSDKAQREVAAAAGARFGGSFYVDSLSEADGPAASLLELQRHNVDLMRTGLLEVQR
CK_Syn_BOUM118_01063	Syn	BOUM118	1063	5.1	III	IIIa	3c	CK_00001600	iraI	ABC-type_Mn2+/Zn2+_transport_system_periplasmic_component	MARPALLVKGLAVALGVVSGCSVAAQAAQPSVVAVDGTLCDITRTVVGAAAKVTCLIPPGGDPHGYRLKPSDRQAIATSAAVVHIGFGLTPAANEITSPGSVVAVGEQALPNYKGDDPHVWHDPANSAAMLSALSTALIPVLPASETEAFKERATAAIAVFNDLGRWGAIQFETLSQPQRVIVTDHKTYSHLADRYGVDEIAMLDSYTTGGVLRPSSLRRISKEIQSSGAKVIFTPSIPPNKTLRRISKSTGLPIAPTPLFGEGTAAGETAISTATINICTMVQGQGGTCDKASAEALNDRWQAIR
CK_Syn_BOUM118_02782	Syn	BOUM118	2782	5.1	III	IIIa	3c	CK_00002165	cynA	cyanate_ABC_transporter,_substrate-binding_protein	MPSDPEDLMDDFYKMGLIKADAVEVAEAVSSAELREILFYKNASQGDPAKEKLLRALAEEAGGLDQAMAAAFGPQAGEFFASIHSSSPFGRRSFLKGLAAGAAMITIANGAGLDTQDAHAAGHAGGKLEKTNLKIGFIPITCATPIIMSEPMGFYKSNGLKCKVVKMPSWGAVRDSAIAGELDAYHMLAPMPISMTLGLGTSPFSVKLASIENINGQAITVANRHKDKVKSAADMKGFVFGVPFPYSMHNLLLRYYLAKGGVDPDKDVQIRPVPPPDSVAQMVAGDIDAYLMPDPFNQRAVFEGVGFIHLLTKDLWVGHPCCAFAAGEPWINKHPNTFKAINKSIIEAANYATNPTNRSEIAKYISGRAFLNQPTKVVEAVLTGKFDDGLGNKKNVPDR…
CK_Syn_BOUM118_00375	Syn	BOUM118	375	5.1	III	IIIa	3c	CK_00000076	urtA	ABC-type_urea_transporter,_substrate_binding_component	LIAVSSSGGAYAFDATVTVGILHSLSGTMAISESTLVDTEKMAIDEINAAGGVEVDGKKYKIEYIVEDGASDWPTFAEKSKKLIDQDQVPVVFGGWTSASRKAMLPVYESKNAFLYYPIQYEGQECSNNIFYTGATPNQQSEPATKFMYEKSPAAGKPFFLVGSDYVFPRTSNTITKEQLASLGGEVVGEDYLPLGNTEVAPIIAKIKKALPDGGVIINTLNGDQNVAFFKQIQDAGITPDNGYYVMSYSIAEEEISTIGSEFLEGHYGAWNYMMSIDTPASKKFAADFKAKYGADRQVADPQESAYNMVYLWKKAVEKANSFDDDKVREVLVGIEFDAPQGPVKVMPNHHLSQTVRIGQITADGQFEILESTDGPVAPQAWNQFEPSSKGFACDWTDA…
CK_Syn_BOUM118_00124	Syn	BOUM118	124	5.1	III	IIIa	3c	CK_00001342	null	putative_ABC_transporter,_sugar_binding_component	MRLSRRQLLIGALAAGMAACGRPRSQQRSLELWTLQLAPKFNDYFADVLGVWQQRHPAAAVRWTDLPWGSVERKLLAAVYARTAPDVVNLNPPFAANLASKGGLTDLTPLLPPHVADLYLPSVWDACRDADAGQIAIPWYLTVRLSLVNRRLMERAGIDQPPSRWEQIPDFARRIRERTGRYGLFITTVPDDSAELLESLVQMGVTLLDGQRRAAFDSPAGRQAFRFWTDLYRQGLLPREVVSQGQRRAIELFQSGDLAMASTGAEFLRSIQVNAPGIAAATEPHPPLTGPDGTANVALMTLAVPQQSARAQEAVDLALFLTNAANQTRFAEQARVLPSSVKALAAVRSSLEQEQPTTEPERQIRRARLLSAQTLTQAGVLVPALPGIKRLQSIVYTQL…
CK_Syn_BOUM118_00762	Syn	BOUM118	762	5.1	III	IIIa	3c	CK_00001014	dppA		LKIADRQLTRSWLVAFGTALFSLAQLGCQPIATGNRLTVASAGKISSLDPAQASTVNTIQLLSALGDPLYSLDGNGELIPRLAEASPIVSPDGLTVTIPLRRDVLFHDGTRFDAEAMAFSLRRFLEIGTLSYVVGGRIRSVEVAADHQLVLRLSRPSTSLEGLLTSVNLTPVSPTAYAQHRDGFLHDRFVGTGPYRLTDFSEHQQRLEPFEQYWGEPPANPGLDLITLSNSTALYGALRSGEVDVLLSPSIDEDQRHALHEKAQEGQLLEAIGPATEIGYITLLSNVSPLKDPLLRQALALSINRQEISERVSYGLRRPLRSLVPPSISGARSSSWPAHDPTAARALLNAAGFCSGQPLRIPLTFRSNVPADKLLALTWQAQVKRDLSDCLVLELDGVE…
CK_Syn_BOUM118_01361	Syn	BOUM118	1361	5.1	III	IIIa	3c	CK_00001829	sphX		LAGSSAESADTIRISGSSTVFPITKAAIQGFRTTGQGKSVDFDVKETGSTAGFREFCSGNIPLANASRPISGKELKRCAENRINFIELPIAFDAITVVVNPGNHWARSMTVNELSRLWNKSAQGIINRWNQVNLDYPDQAIKLCGPGNDSGTYDVFNKTINGSKTNSRTDYLASEDDNELVKCVADNRQALAYFGYAYYKNNIKKLKAVKIVNSKDNAVMPSVKSVQNEKYRPLSRPLFLYINDQSLRNNKPFRQFISYYLRNISSLVTTSNYIPLPDATYRLVDSKKYRHILGTSFGGNLPVGLTIGQAIDRSFDQHKTEYHR
CK_Syn_BOUM118_01956	Syn	BOUM118	1956	5.1	III	IIIa	3c	CK_00057079	idiA1		MLFILNKLVKSRRTASALVLAIGALLGACSGPETTSQIGVYSGRHYNTDKDLYERFTEATGIQVKLLEAKDDALIERLNTEGDDSPADVLILADVARLDRAAGMNLFQTVDSDALNQAVPRDLRDSEGRWFGLTRRLRAPMFNADRVNAEQVSSYGALADPSLKGKLCLRNRRSVYNQSLVAFMLDEQGQAATEDWIKGMVNNLAEPVFSSDTPMIRAVAQGQCGVALANSYYLGRMQAGDKGEADRSLSGKVTVRWPDPVHVNITGGGVTRASRNPEAAQRLLEFLSSDQAQGGYAAANHEYPLKGIGEDPVLQAWGPFNQAKVSAERLGELNAQALELMAANGWQ
CK_Syn_CB0101_08784	Syn	CB0101	8784	5.2	5.2	5.2A	1	CK_00002249	null	putative_nitrate_ABC_transporter,_substrate_binding_protein	LTGCQGQRPSIDVPVSNWPGYEYMYLAHKLGLDRREGLELKPLQFPDPQTIVHAYLRGDVPLAQLTTVEAVDLCSRAPRRCPVIVLILDESRGGDQIAVARSIPTLAALKGEPVAVTFSTLGPYVLSRALDQVGLALSDVRLQNIPLAQMPDALRKGEVKAAVFFPPFSDYAARDGVSRPLFDSRAIPGEVFDVLAVDPQYLARHGDTITKLIRAWAAAHQAARQNPAKAIALAAQREQLSPEEYRQAEQGLVYFSLEQQGPMLQPGGPLARNLKAVQAVQERLKIMGSGAPVPTVTPRFVEAAR
CK_Syn_CB0101_00520	Syn	CB0101	520	5.2	5.2	5.2A	1	CK_00001600	iraI	ABC-type_Mn2+/Zn2+_transport_system_periplasmic_component	MGSAALVGLVLAAAPPPSVVSVDGVLCDITRSLVQSDARVTCLVPPGADPHGMALRGSDRQALSTARLVLVNGYNLTPAMNRIRVSAPVVAVAERATPGNPAKDPHVWHDPGLTSAMVRESATALRPLLGAAKAGALQRRSQAMQAVLNQLGSWSAAQLQTVPSAQRVLVTEHRAFSAFARRYGIRELPVIDDFASGGTLRPSSLGAISRAIRQSGTKAIFAEALPPSKTLRRISSFSGVAIAKQPLYADGLAPGKSLIQTATANVCTFVTAQGGRCDQRTASALQQQWAAIR
CK_Syn_CB0101_05981	Syn	CB0101	5981	5.2	5.2	5.2A	1	CK_00000919	null	ABC_transporter,_substrate_binding_protein,_possibly_Mn2+/Zn2+	LVGCSSSAPPSTNASADATRKPVVLTTFTVLADMARQVAGDRLEVRSITKPGAEIHGYEPTPSDLEAAQGANLIVENGLGLERWANRFVAASGQASTLTLSNGMEPLLIEGDVYAGKPNPHAWMSPKRAEHYVDRLVEGFSQLDPAGAPDFRARGLAYKQQLRALDAELRSALADVPPSQRLLVTCEGAFSYLARDYGLDEAYLWPVNAETQVTPRRLARLINTVKQRQVPAVFCESTVSDEAQREVARATGAKFGGTFYVDSLSGSGGPAPSLLALQRHNVNLIMQGLSRPLTPKPAP
CK_Syn_CB0101_09674	Syn	CB0101	9674	5.2	5.2	5.2A	1	CK_00008828	null	ABC_transporter,_phosphonate,_periplasmic_substrate-binding_family_protein	VKQLSRPFALVALLLLAGCSGSVPPKAGLQPPASADLGSTPVGCVGDQAKASQPRSVAIVPQLPPAELYSRWRPLLQQLGVRAGICFDPVVPTTIPVFEKQLEKGSYAYAFLNPYHQLMVQQRYQPLVRDGKALLKGILVVRDDSDIIELAQLANRAIAFPSPNAFAASLLIRAHLHALRIPFKPDYLKTHSNVYRAVAIQQVAAGGGVNNTLAREPRELRSVLRVLYTTPGYPAHPFSARRDLPPAETDRLIQAWLTLGRDPTAAPLLHAVQMPKPVESNQLRDYQPLEALQLQRLVDATDPSG
CK_Syn_CB0101_09881	Syn	CB0101	9881	5.2	5.2	5.2A	1	CK_00001600	iraI	ABC-type_Mn2+/Zn2+_transport_system_periplasmic_component	MRRVAAASTAALTLALSQACSPVPSVDVIAADGALCDITRRLAANQLNVACLLSPNDDPHQLQLTPAQTRQINQAQLLLINGYGLTPALEEISNAVKVAEMAVPDSPELNHSADHSETHHGHAHGDRDPHVWHDPRQTQAMLGLVSQQLQQLRPQAAPQIQRRAEAMKRSLNDLDRWNRQQFATISGPRILASGHRAFASLARAYQLQELAVVDGGSTSEALRPQALANAVSTLKQKGVRSLFAEQQPASKALQRISSLSDVPLAAQPLLADSGGDNLMATLTTNTCVIVDALGGRCNQASGAELVRAWSAIR
CK_Syn_CB0101_08227	Syn	CB0101	8227	5.2	5.2	5.2A	1	CK_00000860	phnD	phosphonate_ABC_type_transporter,_substrate_binding_component	MVLFSIRGRERSAAVLAGIGLALAPAALPTFSPTQLPLPAAHAQQSSKPVLRISAIPDQQPEKLNRLYGLVANELSKQLGVRVQYVPMTNYAAAVSAFRTGNLDLVWFGGLTGVQARLQKPGAKVLAQRDIDASFHTIFIANTKSGLKPVTSVNGLSQLKGKRFTFGSESSTSGRLMPQYFLGQAGVKPNQFAGGAPGFSGSHDATVALVQSGAYEAGAVNEQVWRASLHNGKANRSKVMAIWKTPGYPDYHWIAQPDLDKRFGKGFTNRIQKAILSWRPSNPEQKQILSLFGAQQFTAAKASAYGRIEQVGRQIGQIR
CK_Syn_CB0101_00035	Syn	CB0101	35	5.2	5.2	5.2A	1	CK_00000023	pstS2	ABC_transporter,_substrate_binding_protein,_phosphate	MRRTTTARVLTGLAGLAASFSLASCSLGGGDAVKGTLAGAGASFPAAIYQRWFQELASEGVQVNYQSVGSGAGVRQFTAGTVDFGASDAPMKEDEIAKVSRGVLQIPMTAGAIAVAYNNPGCDLKLSQQQLAEIFLGKITNYSQLGCADRKITVVHRSDGSGTTYNFTKHLAAISEAWKNGPGTSKTVAWPTGVGAKGNEGVAAQLNQVEGGLGYVESAYVKGKLQAAALTNASGEIVKPSSESESEALGSIDLGPNLIGGNPNPLKGYPIVTFTWILAYQNGNGAKAELLRKAFNFMLSEQAQAQAPQLGYVTMPAAVIEQSKAAVAKISE
CK_Syn_CB0101_09976	Syn	CB0101	9976	5.2	5.2	5.2A	1	CK_00007046	null	putative_ABC_branched_chain_amino_acid_transporter,_substrate_binding_protein	MLRSGGLSPTDPLSARRRGSARLAAALAGGLILLALLGRSSDPASKAVSSDGPLSLGAALALTGNANLYGQDQRMGIGLARQWFEAKPHPRRVDFQLEDGASDEPSAIAAFNLLIRRGVVALIGPTLSQQAFAADPIAQRQGVPVVAPSNTASGIPQIGSFISRVSAQSSVIAPLSLDEALRREPGTQRVAVFFAQDDAYSTAETSIFQKALAARGLKPVSVQRTQLADNDFQNPITAALQQRPQLIVISAQAVDGGNLIRQLRELGYRGQIVVGNGLNTPNIYPICQRWCDGVLIAQAYSPERNTPINRTFRRLFAEANQGRIPGQIAAQAWSAYQVVFEAIQRLQARGGFEGVSLGEARQRLMAELLAGEYDTPLGPIHFRPDGEVVQGRFYVAEVR…
CK_Syn_CB0101_07155	Syn	CB0101	7155	5.2	5.2	5.2A	1	CK_00001455	ggtB	ABC-type_sugar_transport_system,_periplasmic_component	MTRRWPLLLLVLMTSVVLGLWSLAANAVERVNVLMPAPFADATAELVAAFNRDHPGIELSVSRGPLETEAMSDLAISSLLLGSSPYDLLLMDVTWTPKYAAAGWLEPLEPWLGDDALADLAPGAELGNAFAGHLWRFPLVADMGLLFWRTDLMEAPPRTPAELETISRRLQAEGKVPWGYVWEGKQYEGLSCVMVEMLRGFGGRWLDQNQPELSSPAAIEATAWLNHLVEAGITPPTVTNMAEPEALQAFQAGDAAFMRNWPYAWAELNRAESPLRGKVGITTMVSQPGEAHAATQGSWGLALLASSRHQQAAIEALRFLTSEEAQKQLNLRWGYTPTRLSVFEDPELLAANPVLTELEQALSDAVLRPLTPIYAQLSDLLYREVNAVFTGEVQPAPAM…
CK_Syn_CB0101_03872	Syn	CB0101	3872	5.2	5.2	5.2A	1	CK_00031409	null	ABC-type_uncharacterized_transporter,_periplasmic_component	MTLPRRRVLVLGGAGLAGSLLLKACGVGQRSTGPRPLIGVLQMVDAQPPNLTRLGFEQALAAAGYREGETMSVLRRDAAGQPANTTVVMQQFLRDQVDLVLAVGTPPLQAAMQVMPATTPVVFCYCSNPWGAGAGTPPGGVGQHRPNVVGTVGTNPVGKELDLAREINPQLKQVGLIFNPAESNSSFEAALMRKEAARRAITVLEQPVGNAGEVPKAAKALVEQQVEAFVKIGDYATIEAFAAICKVGLEHRIPVYSVDPPDIQLPGCLAVIGWNYRDDGMAAGRLAVRVLQGESPAQMAFQPLTSTDLLVSLATAQAIGVTVPEDLLQRADRVVR
CK_Syn_CB0101_13820	Syn	CB0101	13820	5.2	5.2	5.2A	1	CK_00000264	null	ABC-type_transport_system,_periplasmic_component	MRRSVREAIVGFTLIGAIAGTGLFWLWLRGVSVASRTWHFRVNFADASGLAERSAVTYRGVLVGSVDKLTTTSAAVVADLEINDTSLQLPLPLVAQVQEASLLGGDAVVALIAPSRQLPAGTPGPTAADCNRKLTVCSGATLNGVNAASISSLTVTMQKLLEQVDRENLVPELAKTTRSFDTTAKEATKFMEDGQQLIKDLEAAVKSAQPTIDNLNASTANIRNFTRALDNPKTVSELKNTVTNAEKLTERWNEVGGDVEKLTADKRFMDGLRSVGIGLGKFFDELYPAQTGRDTPAGSRPR
CK_Syn_CB0101_03862	Syn	CB0101	3862	5.2	5.2	5.2A	1	CK_00000076	urtA	ABC-type_urea_transporter,_substrate_binding_component	MRKTSLRLLGGATALATSLTLVACGGGDQAGGEFDGEVKVGILHSRSGTMAISENTVAEAELMAIDEINAKGGITIDGKKLKIVPVEEDGASDWPTFAEKATKLIDQDKVAVVFGGWTSASRKAMLPVFEAKDHFLFYPIQYEGQECSKNIFYSGAAPNQQAEPAVDWLLQNKGKEFFLVGSDYVYPRTANTIMKEQLKANGGKVVGEDYLPLGNTEVAPIIAKIKQAMPKGGVIVNTLNGDSNVAFFKQMKAAGITPANGYSIMSFSIAEEEIAAIGPEYLEGTYAAWNFFQSLDTPASKEFTKNFKAKYGDQRVTNDPAEAAYMMVYLWAAAAEKANSVDDNKVREALIGVSFDAPEGKVTVQPNHHVEKLVLIGEVQKDGMFKILENKGFVKPVAW…
CK_Syn_CB0101_08654	Syn	CB0101	8654	5.2	5.2	5.2A	1	CK_00043821	pstS	phosphate_ABC_transporter,_phosphate-binding_protein_PstS	MSFAKKALCFGVLSSFGIAAAATAQSVINGAGASFPAPFYQRAFAGAASKGVKVNYQSVGSGAGVRQYVAGTVDFGATDEPIKASEAAKVSRGVVQFPAVGGTIAIAYNKPDCKGLKLSQKQAVDIFLGKIKTWDQLKCGKGPITVAHRSDGSGTTFAFTNSLSAFSSEWKSKVGEGKSVKWPVGVGGKGNEGVAGVLNNTTGAIGYVNQSYVKGKLQAAALQNKAGKYVLPTEASGAAALNNIKLNAQLAGEDPNPAGAGSYPISTLTWILAYEKGNGAKAGKIREAMMYLLGPAQNQASGLGYVPLKGDILKRAKAAVAKIGA
CK_Syn_CB0101_14214	Syn	CB0101	14214	5.2	5.2	5.2A	1	CK_00001342	null	putative_ABC_transporter,_sugar_binding_component	MKGQTATGALRGFRRRSLLRRIATGVAGAALAVGLSACRGAAPPAGAQRTIQFWTLDLAPKFNTYLQGVIAAWEAQNPGYRVVWTDIPWGSVERKLLAAVFARTAPDVVNLNPLFAANLASKGGLLPLEGVLPPGAPQGYLPRIWQAGRSAGPDGQPQQFAIPWYLTARITLANTGLLQQAGYSAPPRTWAEVPAYAEAVRRRTGRYALFVTVVPDDSAELLESLVQMGVTLLGPDQRAAFNSPAGRRAFAFWTDLYRRGLLPREVVSQGYRRAIELYQSGELAQVGSGAEFLRSIQTNAPQIAAATRPFPPLTGAQGDANVAVMTLAIPRQSRVATKAADFALFLTDAANQQRFAEQARVLPSSPVALQQLRRNLEEERPANQPEALVQQARLLSADT…
CK_Syn_CB0101_08779	Syn	CB0101	8779	5.2	5.2	5.2A	1	CK_00002249	null	putative_nitrate_ABC_transporter,_substrate_binding_protein	LLAGVVGSAALALGLVSCLAPWRERPVRLAIVDWPAYEYFYLASRKGLDREQGFSLQVDQFGSLQDQRRAFSRGDVDAIATTLPEAIAICREVPARCPVIVLVLDDSNGADQLIADAPLRSPADLKGKRVGLERSVLGEFMLLSAMRPHGLGLADVQLRYDSPKALVAQLKRGALDAVVTYVPHSDALLADPRWRVLFSSSEIPGEVVDVLAVSPELQRSNQPLVAALVRSWWASRQLAQQEPQQSTALMAQRQGVTSEQFLLSQRLIRYPDQAQQAELLAPSGPVQRTLLQLQAQMRQANRLPQGVPLPQIAPELVR
CK_Syn_CB0101_01337	Syn	CB0101	1337	5.2	5.2	5.2A	1	CK_00001014	dppA		LTSRLLFRTALATLLPAVALLAGCQHPHPPGQLVVASKSTLASVDPIDITGTAGLQLLSAIGDPLYATDAGGELQPRLAAAPPQISPDGRIARIPLRRDVLFHDGSRFDAAAMVFSLERFRSLAKMGYLLDDRISGVRASGPYELELQLKRPYSALPALLSSISLTPLSPKAYQQHRNRSLADRFVGTGPYRLVSSTPQKQTLLPFARYWGPAPSNSGIHLVTLSNSTALFGALVSGEVDVLMSSGMESDQQRALAQRARQGRLVEGIGPAGEIGYLTLLSDRPPFDQLPLRQAVAHSLDRELISERVSYGIRAPLRSLVPPPLAGSTPPAWPTYHPGRARELYQQAGYCRGRRFTLPLTFRSNVPADKLFALTWKAQLERDLGDCVQLEVTGVESTTA…
CK_Syn_CB0101_08639	Syn	CB0101	8639	5.2	5.2	5.2A	1	CK_00001829	sphX		LAGQSGAMRSFPSVIAARLVAPLFAVSVVAVTGTALAQQGASPNKTIWISGSSTVYPFSVAAIANTKGQIPKGVTFKARSVGTSAGFREFCSGKLSIAAASRPINSDELKRCAAAGVRFIELPVAFDAITVVVNPKNSFAKEISTAQLRTLWNRKAQGKIQRWNQVNPAWPNTPIKLCGPGTDSGTYDTFNKAINGSTTDSRQDYTASEDDNVLVNCVASQPGALGYFGYDYYQANRSQLRALAVQGTRGTVLPSVESVQSSRYLPLSRPLFFYVNDQALKSNTAIRSMVSGTLQRGVKIAQQAGVIPLQDSTYRLVTNKLYRNVLGSAFAGKLPIGLTVGQVLERSFDEHKRPQYR
CK_Syn_CB0101_09594	Syn	CB0101	9594	5.2	5.2	5.2A	1	CK_00057079	idiA1		LSRPERLGALALLGVTAAGAAVTAIGVELAQAKSQEIGVYSGRHYNTDKELYRQFTARTGIKVKLLEAKDDALIERVRSEGKNSPADVLVLVDAARLDKATDLGLFRPTRSTTLMRDVPANLRDSQGRWFGLTRRVRVAAVNPKLVNPASIRTYADLANPALKGKLCLRDSKSVYNQSLVADQMILRGDAAAAQWVKGMTSNVTKPYFTSDTPLIRAIANGQCGVGLVNTYYVARMLSGDSGGADKALASKLKVVFPNPAHVNISGAGVVKTSKNPAAAQKLIEFLASPSGGRGYAEANNEYPLKGYGNNAILKRFGTFKSDGVSAEQMGAKNKAAVQLMARNGWK
CK_Syn_CB0205_12240	Syn	CB0205	12240	5.2	5.2	5.2A	2	CK_00043821	pstS	phosphate_ABC_transporter,_phosphate-binding_protein_PstS	MTFAKKALLIGSLLAVGTGMSASAADRLSAAGATFPAKIYQRWFADLAKAGGPQVNYQAVGSGSGRKAFIDQTVNFGASDDPMKAKDIAKVTRGLVQIPMVGGTIAFGYNKPGCDLKLTQSQAVQVAIGKITNWKDLGCAAGPITWVHRSDGSGTTKAFTQSLAAFSSEWKLGSGKSVKWPGANAVGAKGNSGVAGVISNKQGAIGYVNQSYIRGAVKAAALQNKSGEFIKPSYTSGAKALNGIKLDQNLAGSNPNPTAKGAYPIATLTWVLAYQKGNGANADTIKKTFNYMLSDQAQAKADDLGFVPLKGSILSKARAAVNKIGK
CK_Syn_CB0205_03503	Syn	CB0205	3503	5.2	5.2	5.2A	2	CK_00000264	null	ABC-type_transport_system,_periplasmic_component	MRRSVKEAIVGFTLLAAVSSAGLFWLWLKGVSVSNRTWRFQANFADAAGLAPRSAVTYRGVTVGHVQQVTATATAVEVQIDINQPNLQLPQPLDARVEAASLLGGDAVVALTAPIKPLPKGTPGPKAINCNRALTVCNGSVIQGKSAATLSQVTATLQQLLDQAEKEKLIPKLATTISSIETTAKEATEFMEDGQVLIGDLRTAVRSVQPTINNLNDSTAHILNFVRVLDNPKTLSELKGTVSNLQELTATLDRVGGDINKLTSDKRFMDGLRSVAIGLGAFFDEVYPEKTEAKR
CK_Syn_CB0205_10299	Syn	CB0205	10299	5.2	5.2	5.2A	2	CK_00001455	ggtB	ABC-type_sugar_transport_system,_periplasmic_component	MGRRGWLVGLSCLLGSLLISLVLWAQPRKEPVSILMPAPFADATVELVETFNREHPNIDLTVTRGPLETEAVSDLAISSLLLGNSPYDVLLMDVTWTPKYAKAGWLEPLDGWLGDDALSDLAPGAELGNAFDGHLWRFPLVADMGLLFWRTDLMDAPPRTPAELEAISASLQQEGRVRWGYVWQGRQYEGLSCTYLEVLRGFGGRWLRDGSPALDSPEAIAASQWLRSLVNRGVTPPSVANMAEPEALQAFESGDAAFMRNWPYAWAELNKPGSMLAGKVGITTMVSLPGEPHVATQGSWGLAVLSGSNHKQAAVEALQFLTSTSAQKELNLNWGYTPTRLSVFEDPELISANPVLPELQAALAAAVLRPVTPIYAQLSDLLYREVNTVIAGEIAAAQA…
CK_Syn_CB0205_11151	Syn	CB0205	11151	5.2	5.2	5.2A	2	CK_00002249	null	putative_nitrate_ABC_transporter,_substrate_binding_protein	LTACQNPASNSTAIRIGYSAWPGWFPWAVTEAKGLFTGVASQAKMQWFDGYLDSINALNAGQLDCNSQTLNDTISSIAGGADLQVVLQNDYSTGNDQIVVADGINAVADLKGKKVAAEEGTVDHYLLLKVLKDGGLKPSDITFVPLETGAAAAAFAAGQVDAAGVYAPFTTQALKRTGSKALTTSREHPGAISDLLVCRREFVEKNPEAIQEVVNAWFATLKLMKDDPATTLPILVQRSGVSEQEFKEYDAGTTIQSLSENQTNFKPGNTMTSLPYAAEQISNFLVEVGLATKKPDLSTLLNSTFVDNAK
CK_Syn_CB0205_03168	Syn	CB0205	3168	5.2	5.2	5.2A	2	CK_00001342	null	putative_ABC_transporter,_sugar_binding_component	LVAGLLAGAALTGVLAACAPARRQTSARIPIQFWTLDLAPKFNDYLNGVIARWEQQNPCYDVVWTDVPWGSVERKLLAAVFARTAPDVVNLNPLFAANLASKGGLQPLEPLLPQGAAETYLPLIWQAGQSAAADGQPQQFAIPWYLTARITLANSQLLSQAGYDAPPRSWAEVPAYAEAVKRRTGRYALFVTVVPEDSAELLESLVQMGVTLLDQRQRAAFNTPAGRRAFAFWSDLYRRGLLPREVVSQGYRRAIELYQSGELAQVGSGAEFLRSIQTNAPQVAAATRPYPPLTGANGAANVAVMTLAIPRQSKVAGPATRFALFLTDANNQARFAEQARVLPSSTGALRQVEEALADEQPSTQAEQLVRQARLLSAQTLSSARVLVPASPGVKRLQAI…
CK_Syn_CB0205_01997	Syn	CB0205	1997	5.2	5.2	5.2A	2	CK_00000076	urtA	ABC-type_urea_transporter,_substrate_binding_component	LRLLTGATALATSVSLVACGGGDSASNVQYDDTVKVGILHSLTGTMAISESTLVDTEKMAIDEINAAGGVTVDGKKYKIEYIVEDGASDWPTFAEKSKKLIDQDKVPVVFGGWTSASRKAMLPVYESKDAFLYYPIQYEGQECSKNIFYTGATPNQQSEPATEFMFKKSPAAGKPFFLVGSDYVFPRTSNTITKQQLKSLGGKVVGEDYLPLGNTEVAPIIAKIKKAMPNGGVIINTLNGDQNVAFFKQIQDAGLTPANGYYVMSYSIAEEEISTIGPEFLEGHYGAWNYMMSIDTPASKKFAADFKKKYGSNRMVADPQESAYNMVYLWKAAVEKANSFDDDKVREALIGIEFDAPQGKVKVMPNHHLSQTVRIGEITKDGQFKILQSTNGPVAPQAW…
CK_Syn_CB0205_11728	Syn	CB0205	11728	5.2	5.2	5.2A	2	CK_00002249	null	putative_nitrate_ABC_transporter,_substrate_binding_protein	MSRRSLPGLLLASCLVWFVGSCASRRPSIDVPVSSWPGYEYFYLAHELGFDRVEGIEIFPRQYPDPQSIVHAYLRAELPIAQLTTIELVELCARVPERCPVVILVLDESVEADQIISVPSLLSIRDLKGKSIAVSRSNFGPFVLGRALQLHGLSLSEIKMRKMELGLMPKALFTGSVDAAVLPSPSSSVTLRGSPLRPLFNSAVIPGEILTVLVVEKNFLKLNQNRVVSLLRSWSAAHAEARLSPQRALPLLAERERLSVDEFRAAEQGLRYFSLSDQVEMLQPEGRVARNIEAVRDLQEKLQLIPPGSIIPKVTSTYVEAAQ
CK_Syn_CB0205_12158	Syn	CB0205	12158	5.2	5.2	5.2A	2	CK_00001489	natF	ABC-type_uptake_transporter_for_acidic_and_neutral_polar_amino_acids_(N-II),_substrate_binding_protein	MPFSPRKVLRALPLLAGLVLTGCAVEGSGPQSQKLAAVKARGQLVCGVDGKLPGFSFVAPDGRYQGFEVDLCRAVAAGVLSDPAKVEFRDLSASERFAAVNSGEVDLLSRSTTMTLSRDAAGGNALSFAPIHFYGGQAVMVNAGSGITYLKQLAGKPICVTTGTTTELNLADRMRELNAAYMPLKFQNDGQTYGAYLQGRCVAVTSDRALLAAKRSSFPDPKAHVLLAGDLSKEPLAMGTVNGDPAWADAVRWIAYALMQAEESGITQANVEAKLAEAQADSNQADLRRFLGVDGQLGQQLGLPADFVVQVIKAVGNYGEIFERNLGVNTRINLERGTNRQWTDGGLIYSPPFR
CK_Syn_CB0205_06757	Syn	CB0205	6757	5.2	5.2	5.2A	2	CK_00001600	iraI	ABC-type_Mn2+/Zn2+_transport_system_periplasmic_component	LVRCSLLFGGGLVAAGLAVMGAGSAAAAQPVVAANGILCDLVRTVAGPTVAVACLVPDGADPHDYRLSARDRASIQSASVVFLNGYRLSPALERLGRLKRTVKVAEVAVPSSPGRDPHVWHNPLQAAAMAKVVSRQLKSDVAPSARGSIDARVARVDSVLTQLDRWAAAQCATVPKAHRVVLTEHDALSSLARRYQIRYVPLMRSFASGGPLRPSSLREISQAAQASGTKVLFSESKATSKTLRRISKTSGLPVYGQPLVVDGVAKGKSYVATFVSNVCTFVNAQGGRCDRSSGDRIASRWKAI
CK_Syn_CB0205_11466	Syn	CB0205	11466	5.2	5.2	5.2A	2	CK_00000860	phnD	phosphonate_ABC_type_transporter,_substrate_binding_component	MTIRLTGRERWAAAAVGVSLALLPVATPLPLSSAFTPAAVAQTNKPVLRIGAIPDQKPEKLNRLYGLVANELSKQLNVDVKYVPVTNYAAAVSAFRTGNLDLVWFGGLTGVQARLQKPGSQVIAQRDIDAKFQSVFIANRKSQLKPIGSINGLKELKGKRVTFGSQSSTSGRLMPQYFLAQAGVKPSQFAGGAPGFSGSHDATVALVQSGAYDAGALNKQVWEANLASGKANKAKVYAIWTTPGYPDYHWIAQSDLNQRFGAGFSTKLRQAILSWRSSNPEQKAILELFGAQRFIGAKASDYAKIEQVGRQIGKIR
CK_Syn_CB0205_02227	Syn	CB0205	2227	5.2	5.2	5.2A	2	CK_00000023	pstS2	ABC_transporter,_substrate_binding_protein,_phosphate	MLRTRTLVPLSLLAVLALTACGGSGSGGGASSARLQGAGATFPAPIYLRWFQDLAAKGEVKVNYQSVGSGAGIRQFEAATVDFAASDKPLSDEDAAGIKRGAVQVPMTAGAIAVAYNNPGCELKLTQQQLVGIFEGKITNYSDLGCSDQAIKVVYRSDGSGTTYNFTKSLSAFSPAWASGPGSGKSIKWPIGLGAKGNEGMAASLQQIKGALGYVESSYVRGDLQAAALQNAGGSYAKPTTKEAAEALGSIDLGPNLTGSNPNPKAGYPIVTFTWILLYKIGNGDKLKSLQQAFNYTLSDAAQANAPALGYVSLPANVLQKARAAVASIGE
CK_Syn_CB0205_13099	Syn	CB0205	13099	5.2	5.2	5.2A	2	CK_00001014	dppA		LLPALQLLMGCQPPHPAGQLVVANKSSLDSVDPVDVYLLAGTQLLSAVGDPLYTADRQGQLQPRLATALPQFSADGLSARIPLRQGVLFHDGTRFDAEAMVFNLNRFRRLGKLSYLLDDRIESVRSVGPYAIEVRLTRPYRALAALLSSITFTPVSPTAYRDYGESSLTGRFVGTGPYRLVSFSPRKQQLLPFADYWGEPAKNAGIHLITLSNSTALFGSLISGEVDLLISSGLESDQQQALDARVARGELVSGEGPAIEIALMALNSQRPPFNRSRLRQAVALSLDRRLISQRVSFDMSEPLRSLVPPPLAGSSPPSWPAYDPKAARALYRQEGYCSGQRLTLPLTFRSNHASDRLFALTWQAQLRRDLGDCVRLEITGVESTSAYRQLSQGVFPMII…
CK_Syn_CB0205_07081	Syn	CB0205	7081	5.2	5.2	5.2A	2	CK_00057079	idiA1		VLLDPVLAFQRLRSCIAPERLAAAALLGVTAGAAVLTSLAKANSQEIGVYSGRHYNTDKALYKQFTQKTGIKVRLLEAKDDALIERIKREGANSPADVLVLADAARLDKAADAGLFRPSRSAPLSRDVPANLRDSKGLWFGLTRRVRVVVVNPKAVNPGSIRTYADLANPALKGQLCLRNSKSVYNQSLVADQMILRGDQQAAAWVKAMTANVTQPYFSSDTPLIRAVANGQCGVGLVNSYYVARMLAGGNGSSDQQLANRVKVLFPNPAHVNITGAGVVKTAKNPEAALKLIEFLASPSGGRGYAEANNEYPLRGFGNNAVLKRLGTFKADGVSAQQMGAKNKAAVALMQSSGWR
CK_Syn_CC9311_00247	Syn	CC9311	247	5.1	I	Ia	3dA	CK_00000264	null	ABC-type_transport_system,_periplasmic_component	MRRSVREGLVGFSVIAAVVCFAGTMLWLRGERVLSKTWSVTADFQDAGGLAVRSPVTYRGIMVGNVTDIKVTPKAVRVSIEINQDDLQLTLPVQATVSSASLLGGDSQVALSSVGPPLKKNAPMPKSQSCKGQGVLCDGATIQGSESASLASITNSFQELLHQAKTEQLVPKLVGSTEQFDETLRDIELLATQLREDLARAAPTISNLNEATAQAASASRHINNLVSAFDNPTTITDLKQTVSNARSLTATFDAVGGDVDKLTADPQFMAAVRSVTIGLGQFFHELYPARTPDVAKP
CK_Syn_CC9311_01747	Syn	CC9311	1747	5.1	I	Ia	3dA	CK_00001600	iraI	ABC-type_Mn2+/Zn2+_transport_system_periplasmic_component	MIIVSLLLFLVFQVSLLASLPFASLLLAAANTATPTVVAADGILCDLTNTLVGDQAKVICLIKPGSDPHTLALRPADRQNLAKAKIVLLNGYNLTPALNKIRTPGNVVKVGNIAVPNNSVKDPHLWHDPANVIAMANTVASSLKPLFDVNGDAQIDQRRAKADRVLVSLGGWIGEQVATVPEKQRVLVTGHRAYSFLANRYGVRELPVLDDYTTGGTLRPSSLSAISKSIKASGSQAIFPESLPPSKTMRRISRSSGVPIAKQALFADGQAPGKSLVQTATRNVCIFVVAQGGSCNEAAASRLQKQWASIK
CK_Syn_CC9311_01670	Syn	CC9311	1670	5.1	I	Ia	3dA	CK_00000860	phnD	phosphonate_ABC_type_transporter,_substrate_binding_component	LAFLCSQGSAVLPANAQATLRIGAIPDQNPERLNRRYGQLATELSDKLKVPVRYVPVSNYPAAVSAFRTGSLDLVWFGGLTGVQARLQTPGAKVLAQRAIDAKFQSVFIANTSAGLKPFSNINGLKGLKGKRFTFGSESSTSGRLMPQHFLAKAGVTPKQFAGGQAGFSGSHDATIALVQSGSYQAGALNELVWDVAVKKGNVDPTKVKVIWKTPPYVDYHWVARPNLDQRFGKGFTTKLQKAILGLTPSTQRQKTILELFGAKRFIPAQESEYQPIEQVGRQLGKIR
CK_Syn_CC9311_02920	Syn	CC9311	2920	5.1	I	Ia	3dA	CK_00000023	pstS2	ABC_transporter,_substrate_binding_protein,_phosphate	MRRRFLNRSSTALIGVVAACSLTACSSSDQETGKQQGRLSAAGASFPAAIYQRWFQDLAPQGIQVNYQSVGSGAGVRQFTAGTIDFGASDKPMQAEAIAKVSRGVVQVPMTAGAIAVAYHNPDCELKLTQEQLAGIFLGNIRDYSALGCQAKAIKVVHRSDGSGTTYNFTKHLSAISPKWSSDVGANKSVQWPTGVGAKGNEGVAAQLTQIDGGIGYVELAYVKGDLQAAAIQNGSGQKVVPTNATASRALGSIDLGPDLIGSNANPMHGYPIVTFSWVLAYANGNGSNTAVLKSTFDYMLSEESQAKAPELGYISLPPEVIVQAKAAANTIKE
CK_Syn_CC9311_01402	Syn	CC9311	1402	5.1	I	Ia	3dA	CK_00001455	ggtB	ABC-type_sugar_transport_system,_periplasmic_component	LNLRHAMKKITFIQKVVVSLLILIISLSGISFYRAQVIESVSILMPAPFADSTQELVKQFNRENRGKIRLKVIRGPLATDAMSDLAISSLLLGSTPFDGLLMDVTWLPKYAEAGWLEPLESFFDDVDVSLLAPGAREGNNFNNHLYRWPLVADMGLLYWRTDLMDLPPKTPEELVSISKTLQKENRVDWGYVWQGRQYEGLSCVYLEMIEGFGGYWLNTSNNHIGLDQVPGVEAASWLKSLITEGVSPQAVTNFAEQEALQSFRAGDSAFMRNWPYAWADLQKADSSVKGNVGVTTMVAKPGFSTATLGSWGLTVMKNSNHIDSTIKAIRFLTNEDSQKFLFLDYGYTPTMNSVIDDTDLFLQAPIIRELGLALNVTKPRPETPLYAQISDVLQRQLST…
CK_Syn_CC9311_01190	Syn	CC9311	1190	5.1	I	Ia	3dA	CK_00001489	natF	ABC-type_uptake_transporter_for_acidic_and_neutral_polar_amino_acids_(N-II),_substrate_binding_protein	LRKLNQFFELTRTISRDERGLTHLFLTRDKQMRVHLLALPLVSFLFILNGCATLGEGGASRLDLIKRRAELRCGVSGKIPGFSFLRRDGSFAGLDVDICRAFAAALTGSPDQVQYRSLTAPERFTALRTGEIDLLSRNTTFNLSRDAVGGNGVSFAPVVFHDGQGLLVKRQSGVSDLNDLQGKTICVGSGTTTEQNLNDAFQARGIDYKPIKYQDLNQVIAGYLQGRCSAMTSDRSQLAAARSGFNNPEQHVILPEVLSKEPLAPLAAGGDQRLADAMRWVIYALIAAEELGITQQNIGDKLEEAQRRPELTQLRRFLGVEGELGEKLGLNNDFIVKVIQAVGNYGEIYNRHLGPDSAVPIPRGLNNLYRNGGVLTSPPFQ
CK_Syn_CC9311_00114	Syn	CC9311	114	5.1	I	Ia	3dA	CK_00001342	null	putative_ABC_transporter,_sugar_binding_component	LATSDLATAHSRMIQHTSHRRRWLALALLSTSLLIGGCRRAAAPEGALQLWTLQLAPKFNTYMEQVIDRWDDGHPDAPVRWTDLPWGSVERKLLAAVFARTAPDVVNLNPPFAANLASKGGLTDLTPLLPPDAAQRYLPSVWRAARDPKAGQIAVPWYLTVRLSLVNQKLLQQAGVNAPPRRWEDVPAFARQIRERTGRYGLFVTAVPDDSAELLESMVQMGVVLLDDKQRAGFNSPEGRKAFAFWTDLYREGLLPREVVSQGQRRAIELYQSGQLALLASGAEFLRSIQTNAPGVAAVTSPQPPLTGGDGTANVALMTLAVPRQSQRAQEALSFALDLTNGPNQARFAREARVLPSSLEALRQVRAELEAERPATPELAQVREARLLSAKTLERARVL…
CK_Syn_CC9311_01758	Syn	CC9311	1758	5.1	I	Ia	3dA	CK_00000919	null	ABC_transporter,_substrate_binding_protein,_possibly_Mn2+/Zn2+	LRQMTTLAVGLPLVFACSKQGDLSNKSGNGSDDRPIVLTTFTILADMARQVAGDRLQVKSITKPGAEIHGYEPSPKDLEQASGADLIVENGLGLELWARRFVQSAGDVPTVTLTEGMQPLLIEGDVYAGKPNPHAWMSPLRAQGYVDQLVDAFSDLDPEGSQIYRDNGKRYKFQLKNLDTELRNLLAVIPKKQRVLVSCEGAFSYLAQDYGFDEAYLWPVNAESQITPRRMARLIERVKRDQVPAVFCETTVSDKAQREVARASGARFGGNFYVDSLSKRNGPAPTLLDLQRHNVKLLRQGLAASSEKSS
CK_Syn_CC9311_02819	Syn	CC9311	2819	5.1	I	Ia	3dA	CK_00008828	null	ABC_transporter,_phosphonate,_periplasmic_substrate-binding_family_protein	MSILTIKLLLIAFTGVIAGCNNNQSKSIESSNESRLTKNTVKDCAGEHSAEAKLRTVSIVPQFSASRIHSDYWPLLTEIGKRTNICFKLDQQKSIPSFEVGLKSGAYDYAFMNPYHQVMVSDIYQPIIRDKQRLLTGIIVTNKGSNINSVQQINGRTLLLPAPNAFGASLLTRAYLDKKNIKFNPKYVKTHQNVYRGVARDSELIGGGVNNTFNRESDELRSNLSILVETPGYPAHPFSALKELPPEEIKNVQNAWIMIAKDSNSKDLFRQVQIKIPIKANYNQDYAPLKNLRLEKYVQ
CK_Syn_CC9311_01513	Syn	CC9311	1513	5.1	I	Ia	3dA	CK_00002249	null	putative_nitrate_ABC_transporter,_substrate_binding_protein	VDILLKYSLHSLPSSILTSFALTLSLFGCSLERADRLKISHSQWPGFEYLKLAESKGYLPGAEIVSLTDQSEVVRAYLRGDLDIVQLTTVEILEICSKQAEKCPVIVLVLDESVGGDQIMSLKIDSISNLRGSKVAVATDSFGPFVLQQALKSINSSIDDIRMMPMLVSEMPSALSSGEIDAAVLYPPNSEIVRSIGGKTIFDSSEIPGQILDVLAVSPSVYSARAEDISEIVSGWFKAHEYALNNKQSAIAFMSSSLNLSPKELRNILNGIAFYPTVDGQLTLIQPQGNLAKNIEKVKQSMEKLNFISSDAPSPKVTDRFLP
CK_Syn_CC9311_02872	Syn	CC9311	2872	5.1	I	Ia	3dA	CK_00000076	urtA	ABC-type_urea_transporter,_substrate_binding_component	MSSSLSKRLFAGMAAASLGLAVTACGGGDEKASSVEYDDSVTVGILHSLTGTMAISESTLVDTEKMAIDEINAAGGVEVDGKKYKIEYIVEDGASDWPTFAEKSKKLIDQDKVPVVFGGWTSASRKAMLPVYESKEAFLYYPIQYEGQECSKNIFYTGATPNQQSEPATSYMFEKSPAAGKPFYLVGSDYVFPRTSNTITKEQVKSLGGEVVGEDYLPLGNTEVAPIIAKIKAALPDGGVIINTLNGDQNVAFFKQIQDAGITPENGYYVMSYSIAEEEISTIGPEFLEGHYGAWNYMMSIDTPASKKFAADFKAKYGDDRVVADPQESAYNMVYLWKKAVEKAGTFDDDKVREALIGIKFDAPQGPIEVRPNHHISQIVRIGEITSDGQFKIVEESDY…
CK_Syn_CC9311_01499	Syn	CC9311	1499	5.1	I	Ia	3dA	CK_00002462	znuA	ABC_zinc_transport_system,_substrate-binding_protein	LPTSFRSKIFFSIPGALLLMAALVSCGTPQKSDGASDQSKLNVVTTFLPITLFTEAVAGECATVTALIPPNLGPHDFQATPSDIAALSNAAVLVKNGLGIEYFLEKLTDSAENDTLQVIDTSRGVAVIQSAEEEGGHHHHHHGGDHGGDHGEVNPHIWLDPLRAVQQVENIRDGLVKADPDCADGYMQRAAAYSDQLKELNATFATQLKPFRGQTFIAFHDFAPYFAERYDIKAEFVVDVPEMNPTPADLQRVSNQVERSQLKALLSEPQEGARSFNAVAEDLGVNVVTFDPLETGSEEASKQPDTYFKVMKNNVASLIKAFGV
CK_Syn_CC9311_00939	Syn	CC9311	939	5.1	I	Ia	3dA	CK_00001014	dppA		MAVDLKNRCVTDRRRFSLQASVLIGLALAFSQSACQPKRQSERLTVASAGRISSLDPALASTTGALQVLSALGDTLYIRGNNGDFEPQLAASKPEVSVDGLSITIPLRRDVLFHDGSRFDAKAMAFSLNRFLRIGSQRYLLSNRIAAIETPSTFEIRLRLKQPSSSIESLLTSPYLTPVSPKAYANHADRFLNDRFIGTGPYTLSSFRNTQQRLIPFRQYWGDPPNNVGLDLINLSNSTALFGALISGEVDVLLSNSIDEDQKRALSQRADKTLLQESKGPAMNITFVTLRSNSPPLQSQTVRRALAHSLDRRLISTRVSYSQREPLRSLIPPSLRGGKTEPWPTYNLATARKLFQKAGYCKGRRLQVPFTFRTNVPSDRLMALTWQAQLKRDLPNCVQ…
CK_Syn_CC9311_01545	Syn	CC9311	1545	5.1	I	Ia	3dA	CK_00000068	idiA2		MKPFLFLTSLLPLALFAPAYAAEEVRVYSGRHYNTDRQVYKKFSDQTGIKVRLVEASGISLVQRLKSEGKNTKADVIILVDAARINNAANAGLFAPIQSSSLSKSVPSRYRDPNKRWFGLTRRVRAIIVNPAIVNPSSVTSYSQLASPALKGKVCLRKRKNVYNQSLVADQLALKGTAKVKSWLKGLTSNVSQPYFGGDIGLIRAVAQGQCGVGVVNHYYLARMRAGVNGKKDQQFANDVKIVMPNPAHVNISAAAVSRYSKNKKNAVKLIEFLASPKGSAGIAGPTYEFPLQGVGGSTYLKGMTKFTPDQVTISQLSRYNKEAIRLITEAGWK
CK_Syn_CC9605_01809	Syn	CC9605	1809	5.1	II	IIc	3c	CK_00001489	natF	ABC-type_uptake_transporter_for_acidic_and_neutral_polar_amino_acids_(N-II),_substrate_binding_protein	MFRTSSRVLIVALAGLSSFLASCASLDSAAGSRLDLVKARGELLCGVSGKIPGFSFLNPDGRYTGLDVDICRAMAAAFVGDAEKVQYRPLTAPERFTALRSGEIDLLSRNTTHTLSRDAMGGNGLRFGPVVFHDGQGLMVNAASGVRSLADLSGKSICVGSGTTTEQNLNDAFASQGLPYTPIKYQDLNQVVGGYLQGRCEAMTSDRSQLAAARSGFSDPQAHQILDDRISKEPLAPAVVGGDQPMGDAMTWVVNALIEAEERGITQANVDAVVKQAAADPSQTSLRRFLGVDPGLGRKLGLADDFVVQVIRATGNYGEIYNRHLGLDSAVAIPRGANRLAGEGGLMISPPFT
CK_Syn_CC9605_01145	Syn	CC9605	1145	5.1	II	IIc	3c	CK_00043821	pstS	phosphate_ABC_transporter,_phosphate-binding_protein_PstS	MRIAQKALLASSLLVLGAGMSASAAPKLNGAGASFPAKIYQRWFADLAKSGGPQVNYQAVGSGSGRKAFIDQTVNFGASDDPMKKKDMAKVTRGVVQIPMVGGTIAFGYNKPGCNLKLTQKKAVKVAIGMIKDWKELGCKPGTLTWVHRSDGSGTTKAFTNSMQAFSTTWTLGTGKSVKWPAGVGAKGNSGVAGLIQNREGAIGYVNQSYIKGKVVAAALQNKSGEFLKPSVAAGAKALNGISLDKDLAGKNPNPTAKGAYPIVTLTWVLAYKTGNGDKAKVVQDAFNYMLSDAAQNKAPSLGFVPLKGDILAKSRAAVNKIGK
CK_Syn_CC9605_01408	Syn	CC9605	1408	5.1	II	IIc	3c	CK_00001455	ggtB	ABC-type_sugar_transport_system,_periplasmic_component	MKLRRLLAGGALALVMALGALIGSASFRAEEVSILMPSSFTDASADLVKAFNREHRGRIHLSLIRGPLNTESISDLAISSLLLGDAPFDALLMDVTWLPKYAAAGWLEPLDPWFDQGDQEQLVQGARLGNDYNGHLYRWPLVADVGLLYWRTDLMDQPPATPDALVEVAGRLVKSEAVANGFVWQGRQYEGLSCDFLEVLQGFGGGWMDTTTNTMELDTPAATAAAAWLDDLISEGVSPYAVTNYAEAESLQAFKAGDAALMRNWPYAWAELQKDDSTVKGNVGISLMVAQPGERPGATLGSWGLSLMRQSQHQEAAVEAIRYLTSETAQRQRFLNNGYTPIQADLFNDPEMLKASPVLPDLLVGLNHAVVRPPTPLYAQLSDVVQRELNGLFTAAGSA…
CK_Syn_CC9605_01079	Syn	CC9605	1079	5.1	II	IIc	3c	CK_00002249	null	putative_nitrate_ABC_transporter,_substrate_binding_protein	MTKQLRNLLFAGLAIVLAVACSKPSTPTVGGTPIVLGYSNWAGWWPWAIAVEEKLFEKNGVNVEMKWFDGYVQSMETFAAGKIDGNSQTLNDTISFLPGENGGEVVVLVNDNSAGNDQIIADASITSITDLKGKTVAVEEGVVDDYLLSLALKDAGLSRDDVVIKGMPTDQAATAFAAGQVDAVGAFPPYTGTAMQREGAQVIASSKEYPGAIPDLLTVSGDLIKERPDDVQKIVKTWWDVREFMEKNREKSEAIMAKRAGIPTEEYEQYKDGTRFFSIEENLEAFSAGEGMKFMPFAAESMADFMVSVGFIPEKPDMSKLFDDSFIKKVAAS
CK_Syn_CC9605_01488	Syn	CC9605	1488	5.1	II	IIc	3c	CK_00000919	null	ABC_transporter,_substrate_binding_protein,_possibly_Mn2+/Zn2+	LQRFPAAAAVVLGPTGAILDRPDLSSLHLLSWKRSAAVLLVVMGVLLASCRSRDKNIAADSRPQVLTTFTVLADLARNVAGDRMQVASIVKPGAEIHGYQPTPSDIERASKADLIVENGLGLELWAQRFTAAAGDVPTITLSEGMEPLLIKEDAYSGKPNPHAWMSPQRTMGYVDHLERAFSQLDPAGAEVFAANSSVYKAKLKALDQELRTAIATLPARQRLLVSCEGAFTYLAADYGLEEAYLWPVNAESEITPKRMARLIDTVRERQVPAIFCESTVSDKAQREVAAAAGARFGGTFYVDSLSSPDGPAPTLLELQRHNVGLILKGLDLSESNR
CK_Syn_CC9605_00108	Syn	CC9605	108	5.1	II	IIc	3c	CK_00001342	null	putative_ABC_transporter,_sugar_binding_component	MRLNRRDLLLGAAAFGLAACAPRNQKSRAIELWTLQLAPKFNPYFADVLGAWSRFHPGAPVRWTDLPWGSVERKLLAAVFARTAPDVVNLNPPFAANLASKGGLADLTPLLPAEAAGRYLPSVWQACHDPDAGQIAVPWYLTVRLSLVNRALLDQAGIAAPPSHWDQVPAFARRIRERTGRYGLFLTTVPDDSAELLETLVQMGVTLLDSRRRAAFDSPAGLRAFRFWSDLYREGLLPREVVSQGQRRAIELFQSGDLALAATGAEFLRSIQTNAPGVAAVTEPHPPLIGADGTANVALMTLAVPRQSQRVQEAVDLALFLTNAYQQARFAAEARVLPSSIEALVRVRRELEQQVPATDAERQIRQARLLSASTLDRARVLVPAMPGIKRLQKILYTQM…
CK_Syn_CC9605_02620	Syn	CC9605	2620	5.1	II	IIc	3c	CK_00000076	urtA	ABC-type_urea_transporter,_substrate_binding_component	MTSSLSKRVLAGFAATAVGVTMTACGGGGDSAGGDFDGEIKVGILHSLSGTMAISETTLKEVEEMAIKEINDAGGVKIDDKSYKITYVSEDGASDWPTFAEKSQKLIDADKVAVVFGGWTSASRKAMLPVYEAKDHFLFYPIQYEGQECSKNIFYTGAVPNQQAEPAVDWLFEKFAEKYGKKVYLVGSDYVYPRTANTIIKEQVKSLGGVTVGEDYIPLGNTEVAPIIAKIKKEFPDGGIIINTLNGDSNVALFKQFKAAGITPDKYPIMSFSIAEEEIRQIGPDYVGGTYAAWNYFMSLGTEASNTFNEAFIDMYGDDRVTNDPMESAYNMVYLWKAAVEKAGTYEDLDAVRDTLIGIKLDAPQGPIEMYPNHHISQTVRIGEAKADGQFEILWDSID…
CK_Syn_CC9605_00208	Syn	CC9605	208	5.1	II	IIc	3c	CK_00000264	null	ABC-type_transport_system,_periplasmic_component	MRRSVRDAIVGFTVIGGIIGFASTALWLRGVRLGASHWTLTARFDDAAGLAERSPVTYRGILIGAVRSIEVTPEAVVAELEINKGDLRLSRPVTVTVGAGSLLGGDAQVALVSSGEPLPQDAPLPRGVDCQPTRQLCNGGTVVGREAPSLSTVTATMQELLAQVQDERVIPNVAASLEQMEATTKEFEALTVQLLNELAKAAPVIRNLESATAHVNNIAASLDNPQTVSEFKQTAANAAQLTAKIDAVGGDVAQLTGDPEFMKGVRNLTIGLGELFSEIYPAQTAQ
CK_Syn_CC9605_01144	Syn	CC9605	1144	5.1	II	IIc	3c	CK_00043821	pstS	phosphate_ABC_transporter,_phosphate-binding_protein_PstS	LAHRSLVALSLSVLAVGLAACGGSSSVSSLNAAGASFPAKVYQSWFADLAGSGGIKVNFQAVGSGSGRKAFIDGTVDFAASDDPIKEADRKQVSQGVVQIPMVGGTIAFGYNKPGCKLQLTQQQAVEVATGAISDWKDLGCEAGTITWVHRSDGSGTTKAFTNSLQTFSPDWTLGSGKSVKWPVGVGAKGNSGVAGVIDNRVGAIGYVNQSYIKGNVQAAALQNKSGEFLKPSVEAGAKALNGIELDQNLAGSNPNPSAAGAYPIATLTWVLAYAEDNGAKAEAVRKVFNYLLDDATQEGAAALGFVPLRGNILEKSRSAVAGIQP
CK_Syn_CC9605_01604	Syn	CC9605	1604	5.1	II	IIc	3c	CK_00001600	iraI	ABC-type_Mn2+/Zn2+_transport_system_periplasmic_component	MMMRVPAWCTKSALSALFILGLTQVSANASQVNIVAVDGTLCDLTTTLVGDVARVTCLIPPGGNPHAYQLKPSDRQTLAGAALVVHNGFNLTPSVRKISSSGPVVAVGEVALPGYSGSDPHVWHDPQASAGMIRAISSELKKALPTETHDGVSRRTSQAVVVFDGLSSWGAAQFADLPESRRVIATDHRTYSHMADRFGFREIAMLDSHTTGGVLRPSSLNAITKEIKASDVLVIFKPSWDATKTLKRISKRSGVPISSTPLNGEGVASGETAVSTAVNNICTMVNGQGGQCDQVEAARLVKSWSAIR
CK_Syn_CC9605_01294	Syn	CC9605	1294	5.1	II	IIc	3c	CK_00000860	phnD	phosphonate_ABC_type_transporter,_substrate_binding_component	MSVRERRAVVATGLIAGLALTASVSSCGAPQNDTKQAVLQIGAIPDQNPEKLNRLYGTLSSELSEKLDVPVRYAPVSNYAAAVSAFRTGSLDLVWFGGLTGVQARLQTPGARVLAQREIDAEFTSVFIANGASGLRPITSGDQLVELKGRRLAFGSESSTSGRLMPQFFMGENGVKPEDLAGGGPGFSGSHDATIAVVQSGAYEVGALNEQVWRSNMADGRVDPSKVSVIWRTPPYVDYHWVVRPGLDERFGDGFTDKLQTALLDLSADTENGATILELFGAERFIPAKDEDYVMIETVGRQLGKIR
CK_Syn_CC9605_01096	Syn	CC9605	1096	5.1	II	IIc	3c	CK_00006203	phnD2	phosphonate_ABC_transporter,_periplasmic_component	MLSQAARFSAVAFASAAIVLTGCSSQTTTGHSADSSDPDKLIVALIPDENAATVIQDNQGLKDYLNQELGKDIELVVTTDYSSMIEAARNDRLDLAYFGPLSYVLAKTKSEIEPFAARIKGGTKTYQSCLIGNTEAGVTDFETIKGKTFAFGDPASTSSRLFPELTLKENGLTKGEDYEGVFLGAHDAVALARLLVLSSQLPLPLR
CK_Syn_CC9605_01959	Syn	CC9605	1959	5.1	II	IIc	3c	CK_00001014	dppA		LKRIDRPTRWTCGGALMALALAITQMGCQAPPPTSRITVASAGRISSLDPAQASTLGATQLISALGDPLYRLRRDGSLEPRLAASPPVLSDGGRTVTVPLRTDVRFHDGTPFNAAAMAFSLRRFLEIGTLSYVVGDRIAAVEEADSHTLRLRLSRPSTSLQGLLTSINLTPISPTAYSKHQDRFLHDRFVGTGPYKLTRFSEHQQRLEPFAAYWGEAPRNNGLDLISLSNSTALYGALRSGEVDLLLSASIDEDQRHTLHERASAGELHESVGPAMEIGYITLLSNQKPFQDPNLRRALAVSLDRTEISERVSYGLRRPLKALVPPSLAGGAMAPWPEHNPDQARKLLQAAGYCNGSPLHFPLTFRSNVPADKLLALTWQAQVQRDLSDCLVLDLDGVE…
CK_Syn_CC9605_01578	Syn	CC9605	1578	5.1	II	IIc	3c	CK_00000068	idiA2		MRRFFAALGLVASFAALPSVEAKEVRVYSGRHYNTDRAAYKQFSDETGIKVRLIEATGISLVERLKREGENSNADVILLVDAARINNAAEAGLLQPVSSSELQSNVPSRYRDPSNRWFGFTRRVRAIIVNPNVVDPKTIKTYSDLANPALKEKLCLRKRKNVYNQSLVADQIILKGKNAASVWVKGMVKNVSQPYFGGDVSLIRAVGQGKCGVGLVNHYYLARMQAGASGKNDQKVTSNIELVMPNPAHVNISAAGVAKSAKNKAEAIQFIEFISSPKGSRLIAGPTFEYPLKNLGTSKELKDFGKFTPDNISISALGATQKTAIKVMADAGWR
CK_Syn_CC9616_00167	Syn	CC9616	167	5.1	EnvC	EnvC	n.a.	CK_00001342	null	putative_ABC_transporter,_sugar_binding_component	MTGVWTRRQLLLAAAATSLAACGRPTTSGQELDLWTLQLAPKFNPYFADLLAEWKRSHPRLPVRWTDLPWGSVERKLLAAVFARTAPDLVNLNPPFAANLASKGGLSDLSPLLSKEVEQRYLPSVWQACRDDDAGQIAIPWYLTVRLSLVNRSLLEQAGIASPPRYWSEIPDFARRLRDKTGRYGLFVTVVPDDSAEMLETLVQMGVTLLDDRRRAAFDSPAGRRAFRYWTDLYRAGLLPREVVSQGQRRAIELFQSGDLALAATGAEFLRSIQTNAPGVAAVTEPHPPLTGSDGTANVALMTLAVPRQSQRRAEAVDFAAYLTNAANQTRFATEARVLPSSKQALVTIRQALEREQPTTAAAAQIRSARLLSAKTLEQARVLVPALPGIKRLQKILYT…
CK_Syn_CC9616_00273	Syn	CC9616	273	5.1	EnvC	EnvC	n.a.	CK_00000264	null	ABC-type_transport_system,_periplasmic_component	MRRSVRDAIVGFSVIGAIVGFAATVAWMRGIRIGASEWRVTAQFSDASGLAERSPVTYRGILVGSVKAIRVTPGAVVADLEISQGDLKLPMPVTATVAPGSLLGGDAQVSLVSKGVALPKDAPMPRSGECDSAKQLCDGGTIRGLQAPSIATVTRTLQQLLSEAEKARLVPALAQSTRQFENTAKDASQFLENAELTTKEIDVLVKQLQAEIAKAEPMISNLNAATANAMKASAHVNNIVASLDNPATLNELRQTAYNASQLTAKIDAVGGDVEKLTSDPEFMKGLRNVTIGLGELFSEIYPAETN
CK_Syn_CC9616_01492	Syn	CC9616	1492	5.1	EnvC	EnvC	n.a.	CK_00002462	znuA	ABC_zinc_transport_system,_substrate-binding_protein	LFACGSPRSADRATTGGEGLKVVTTFLPITLFTEAVAGECADVKALIPPSLGPHDFQASPSDLAALGQASVLVQNGLGIEEFLDDLVRSAENEELVVIDSSRGVATIKAVGGGHDDHSDDEHSDEHSTDNHHEDDHHDDDHEESVKASDSEGHGHNHGEFDPHIWLDPLRAVQQVENIRDGLIAVDPGCTEGYEKNADVFSTKLKDLNTELASLLKPYEGKTFVAFHDFATYFAERYSLKAEFLVDLPEMNPSPADLQRVGAQVKASGLQALLSEPQAGNRSFNSLAKDLGVNIVEFNPLETGSAESAKLPNTYLDVMRSNVNNLVKAIGN
CK_Syn_CC9616_01549	Syn	CC9616	1549	5.1	EnvC	EnvC	n.a.	CK_00043821	pstS	phosphate_ABC_transporter,_phosphate-binding_protein_PstS	MSFVKKALLVSSVLVLGAGMSASAAGKLNGAGASFPAKIYQRWFAELAKSGGPQVNYQAVGSGSGRKAFIDQTVNFGASDDPMKKKDMAKVKRGVVQIPMVGGTIAFGYNKPGCNLKLTQEKAVLVAMGKIKNWKDLGCAPGAITWVHRSDGSGTTKAFTNSMEAFSSKWTLGTGKSVKWPSGVGAKGNSGVAGVIQNRVGAIGYLNQSYIKGKVVAAALQNKSGEFLKPSVAAGAKALNGIKLDKDLAGKNPNPTAKGAYPIATLTWVLAYKTGNGANASVVQNAFNYMLSSKAQNQAPSLGFVPLKGDILAKSKAAVKKIGK
CK_Syn_CC9616_01211	Syn	CC9616	1211	5.1	EnvC	EnvC	n.a.	CK_00001489	natF	ABC-type_uptake_transporter_for_acidic_and_neutral_polar_amino_acids_(N-II),_substrate_binding_protein	MNCRRPFALIGAIAALSSLAAGCATLDAGDRSRLDLVKQRGELICGVSGKIPGFSFLKTDGGYEGLDVDVCRAMAAAFLGEADKVQFRPLTAPERFTALRSGEIDLLSRNTTQNLSRDSVGGNGVSFGPVVFHDGQALMVKKGSGFNSLSDLSGEAICVGSGTTTEQNLNDAFEARKLPYTPIKYQDLNQVVGGYAQGRCAAMTSDRSQLAAARSGLPDPEQHVILDDRLSKEPLAPAVVGGDQSMADAMRWVVYALIEAEERGITQSNLDEILAKADADPSQASLRRFLGVDGGLGSKLGLPDDFVVQVIRSTGNYGEIYERHLGADSEVVIPRGSNRLSKDGGLMISPPFT
CK_Syn_CC9616_00399	Syn	CC9616	399	5.1	EnvC	EnvC	n.a.	CK_00040935	modA	molybdate_ABC_transporter,_periplasmic_molybdate-binding_protein	MPALALISAGCFKATDAGQVNLLVFAASSLTNSLSEIEENFEQEKGVELTINYAGSSTLARQILNGAEADVFISANQDWANAVEQRQAVLERRDWLGNQLVVITRRDVPNQLESLTDLLDPRIQRIAIADPDGVPAGMYAKEVLVAYGLWDALQHKFIFGSDVRHTLAHVENGGADVGFVYSTDELISSGTEASVEIDHDSMDQISYPMLLLNNSNKQLQANDFYEYLSSEAALDVFEKHGFLVRGEP
CK_Syn_CC9616_01460	Syn	CC9616	1460	5.1	EnvC	EnvC	n.a.	CK_00001600	iraI	ABC-type_Mn2+/Zn2+_transport_system_periplasmic_component	VDGTLCDLTRTLAGSSARVTCLIPPGGDPHGYRLKPSDRKALSKAALVVHIGFNLTPAAKKISSSGKVVAVGEIALPSYRGNDPHVWHDPANSAAIVTVVANNLAPLLPPGERAALGVRASKAKAVLNALGSWGSVQFSSLPKARRVLVTDHQTYSHLAKRYGLKEISMLDSYTTGGVLRPSSLNRISIAVKASGARIIFTPSLPPNKTLRRISKSTGLPIAKSPIYGEGVSPGGNAVTTATGNICTMVTGQGGRCDKAAAAKLAARWKAI
CK_Syn_CC9616_02065	Syn	CC9616	2065	5.1	EnvC	EnvC	n.a.	CK_00002249	null	putative_nitrate_ABC_transporter,_substrate_binding_protein	MTKQFRNLLFAGLAVLLAVACSKAPNTSAVSGTPIVLGYSNWAGWWPWAIAVEEKMFEKNGVNVEMKWFDGYLPSMETFAAGKIDGNSQTLNDTISFLPGENGGEVVVLVNDNSSGNDQIIADASITSVADLKGKTVAVEEGIVDDYLLSLALQDVGLSRDDVVIKGLPTDQAATAFAAGQVDAVGAFPPYTGTAMKREGARVIATSKDYPGAIPDLLTVSADLIKERPDDVQKIVKTWWDVRAFMKENPEKSEEIMAKRAGIPTEEYKQYKDGTRFFTLDENLEAFSPGEGMQHMPYAAESMADFMVTVGFLEAKPDMSNLFDSSFVKKEAGA
CK_Syn_CC9616_03211	Syn	CC9616	3211	5.1	EnvC	EnvC	n.a.	CK_00000076	urtA	ABC-type_urea_transporter,_substrate_binding_component	MTSALSKRLLAAFAATAVGVTITACGGGGGGGDTASDGGGGAEFDGEIKVGILHSLSGTMAISETTLKEVEELAIKEINESGGVSVDGKSYKIVYTSEDGASDWPTFAEKSQKLIDADGVAVVFGGWTSASRKAMLPVYEAKDHFLFYPIQYEGQECSKNIFYTGAVPNQQAEPAVDWLFEQFADKYGKKVYLVGSDYVYPRTANTIIKEQVKSLGGETVGEDYIPLGNTEVAPIIAKIKKEFPDGGIIINTLNGDSNVALFKQFKAAGITPDKYPIMSFSIAEEEIRQIGPEYVGDTYAAWNYFMSLGTEASNTFNDAFLAEYGDERVTNDPMESAYNMVYLWKAAVEKAGTFEDLDAVRNALIGIKLDAPQGPIEMYPNHHISQTVRIGQAKENGQF…
CK_Syn_CC9616_02032	Syn	CC9616	2032	5.1	EnvC	EnvC	n.a.	CK_00000919	null	ABC_transporter,_substrate_binding_protein,_possibly_Mn2+/Zn2+	LLTQRCVLRLAAITLVLIGPLSGCQRSSTTSEADARPRVLTTFTVLGDLAGTVAGDRLQVDSIVRPGAEIHGYQPTPSDIERASGADLIVENGLGLELWARRFTAAAGDVPSVTLTDGIEPLLISEDVYSGKPNPHAWMSPQRAMTYVDRLVEAFTRLDPEGASTFEANAQAYKKQLRQLDDELREILETIPDQRRLLVSCEGALSYLASDYGLDEAYLWPVNAESQVTPKRMARLISTVKDRQVPAVFCESTVNDQPQREVAAASGARFGGTFYVDSLSAPDGPAPTLLDLLRHNVELIRQGLCPDESTS
CK_Syn_CC9616_01495	Syn	CC9616	1495	5.1	EnvC	EnvC	n.a.	CK_00001944	proX	ABC-type_glycine_betaine/proline_transporter,_substrate_binding_component	MSETTGWTRRAALIGGLGLAGASLASMIQLSQQQQNSDSAVANPEGTGVPEQNFSSTRQPIRLGWSPWADAEVISLMAQRLIEEHLNWPVERVLADIGIQYASVARGDLDLMLMAWLPLTHKDYWTRVRDRVLDLGPMYSGLLGWVVPDYVDRQTINSIEDFQTLSVSERFNGQIQGIDPGSGLNQLSQIALKDYNLSEMSLVPSSSAAMTAVLDQAIRDQRWVVVTSWTPHWMFARYKLRFLQDPKGAFGSTEWIHAIGRKDLSTMAPEVAEVLTRFRITDSEMADLLLNAHQETAQAAVDHYLQRNPERVRYWITGEIGAT
CK_Syn_CC9616_01766	Syn	CC9616	1766	5.1	EnvC	EnvC	n.a.	CK_00001455	ggtB	ABC-type_sugar_transport_system,_periplasmic_component	MSLGRRLLGGLLALILISAGLAWSQLRAPEVVSILMAAPFADATAPLVERFNQEHRGRIRLSITRGPRDTESISDLAISSLLLGQPPYDALLMDVTWLPKYAEAGWLEPLDPWFDDSDLATLQDGANLGNSYEGKLYRWPLVADVGMLYWRTDLMASPPETPEELVSISRELQTTDQAKYGFVWQGRQYEGLSCDFVEVLEGFGGQWLDPSTGEPRLDSNAAIASATWLYELINSGISPKAVTNFAEPESLQAFKAGDAAFMRNWPYAYAELQKPDSAVRGRVAVTTMVSQSGEQPTATLGSWGLSLLNDSPHKSSAVEAIRYLTSEAAQRERFLNQGYTPTSAALFADPELVAVSPVLPDIGRALSVAVPRPPSPLYAQLSDVVQRSLSAVLTGEQSA…
CK_Syn_CC9616_01793	Syn	CC9616	1793	5.1	EnvC	EnvC	n.a.	CK_00000860	phnD	phosphonate_ABC_type_transporter,_substrate_binding_component	VVLTGLILSLGITASSTSAGQTLKVGAIPDQNPEKLNRLYGSLAQELSAKLNVPVRYVPVSNYAAAVSAFRTGSLDLVWFGGLTGVQARLQTPGARVLAQRDIDARFTSVFIANGSSGLRPINSQDQLKQLKGKRFTFGSESSTSGRLMPQYFMKQASVTPADFAGGRPGFSGSHDATIAMVQSGAYQAGALNEQVWSSNVKAGKVDPNKVRVIWRTPTYPDYHWVARPGLDQRFGSGFTERIRTTLIGLKPDTARRRDVLELFGAKRFIPAKASDYAAIEKVGRQLGKIR
CK_Syn_CC9616_03269	Syn	CC9616	3269	5.1	EnvC	EnvC	n.a.	CK_00000023	pstS2	ABC_transporter,_substrate_binding_protein,_phosphate	MRRVHAHRALMAIAGVSTSLTLASCGGGGEQIKGSLNAAGASFPAAIYQRWFQEFAPEGVSVNYQSVGSGAGVRQFTAGTVDFGASDKPMKDEAIAKVSRGVVQIPMTAGAIAVAYNNPDCDLSLTQKQLAGIFLGQIENYSELGCADKAINVVHRSDGSGTTYNFTKHLGAISPEWKKNVGSDKSVKWPTGVGAKGNEGVAAQLNQIAGGIGYVELAYVKGDLQAAAVQNASGEQVKPTNATASEALGSIDLGPDLIGGNPNPEGGYPIVTFTWVLAYETGNGDKTAALKKTFEFMLSDKAQSQAPDLGYVSLPAEVVEKSLAATQKISD
CK_Syn_CC9616_01022	Syn	CC9616	1022	5.1	EnvC	EnvC	n.a.	CK_00001014	dppA		VLHRTGIRLLTVIGLCISQAACTAPRGDIRLTVASAGRISSLDPAQANGGSTIQLLSALGDPLYVLDTKGELEPRLASALPEISPDGRTVTIPLRQDVLFHDGTRFDAEAMAFSLRRFLSIGTLSYVVGDRIASIDVADPYTLRLNLNRRSTSLEGLLTSLNLTPISPTAYGKHEDRFLHDRFVGTGPYRLTSFSEHQQRLEPFDRYWGTPPKNNGLDLITLSNSTALYGALRSGEVDVLLSASIDEDQRHALHQLAETGALHEGIGPATGIGYITLLSNAEPLKDQRLRRALALSLNREEISKRVSYGLRTPLRSLVPPGLPGGGQPSWPSHDPQAARRLLNEAGYCQGKFLTIPLTFRSNVPADKLLALTWQAQVQRDLPDCLVLNLDGVESTTIYR…
CK_Syn_CC9616_01756	Syn	CC9616	1756	5.1	EnvC	EnvC	n.a.	CK_00001829	sphX		MIGGLPPGLMGSSPVLRPALAVTACLSTVIGLSAGISFASSTIKISGSSTVYPITQAAIKGFQSTSDGKNVQFALSETGSSAGLRQFCNGNIPLANASRPISSKELKRCSNNGIHFIELPIAFDAITVVVNPANNWANSMTVGELSRLWNKQAQDKVNTWNQVNLDYPASAIKLCGPGKQSGTFDVFNKTINGSKKNSRTDYFASEDDNDLVKFVASNKEALAYFGYSYYKNNTSRLKAVKIANSKGMPTSPSVKTVQNEKYQPLSRPLFLYVNDKQLRSNKAFRTFISYYLRNLAKLVKKSNYIPLPDSTYRLVDSKMYRHILGTSFGGDLPVGLTIGQAIDRSFDQHKTKDHR
CK_Syn_CC9616_00437	Syn	CC9616	437	5.1	EnvC	EnvC	n.a.	CK_00000068	idiA2		MNKALLSTIAIGALCIPFASAKAFAKEVRVYSGRHYNTDREVFKAFSQSTGIKVRLIEATGISLVERLKREGAKSQADVILLVDAARINNAANAGLLAPIQSSLLNKEVPKQYRDPNNRWFGLTRRVRAIIVNPKIVDPGSIKTYADLANPKFKGKLCLRKRKNVYNQSLVADQIVLKGKNKASQWVKGMVANVSQPFFGGDTSLIRAVGQGKCGIGVVNHYYLARMQAGKSGAKDKTLGNAIKLIMPNPAHVNISAAGVAKSAKNKKEAIQLIEFLASPKGSAKLAGPTYEYPMRGYGSASQLKAFGKFNPDNVSISALGKNQKLAIQIMAANGWK
CK_Syn_CC9902_02360	Syn	CC9902	2360	5.1	IV	IVa	3dA	CK_00003177	null	ABC_transporter,_substrate_binding_,_possibly_Mndomain_protein	MIPRAAHLIGRWQPWIEKVKSRSSSFEGLAGVLTDGPRGDASQLRDSDGLSPLFPRFHQQLLTAETRKHTLRAALASAINASQVLVQALHSFIT
CK_Syn_CC9902_02250	Syn	CC9902	2250	5.1	IV	IVa	3dA	CK_00000076	urtA	ABC-type_urea_transporter,_substrate_binding_component	MSNSLSKRLFAGMAAASLGLAVTACGGDDKTASNVEYDDTVTVGILHSLTGTMAISESTLVDTEKMAIDEINAAGGVEVDGKKYKIDYIVEDGASDWPTFAEKSKKLIDQDSVPVVFGGWTSASRKAMLPVYESKDAFLYYPIQYEAQECSNNIFYTGATPNQQSEPATKFMYEKSPAAGKPFFLVGSDYVFPRTSNTITKSQVAQLGGTVVGEDYLPLGNTEVAPIIAKIKKALPDGGVIINTLNGDQNVAFFKQIQDAGITPANGYYVMNYSIAEEEISTIGSEFLEGHYGAWNYMMSIDTPASKKFAADFKAKYGADRQVADPQESAYNMVYLWKAAVEKANSFDDNKVREALVGITFDAPQGPVEVMPNHHLSQTVRIGQITADGQFDILESTDG…
CK_Syn_CC9902_01078	Syn	CC9902	1078	5.1	IV	IVa	3dA	CK_00001455	ggtB	ABC-type_sugar_transport_system,_periplasmic_component	MRRGFRIASGLIGLLFVLACLAWSGQKQPVPVSILMPAPYADASTQMVEAFNREHRGSIHLEVIRGPLETESISDLAISSLLLGDTPFDALLMDVTWLPKYAEAGWLEPLDPWFDQAALDQLILGARLGNHHKGQLYRWPLGADVGVLYWRTDLMDSPPSTPEQLSDIAINLVQTKRVTNGYVWQGRQYEGLSCNFVEVLHGFGGQWLNPATGQLELDATSAARAAAWMQSLITTGASPKAVINYSESESLQAFKAGDAAFMRNWPYAWAELQKPESNVRGNVGIALMVAEPDQSPAATVGSWGLSLLKQSPHQEAAVEAIRYLTSEAAQRERFLNQGYTPTSKSLFRDPELIAVSSALPEIAKALEYSVSRPPSPLYAQLSDLLQRQLNGLLTAEPEK…
CK_Syn_CC9902_00235	Syn	CC9902	235	5.1	IV	IVa	3dA	CK_00000264	null	ABC-type_transport_system,_periplasmic_component	MRRSVRDAIVGFTVLGGLVGFAATGMWMRGIRLGSSEWRLTANFNDASGLAERSPVTYRGILVGSVRSIKVTSSAVVAELEITKGDLRLPLPVTATIGSASLLGGDAQVSLMSRGKPLPENAPLPKAVTCQPKAQLCDGATVMGQEASSITTVTETLQELLTQAKAEKLIPNAAASMEQIDETAKSFEALTVQLQAELLKVDPVLRNLQAATAHANNIVASLDNPETLTSLQQTATNAAELTAKLDAVGGDVETLTSDPAFMDGLRNVTIGLGALFSEVYPAQTSR
CK_Syn_CC9902_00847	Syn	CC9902	847	5.1	IV	IVa	3dA	CK_00001489	natF	ABC-type_uptake_transporter_for_acidic_and_neutral_polar_amino_acids_(N-II),_substrate_binding_protein	LKIWDNPIRSVPSTMSRPISRRLIGAVGGLVGLISGCATLSDGTSSRLDLVQSRGELLCGVSGKIPGFSFLSPEGRYAGFDVDICKAMAAAFVGDSAKVQYRPLTAPERFTALRSGEIDLLSRNTTHTLSRDAAGGNGLSFAPTVFHDGQGLMVSVGSGVRSIADLSGKAICVGSGTTTEQNLNDAFAAQGLPYTPIKYQDLNQVVGGYLQGRCAAMTSDRSQLASARSGFKDPQQHVILEDRLSKEPLAPAVVGGDQRMADATNWVVYALIEAEERGITQANLDDVLERAVADPSQAALRRFLGVDGGLGAKLGLPDDFVVQVIRATGNYGEIYNRHLGPGSAVTIPRGPNRLGVEGGLMIAPPFT
CK_Syn_CC9902_01010	Syn	CC9902	1010	5.1	IV	IVa	3dA	CK_00000919	null	ABC_transporter,_substrate_binding_protein,_possibly_Mn2+/Zn2+	MAIRLISRAAAVVLGVGVIVAGCADRSRVSREDSRPRVLTTFTVLADLARNVAGDRLQVHSIVKEGAEIHGYQPTPSDIERSVGADLLVENGLGLELWARRFTAAAGDIPTVTLSEGMEPLLIREDAYAGKPNPHAWMSPKRAMDYVDRLREAFTNLDPDGAEDYANNADAYNKKLQALDGELREVLATIPPQHRVLVSCEGAFTYLATDYGLEEAFLWPVNAESEITPKRMARLINTVRERAVPAVFCESTVSDKAQREVAAAANSRFGGTFFVDSLSKPDGPAPTLLELQRHNVKLILDGLTDRGEDG
CK_Syn_CC9902_00152	Syn	CC9902	152	5.1	IV	IVa	3dA	CK_00001342	null	putative_ABC_transporter,_sugar_binding_component	MTFQLTRRRLLLAAVAAGLAACGRRSPGPELNLWTLQLAPKFNRYFADLIAAWTTVHPEDSVRWTDLPWGSVERKLLAAVYARTAPDLVNLNPPFAANLASKGGLTDLTPLLPSDAAERYLPSVWQACRDPDAGQIAVPWYLTVRLSLVNRELLDQADIAAPPTRWDEIPAFARQIRKRTGRYGLFLTTVPDDSAEMLETLVQMGVSLLDSERRAAFNSPAGRRAFQFWTDLYQEGLLPREVVSQGQRRAIELFQSGDLAMAATGAEFLRSIQTNAPGVAAVTESHPPVTGADGMANVALMTLAVPRQSSKQALALELALFLTDATNQARFATEARVLPSSVEALAMVRSQLEREKTRTPQQDQIRQARLLSAITLERARVLVPALPGIKRLQKILYTQ…
CK_Syn_CC9902_01313	Syn	CC9902	1313	5.1	IV	IVa	3dA	CK_00043821	pstS	phosphate_ABC_transporter,_phosphate-binding_protein_PstS	MFKPWTSFMTATHRVLARVSLVACCVGLAACSGNQAVKRLNGAGATFPAKIYQSWFADLAQSGGSQVNYQAVGSGSGRRAFLDQTVDFAASDDPIKAVDRDQVEQGVVQIPMVGGTIAFGYNKPGCDLKLTQQQAVQVAIGKITNWKDLGCEAGTMTWVHRSDGSGTTKAFTNSMQAFSPEWSLGTGKSVQWPVGVGGKGNSGVAGVIENREGAIGYVNQSFIKGNVVAAALENKSGEFLKPSVESGAISLNSIQLDQYLAGTNPNPTNKGAYPIATLTWVLAYETGNGDKTSAIKDVLNYMLSDGSQDKAPSLGFVPLKGDILKASKAAVNKIEK
CK_Syn_CC9902_01364	Syn	CC9902	1364	5.1	IV	IVa	3dA	CK_00001600	iraI	ABC-type_Mn2+/Zn2+_transport_system_periplasmic_component	MRRSSWIALGSLPSLVAISLAHLPVQASQPSVVAVDGTLCDLTRTLAGTAIRVTCLIPPGGDPHGYRLKPSDRQALSKADLVVHVGFNLTPSAKQISVPGPVVAVGEVALPSYQGNDPHVWHNPANSAAMTSVVADRLSPLLSGDASSSFATRAARALSVLNDLGIWASVQFEKLPAKERVLVTDHQTYSHLASRYGLKEISMLDSYTTGGALKPSSLNAITRAVTGSGAKVIFSSYLPANKSLKRISKRSGLPIASTPLYGEGIAPGESAVSTATKNVCAILKGQGATCDQAAATALANRWASI
CK_Syn_CC9902_01183	Syn	CC9902	1183	5.1	IV	IVa	3dA	CK_00000860	phnD	phosphonate_ABC_type_transporter,_substrate_binding_component	MPTQKLQLSLAARLLTGIVVATAVASCGSGPLGTESPVLHIGAIPDQNPEKLNRLYSSLSAELSDQLKVPVEYVPVSNYPAAVTAFRTGSLDLVWFGGLTGVQARLQTPGAKVLAQRDIDAKFTSVFIANGASGLRPFSTGDQLTNLKGRRLSFGSESSTSGRLMPQYFMSQNGVGTDELAGGAPGFSGSHDATIAVVQSGAYEVGALNEQVWKSNVEDGRADPNKVSVIWRTPPYVDYHWVARPDLDERFGNGFTNKVQTALLAITADTPRGETILELFGAAEFIPAQNSDYDKIEAVGRQLGKIR
CK_Syn_CC9902_00702	Syn	CC9902	702	5.1	IV	IVa	3dA	CK_00001014	dppA		MAALTQTGCQVSSTNQRITVASAGSISSLDPAQVSTVHSLQLLSAIGDPLYSLNNDGSLQPRLAASEPTISADGRLVTIPLRTDVRFHDGTRFDAKAMAFSLRRFLRIGTLSYVVGDRIKAVEVEAPHVLRLELNRRSTSLEGLLTSINLTPLSPRAYAKHKDSFLHDNFVGTGPYRLTKFNEKQQRLEPFDQYWGDPPKNPGLDLISLSNSTALFGALRSGEVDVLLSASIDEDQRHALNQQAKRGDLHESVGPAMEIGYITLLSNTAPLSDQRLRQAIALSLDRDEVSERVSYGLRRPLRALIPPSLPGGGVAPWPKHNPKDAKTLLRQSGYCEGTQLEVPLTFRSNVPADKLLALTWQAQVQRDLADCMVLKLDGVESTTVYRQLGEGAFKAVILD…
CK_Syn_CC9902_02002	Syn	CC9902	2002	5.1	IV	IVa	3dA	CK_00000068	idiA2		LLVAFLAIGMPLANTLPGFAKEVRVYSGRHYNTDRQVFKTFSENTGIKVRLIEATGITLIERLKREGNNSNADVILLVDSARINNAAKEGLLAPIQSEQIKKNVPARYRDPSNRWFGLTRRVRAIIVNPKLVDPNSIKTYADLAKPNLKGKLCLRKRKNVYNQSLVADQIVLKGEASATNWVKSMVRNVNQPFFGGDTSLIRAVGQGKCAVGVVNHYYLARMQAGASGQNDQQLTQSIKLIMPNPAHVNISAAGMAKSAKNKKEAIALITYLTSPKGSASIAGPTYEYPLNGFGTASQLKNFGRFNPDNVSISQLGETQKRAIQIMANSGWR
CK_Pro_EQPAC1_01802	Pro	EQPAC1	1802	HL	HLI	HLI	Lba	CK_00002165	cynA	cyanate_ABC_transporter,_substrate-binding_protein	MLNPVNNSTKKYNFKCGPSSADNSDQFQDNSQNSLNNLLNPANNHGYLCACVECRPIGNDHENFMSDMPDDPVEIISDFSRMGLIKNQAYEVADAISTAEMRDLLFYKNASNGDPYKEKLLRELAKEAGGLDQAFRAAFGPQAGKFFANTRASSPMGRRAFLSSLAAGAALITVACSNQNKPTKQPIDDTPININNLEKQTLRVGFIPITCASPIIMAEPMGFYNKFGMDVKVVKMPSWGAVRDSAIAGELDAYHMLAPMPISMTLGLGTSPFSVKLASIENINGQAITVANRHKGKVKGPADMKGFIFGVPFPYSMHNLLLRYYLAKGGVDPDKDVQIRPVPPPDSIAQLVAGDIDAYLMPDPFNQRAVYEDAGFIHLLTKELWPGHPCCAFAAGEPW…
CK_Pro_EQPAC1_01910	Pro	EQPAC1	1910	HL	HLI	HLI	Lba	CK_00000264	null	ABC-type_transport_system,_periplasmic_component	MRRSLRDSIVGFSLLGGLLVFTFFSFWLRGVKLSSKNWYLFAEFNNASGLSKKSPVTYRGILVGSIEDILFTNESIKAKIVLNNPEIILPKPAFARVVTNSFLGGDVQVALETSEKTIPKNTPKAISDKCDSKLIICQGDTITGKQLSSLSNITNRINQLLKESNQENLIENVVNSIDQFDKTQENLDELIYLSKQEIIRVKPLIKEVTIAAGHLNNILSTINDEETLKDIKLTIEAAESISGKFDNMSDDFEQLMKDKELTKSIRDLTIGLSKFLNEIYP
CK_Pro_EQPAC1_01553	Pro	EQPAC1	1553	HL	HLI	HLI	Lba	CK_00000919	null	ABC_transporter,_substrate_binding_protein,_possibly_Mn2+/Zn2+	LASFTVLADIIENVAKDEFSVKSITKPGVEVHGYQPTPSDLIKASKADVFIDNGFGFELWAEKFVSNLQIKRVTISNRLEPIFISEDFYKGKPNPHAWISPKRGMIYVNVIVDSLSELKPSKAESFKNNGQIYKNKIAKIDKDFSLFINNLKKNNRYLVTCEGAFSYLTNDYGLKEAYLWPVNAESQITPKRMASTISLVKNKNIPSVFCESTVSNESQMVVASETGAKFGGDLFVDSLSQDNKSANTYLKMLQHNLTLIKKGLN
CK_Pro_EQPAC1_00186	Pro	EQPAC1	186	HL	HLI	HLI	Lba	CK_00000076	urtA	ABC-type_urea_transporter,_substrate_binding_component	LAGLATASLAVSVTSCGGGSDTSGSFDDTVTVGILHSLSGTMAISESTLVDTEKMAIAEINAAGGVTVGGKSYKIDYIVEDGASDWPTFAEKSKKLIDQDGVPVVFGGWTSASRKAMLPVYESKDAFLYYPIQYEAQECSNNIFYTGASPNQQSEPATDFMYKRSPAAGKPFFLVGSDYVFPRTSNTITKEQLKSLGGKVVGEDYLPLGNTEVAPIISKIKKALAPSGGGVIINTLNGDQNVAFFKQIQDAGITPSNGYYVMNYSIAEEEISTIGPEFLEGHYGAWNYMMSIDTPESKKFAADFKALYGSDRVVADPQESAYNMVYLWKQAVEDAGTFENSAVREALVGQTFDAPQGPVEVMPNHHLAQTVRIGLIKPEGGFEILEETDGVVYPQAWNQ…
CK_Pro_EQPAC1_01415	Pro	EQPAC1	1415	HL	HLI	HLI	Lba	CK_00043821	pstS	phosphate_ABC_transporter,_phosphate-binding_protein_PstS	MSIAKKALLFTSALALIAGPSVTASTRLSGAGASFPAKIYTRWFSDLAKSGGPRVNYQAVGSGSGRKAFIDQTVNFGASDDPMKDKDIAKVTRGLVQIPMVGGTIAFGYNYDCDLKLTQEQAVQVAMGMVKNWKELGCKAGKLTWAHRSDGSGTTKAFTNSMEAFSPTWTLGTGKSVKWPAGVGAKGNSGVAGVIQNTPGAIGYVNQSYIKGNVKAAALQNLSGEFLKPSVEAGAKALNGITLDENLAGKNPNPTAKGAYPIASLTWILAYEKGNGRNTKAIKKSLSTLLSDEYQDKAPTLGFVPLKGDILEKSRAAVKKIGR
CK_Pro_EQPAC1_00090	Pro	EQPAC1	90	HL	HLI	HLI	Lba	CK_00001600	iraI	ABC-type_Mn2+/Zn2+_transport_system_periplasmic_component	MSIFKKVIFSNKRSNHSVIKNSLLAGTVLLSTVAQDVLAKEKSYVAVEPLTCDLVKSIALPSDEVTCLVDRKQDVHDFKITPRQAQLLKSADKVFTLGKEMTPSMKNWEGKPQTVVIGVSAIDIDDHSGHDDHAEGSFEWAGKFQLSKGSYKWSFAKVGGEYADPAMKMVILESNDIESSEKLAKELLGSKKSINKKNNGTLVASNKAYVLNFDQGKESTVFNVEIQEDGQYTFFTEHMPFEFEAEEHFFKDLSNSDVEPIAQVPDEGEGNHHHDHGGLDPHVWHDPHNIKKMGEVVSKSLKKDISVFNRSDRKSINASFASVDSTLEELDSWIVAQVSTIPESNRVIVSKHKAMEYYGNAFGFETISLLDFIGDSSSLRPDNIQSTLKMLDEENVKAI…
CK_Pro_EQPAC1_01471	Pro	EQPAC1	1471	HL	HLI	HLI	Lba	CK_00000860	phnD	phosphonate_ABC_type_transporter,_substrate_binding_component	MNKIFINIKKIVVTSTIFFAILSSPLNANPKVLKIGAIPDQNQEVLDKRFNLFAKELAKTLDVKVKYIPVINYVAAVTGFRANDLDLVWFGGLSGVQARLQTPNAIVIAQRDIDKEFKSVFIVNKKLKLDSISNKNGLKKLKNLRFIFGSENSTSGRLMPEYYLNDAGIKIENFKGKRVGFSGSHDATIALVNSGAFDAGALNKQVWENNLKNNPKRTKNVNLFWITPDYVDYHWVAQGNLDNRFRKGFTKELKSTILNLDIKNKENKKILDMFNAKKFIEAESSDYKNIEVIARKLKKIR
CK_Pro_EQPAC1_00070	Pro	EQPAC1	70	HL	HLI	HLI	Lba	CK_00001014	dppA		MHNNFLIALFVFLISLSQYSCVSNIKSKRIIVASSGKIESLDPARASTLKSLQLLSSLGDTLYELNSEGELIPELAAGMPIFSKDKLQIIINLKKNVLFHDGTLFNSNAIKFSFDRFKRIGTMNYILGNKIKSIETPSEYSVIINLNKPSSSVNGLLTSINLTPISPTYYKDYSDKFLNDKFVGTGKYILKRFSNEIQIIDPNLNYWSDKPNNEGISFIGYSNSSSLFGALKSKQIDVLLSNSIDDIQRNNLNLLSNNKEIKEGMSPATEISFISLRTNSYPLNNLNVRLAIAKSLNRDFISEKVSYGLRQPSRSLVPPIYKKNKKELWPKYDPLEAKVLLQKEGYCNGNVLDFPLTYRSNVPADKLIALSWQEQIKNILNECINIKLNGVESTTIYKN…
CK_Pro_EQPAC1_00865	Pro	EQPAC1	865	HL	HLI	HLI	Lba	CK_00000068	idiA2		VQKLKRLFYSALTLTFLFNTNIPVNSTEKEVKVYSGRHYNTDKEVYQKFQEQTGIKVRYIETDGKAIIERLKREGKNSQADLVILVDAAIIENASKANLFQKINSNFLENSVPNNLRDPRNKWFGLTRRLRVIISNPDIVDITKIKNFEDLTNPSFKGKVCLRNRKSPYNQSLVSNQIAKKGVGQTKIWLKGLISNVSTPYFSGDSSLIRAVGLGTCGIGIVNHYYVARMLDGVKGPRDASLAEKIKLIIPNPAHVNITAGGVYKYAENKTEAIKLLEYLASSEGSQGLANKTYEHPLKESSQNRIVSKFGDFTPDNVTIKELGKFNSKAIEIMKEVGWN
CK_Pro_GP2_00010	Pro	GP2	10	HL	HLII	HLII	Lba	CK_00001489	natF	ABC-type_uptake_transporter_for_acidic_and_neutral_polar_amino_acids_(N-II),_substrate_binding_protein	LICALKLRKLLIKVLKNMINRLFFGIAAFGLFLTGCASNQNDNISRLALIQKRDELICGVSGKIPGFSFIEGDGSYKGLDVDICKAFAAAIIGDSEKIQFRPLTAAERFLAIKTGDIDLLSRNTTLTLSRDSFGGNGLTFAPVVFHDGQGLMVKKNSGIESIQDLANKSICVGSGTTTEQNINDTFESLSLPYIPIKYQDLNQVVAGYLQGRCQAMTSDRSQLAAARSGFKNAKDHIILDDVLSKEPLAPASDGSEQKLADAMRWTVFALIAAEEQGITQSNIADKVQLAKNNPQLKSLRRFLGVDGGLGEKIGLRNDFVVNVIKATGNYGEIYDRNLGIDSDVPIPRGLNEIYSKGGLHISPPFN
CK_Pro_GP2_00859	Pro	GP2	859	HL	HLII	HLII	Lba	CK_00000076	urtA	ABC-type_urea_transporter,_substrate_binding_component	LAGLATASLAVTATSCGGGGTSGSFDDTVTVGILHSLSGTMAISESTLVDTEKMAIEEINAAGGVKVGGKSYKIEYIVEDGASDWPTFAEKSKKLIDQDGVPVVFGGWTSASRKAMLPVYESKDAFLYYPIQYEAQECSNNIFYTGATPNQQSEPATDFMYKRSPAAGGDFFLVGSDYVFPRTSNTITKAQVKQLGGKVVGEDYLPLGNTEVAPIISKIKKALPEGGIIINTLNGDQNVAFFKQIQDAGITPSSGYYVMNYSIAEEEISTIGPEFLEGHYGAWNYMMSIDTPASKKFAKSFKKRWGADRVVADPQESAYNMVYLWKQAVEDAGTFDDNAVREALVGQKFDAPQGPVEVMPNHHLSQTVRIGEINAEGGFTILEETGVVLPQAWNQKHPS…
CK_Pro_GP2_00742	Pro	GP2	742	HL	HLII	HLII	Lba	CK_00043821	pstS	phosphate_ABC_transporter,_phosphate-binding_protein_PstS	VGILKKIFIFSSAISLVLSQDAIASKRLSGAGATFPSKIYTRWFFDLAKSGGPRVNYQAIGSGSGRKAFIDQTVNFGASDDPMKAKDIEKVSRGLVQIPMVGGTIAFGYNYDCDLKLTQEQAVRVAMGMVKNWKELGCKSGKLTWIHRSDGSGTTKAFTNSMEAFSPTWILGTGKSVKWPAGVGAKGNSGVAGVIQNTPGTIGYVNQSYIKGNVKAAALQNLSGEFLKPSAESGAKALNGITLDENLAGKNPNPTAKGAYPITSLTWILAYEKGNGRNTKAIKQALNALLSDEYQDKASSLGFIPLKGNILLKSRAAVEKIGS
CK_Pro_GP2_00096	Pro	GP2	96	HL	HLII	HLII	Lba	CK_00000919	null	ABC_transporter,_substrate_binding_protein,_possibly_Mn2+/Zn2+	MRKNILFLSLLLLLSLASGSCKKISNKNETKEVILASFTVLADIISNVAKDDFIVRSITKPGVEVHGYQPTPSDLVNASNAFVFIDNGFGFELWAEKFVSNLKVKRITVAEDLDPIFISEDFYKGKPNPHAWISPKRGILYVDIIVESLSELRPSKKLYFEENGKIYKDKLSKIDKEFSLFINNLNNDRRYLVSCEGAFSYLTNDYGLEEVYLWPVNAESQITPKRMTRTISLVKEKNVPSVFCESTVSNESQMVVANETGANFGGNLFVDSLSDDSGPASSYIKMLEHNLDLIKKGLF
CK_Pro_GP2_00458	Pro	GP2	458	HL	HLII	HLII	Lba	CK_00000264	null	ABC-type_transport_system,_periplasmic_component	MRRSLRDSIVGFSLLGGILIFTFFSFWLRGLKLSSKNWHLFAEFNNASGLSKKSPVTYRGILVGSIEDILFTNESIQAKIVLNNNIILPKPAFARVVTNSFLGGDVQVSLETSEKTIPKNIEKPTSEKCDAKLIVCQGDVITGKQLSSLSNITNKISQLLKVSNQENLIENIVKSIDQFDKTQENLDELIFLSKQEILRVKPLIEEITTAANHLNNILSTIDDQETLNDVKLTINAAKSISGKLVDMSDDFEKITNDKELTKSLRDLTIGLSKFFNEIYP
CK_Pro_GP2_01159	Pro	GP2	1159	HL	HLII	HLII	Lba	CK_00001600	iraI	ABC-type_Mn2+/Zn2+_transport_system_periplasmic_component	MSIFKRLLTNRTGSSKSIIKNSLIAGTIIFSGFGQDVMAKGKSYVAVEPLVCDLVKSIALPSDEVTCLVDRKQDVHDLKINPRQAQLLNSADKVFTLGKEMTPSMRNWENKKNTVVVGVSAIDVDDHSDHGGNDDHSDHGGHDDHAEHSAKVDDHSDHGGHDDHSDHGGHDDHAEGAFEWAGKFQLSKGSYKWSFEKVDGEYADPAMKMVILKSNDIEGSEDLAKELLGSKDSISRKNDGTLIASNKAFVLNFDQRKESTVFNVDIKEDGQYIFFTEHMPFEFEATQHFFKDVSNSDVEPIAQVPDEGEGHHHHHDHGGLDPHVWHDPHNIIKMGDLISKSLKKDISVFNRGDRKLINKRFEKADSLLEGLDSWIVEQVSSIPEGNRVIVSKHKAMEYY…
CK_Pro_GP2_00697	Pro	GP2	697	HL	HLII	HLII	Lba	CK_00000860	phnD	phosphonate_ABC_type_transporter,_substrate_binding_component	MFNLKNFLLSSSLLFSVFSSPVFSNPKVLKVGAIPDQNQDVLDKRFNLFSKELSKQLDVEVKYIPVINYVAAVTGFRTKDLDLVWFGGLSGVQARLQTPNSIVIAQRDIDKEFKSVFIVNKNLEINSISNIKGLKKLKNLRFTFGSENSTSGRLMPEYFLNQAGVEIKNFKGKKAGFSGSHDATIALVNSGAFDAGALNKQVWENNLKNNPKRTSNLELFWITPEYVDYHWVAQGDLENRFGEGFTKELKSVILNLDIKQKSHKEILDMFNAKRFINAESKQYKNIEEIGRKLNKIR
CK_Pro_GP2_01139	Pro	GP2	1139	HL	HLII	HLII	Lba	CK_00001014	dppA		MKKKVFLSIFIILISFLQSSCGSKKISKKITVASSGKIESLDPARANTLKAIQLISSLGDTLYELNSDGELIPELASGMPIISKDRLQITINLRNNVFFHDGTAFNSNAIKFTFDRFKRIGTMNYILGNKIKSIETPSEYTVIINLNKPSSSLNGLLTSVNLTPISPTFYKEYSDKFLNEKFVGAGKYVLTSFSNEVQSIDPYLNYWGEKPLNNGVNFVGYSNSSSLFGALKSKQIDVLLSNSIDDSQIKSLNNLSRNKQFNEGNSPFTELSFISLKTSSYPLNNLNLRMALAKSLNRKLISEKVSYGLRKPSRSIIPPILKKNNQELWPKYDYLEARRLLQKENFCNGNILKIPLTYRSNVPADKLIALTWQEEIKSYLKDCIDIELNGVESTTVYKN…
CK_Pro_GP2_01303	Pro	GP2	1303	HL	HLII	HLII	Lba	CK_00000068	idiA2		VQKLKKFIYSALACTFLVNVYLPANSTEKEVRVYSGRHYNTDRNVYKKFAEETGIKVRLIEAAGISLLERLKREGRNSQADLILLVDAARITNAAKAGLLQSINSTSLEDDVPNGLKDPRKQWYALTRRVRVMVANPKVVDVSKIKDYTDLADPSLKGKVCLRNRKSPYNQSLVSNQIINKGTESTKNWLNGMISNVSQPFFPGDISIVRAVSKRKCGIGIVNHYYVARMLAGVNGRRDALYAKKTTVLTPNPAHVNISAGGIAKYAANKDNAIKLLEFLASPVGSTGLAAPTFEHPLREVNQNEIVKNFGDFMPDNVSMEELGEKNSLAIKMMKDAGWE
CK_Pro_HNLC1_00672	Pro	HNLC1	672	HL	HLIV	HLIV	Lba	CK_00001489	natF	ABC-type_uptake_transporter_for_acidic_and_neutral_polar_amino_acids_(N-II),_substrate_binding_protein	MRKLLSGIAFLSLLITGCSNSYQKDTSRLDLIKKRGELICGVSGKIPGFSFLGINGEYKGLDVDICKSFAAGILGDSNKIQYRPLTAAERFTAIKTGEIDILSRNTTFTLSRDSSGGNGLSFAPVVFYDGQGLMVKKESNISNIEDLQNKSICVGSGTTTEQNINDVFESKSLPYTPIKYQDLNQVIAGYLQGRCSAMTSDRSQLAAARSGFKNPEEHIILKNVLSKEPLSPASDGADNKLADALRWIIFTLITAEEEGITKGNIDEKVKLAKNNPQLKSLRRFLGVDGGLGEKIGLRNDFTINVIKATGNYGEIYERNLGEDSDVPIPRELNQLFKNGGLHFSPPFN
CK_Pro_HNLC1_00147	Pro	HNLC1	147	HL	HLIV	HLIV	Lba	CK_00000919	null	ABC_transporter,_substrate_binding_protein,_possibly_Mn2+/Zn2+	MKKNILFILSCLLLLFPLTACKKNSEISNLNINQGNKLINQNNIIKKEKKLLLVSFTILEDIVKNIVGNEYNVESITKPGMEVHGYQVTPSDLVRGSKAIIFIQNGFGFELWAEKFVTNLDVERITIANNLEPIFINEDIYKGKPNPHAWISPKRGILYVDILLEELSKLDPENKEKFKKNAQNFKNKIKKIDEDFSLFLNTLQKSKRYLVSCEGAFSYLTNDYDLKEAYLWPVNAESQITPKRMARVINLVKEKQIPAVFCESTVSSESQESVAKETGAFFGGNLYVDSLSKKNGPAESYLEMLEYNLGTIKNGFNASLKN
CK_Pro_HNLC1_00653	Pro	HNLC1	653	HL	HLIV	HLIV	Lba	CK_00000076	urtA	ABC-type_urea_transporter,_substrate_binding_component	MRISRRILAGLATASIATTLTSCGGGSKTSGSFDDSVTVGILHSLSGTMAISESTLVDTEIMAIEEINASGGITIDGKSYKIEYIIEDGASDWPTFAEKSKKLIDQDEVPVVFGGWTSASRKAMLPVYESKDAFLYYPIQYEAQECSNNIFYTGATPNQQSEPATEFMYKRSPAAGGDFFFVGSDYVFPRTSNTITKAQVKQLGGKVVGEDYLPLGNTEVAPIISKIKKALPSGGIIINTLNGDQNVAFFKQIQDAGITPSEGYYVMNYSIAEEEISTIGPEFLEGHYGAWNYMMSIDSPASKKFAANFKKRWGSDRVVADPQESAYNMVYLWKQAVEDAGTFDDNAVRDALIGQKFDAPQGPVEVMPNHHLSQTVRIGEINSEGGFTILEETDVVLPQ…
CK_Pro_HNLC1_01368	Pro	HNLC1	1368	HL	HLIV	HLIV	Lba	CK_00000264	null	ABC-type_transport_system,_periplasmic_component	MRRSLRDSIVGFSLAGGLIIFTSFSFWLRGIKLSSKDWFIFANFNNASGLSKKSPVTYRGIIVGSIEDLIFTNESIKAKIVINNPEIILAKPAFAKVVTNSFLGGDVQVAIETSEANLPKNIEKATSKLCNKNLIVCEGDTIKGKQLSSLSNITNKINQLLKDSNQENLVENIIKSIEQFDKTQENLDELIYLSKQEINRVKPLLNDLTIAAGHLNTILATMNDAETLEDIKLTLEASSSISQKIDLMADDFELLMKDQELTSALRDLAIGLSKFLNEIYP
CK_Pro_HNLC1_00977	Pro	HNLC1	977	HL	HLIV	HLIV	Lba	CK_00043821	pstS	phosphate_ABC_transporter,_phosphate-binding_protein_PstS	MSIFKKALIFSSAISLIFSPSAIASKRLNGAGASFPAKIYTRWFIDFAKSGGHKVNYQSVGSGSGRKAFIDETVNFAASDDPMKEADIKKVKRGLVQIPMVGGTIAFGYNYDCNLKLTQEQAVQVAMGIIKDWKEVGCNSGKLTWVHRSDGSGTTKAFTNSMEAFSETWNLGTGKSVKWPSGVGAKGNSGVAGVIQNTPGAIGYVNQSYIKGNVKAAALQNLSGEFVAPNIDSGAIALNGITLDENLAGKNPNPTAKGAYPIATLTWILAYEKGNGRNTKAIQDTFYKLLSDEYQSKAPALGFVPLKGEILKKSIDAVGRIGR
CK_Pro_HNLC1_00973	Pro	HNLC1	973	HL	HLIV	HLIV	Lba	CK_00001600	iraI	ABC-type_Mn2+/Zn2+_transport_system_periplasmic_component	MSIFKKAFFRKKLFKNNSLIKNSIVAGSVFLSAFGQDAFAKDKKYVAVEPLACDLVKSIALPSDQVKCLVGRKEDVHDLKINPRQTQSLSNADKVFTLGKEMTPAMRNWEEKSQTVVVGVSAIDVENPSGDSGAFEWAGVFDLREGNYTWSFAKVDGDYADPAMKMVILESSDIEASEDYASELLSASKSINKKNNGVLVPSDKAYTLKFDQDKDKTVFNLEIKKDGKYAFFTEHMPFEFEADEHFLKDLARVDIEPISQEPDVGGHDDHDDHAGHSDHGAEAFEWAGTFDLPKGNYTWTFAKVDGEYADPAMKMVIIQSGDIEQSEKMASDLLESDNSINKFNNDILVASKAAYSLNFDQDKDSTVFNLEIKKSGKYTFFTEHMPFEFEADEHFLKDI…
CK_Pro_HNLC1_00926	Pro	HNLC1	926	HL	HLIV	HLIV	Lba	CK_00000860	phnD	phosphonate_ABC_type_transporter,_substrate_binding_component	VEVKYVPVINYVGAVTGFRTKNLDLVWFGGLTGVQARLQTPNSIVIAQRDIDKEFKSVFIVNKKLNLTPAKELSDLKSLRNLRFTFGSENSTSGRLMPEYFLNIAGVKTSEFKGKKPGFSGSHDATIALVNSGAFEAGALNKQIWEKNLKNNPKRTKNVDVFFVTPSYVDYHWLSQGDLDEKFYSGFTKKLKKAILNLNENNPNHKIILEMFNAKKFINSDAKQYKNIEEIGRKLKKIR
CK_Pro_HNLC1_00060	Pro	HNLC1	60	HL	HLIV	HLIV	Lba	CK_00001014	dppA		MKDCFSISINGVESTTIYKNLSEGIYPSVILDWTGAYSDPEAYLSPLLSCEKFIGNNCLKGESVFSGSFWASEKVEKLFKESENLEGVERLNKLLEIEKIASKSLPYIPIWASSQKAWAQKYISKPVFNGAGIINMSELVKNEK
CK_Pro_HNLC1_00061	Pro	HNLC1	61	HL	HLIV	HLIV	Lba	CK_00001014	dppA		LQVPGKIESIDPARVSTLKSYQLLNALGDTLYELNNKGELIPKLADSKPIISEDKLKISIKLKKNILFHDGTPFDSSSMKFTIERFQNIGTLNYILNKKIKSIETPTKELLIINLNNPSSSIEGLLTSINLTPISPEFYKDHFDKFLNNNFIGTGKYKLKRFSNEIQTLSPNKSYWGNKTKNNGINFIGYNNSSALYGAFISKQVDVLLSNSIEDTLRYSLNLLSQKKDIQENKSAPIEISFISLRTNKIPLNNIDIRLAIAKSLNRELIRNKVSFSLRNSAHH
CK_Pro_HNLC2_00433	Pro	HNLC2	433	HL	HLIII	HLIII	Lba	CK_00043821	pstS	phosphate_ABC_transporter,_phosphate-binding_protein_PstS	MSLYQKAFIGTSLLLLTACGSSPNVRLSGAGATFPAKIYTRWFSDIAKSVGTKVNYQAVGSGAGRKSFIDETVDFAASDEPMKESDISKLDRGLIQIPMVGGTIAFGYNYDCDLKLTQEQAVQVAMGMIKNWKELDCKEGKITWAHRSDGSGTTKAFTNSMQAFSSTWNLGTGKSVKWPYGVGAKGNAGVSGVIQNTPGAIGYVNQSYIRGNIKAASLQNFLGEFVKPSEDSGAIALNGIVLDENLAGTNPNPKTKGAYPISTLTWILAYKSGNGKNTEVLKETFYKLLSEEYQSKASQLGFIPLKGQILKAIQAVGRYVAR
CK_Pro_HNLC2_00003	Pro	HNLC2	3	HL	HLIII	HLIII	Lba	CK_00000264	null	ABC-type_transport_system,_periplasmic_component	MRRSLRDSIVGFSLLGGLIIFSLFSFWLRGIKLSSKNWHLFAEFSNASGLSKKSPVTYRGILVGSVEDIIFTNESIKAKVVLNNPDIMLPQPAFAKVVTNSFLGGDVQVALEAGKQIIPKGTEKATSKKCESELIVCQGDTISGKQLSSLSNVTNRLNQLLKESNQENLIENIVNSIDQFDRTQENLDELIYLSKKEILRIKPLINDLTIAAGHLNKILATVDDDETLEDIRSTLEATSSISQKMDSMADDFQSLMKDKELTSALRDLTIGISKFLNEVYP
CK_Pro_HNLC2_00807	Pro	HNLC2	807	HL	HLIII	HLIII	Lba	CK_00000919	null	ABC_transporter,_substrate_binding_protein,_possibly_Mn2+/Zn2+	MKNRFFHFLILILVALTTTSCKNISEVDKSNKKLLLVSFTVLEDIVKNIVGDEFNVKSITKPGMEVHGYQTTPSDLIKGSRAEVFIDNGFGFELWAEKFVSNLKVKRITIANNLKPLFIGEDAYKGKPNPHAWISPKRGIIYVDTLSRALSELKPQSKTVFKKNAEIYKNKLLEIDEDFSLFLNTLKKNQKYLVSCEGAFTYLTNDYGLKEAYLWPVNAESQITPKRMAKVINLVKTNDIPAVFCESTVSSESQLAVARETGAKFGGNFFVDSLSEKNGPASSYIDLLNHNLNLIKQAYSTK
CK_Pro_HNLC2_00429	Pro	HNLC2	429	HL	HLIII	HLIII	Lba	CK_00001600	iraI	ABC-type_Mn2+/Zn2+_transport_system_periplasmic_component	MSIFKKLFFSNNNKLIFRGSILAGTLLFTASSQEAYAKGKSYVAVEPLVCDLVKSMAIPSDKVTCLVDRKADVHDLKITPRQAQLLNKADKVFTLGKEMTPAMRNWEEKSKTVVVGVNAIDVENPSPEEGGAFEWAGLFDLSAGSYTWSFAKVDGEYADPAMKMVILESDDIEESEELASDLLGSDDSINKKDNASLVPSDKAYTLKFNQKKDKTVFNIEIKKDGKYAFFTEHMPFEFEADEHFLKDLARVDIEPIAQEPEMGGHSDHGEEAFEWAGTFDLSKGSYTWSFAKVDGEYADPAMKMVILDSGDIEESEELASDLLGSDDSITKKDNTTLVPSNKAYTLKFDQKKDKTVFNIEIKKSGKYSFFTEHMPFEFEADEHFLKDLARVDIEPIAQV…
CK_Pro_HNLC2_00274	Pro	HNLC2	274	HL	HLIII	HLIII	Lba	CK_00000860	phnD	phosphonate_ABC_type_transporter,_substrate_binding_component	MNKINFRFLKSSLLLFFFLYLFSEPLKAKEKILKIGAIPDQNQEILDKRFNLLSEELSKQLDIKIKYVPVVNYVAAVTAFRTNSLDLVWFGGLSGVQARLQTPNSIVLAQRDIDKKFKSVFITNKKLSIKRTTNINDLKLLTKYRFTFGSENSTSGRLMPQYFLNIAGVELTDFNGQTVGFSGSHDATIALVNSGAYDAGVLNKQVWDRNMKKNPTRVKNATVFFITPSYVDYHWLAQGNLDQKFRNGFTKELREVILNLNPKNKNQKLILEMFNAKKFIKANSEDYKEIEFIARKLKKIR
CK_Pro_HNLC2_00022	Pro	HNLC2	22	HL	HLIII	HLIII	Lba	CK_00000076	urtA	ABC-type_urea_transporter,_substrate_binding_component	MGISRRIFAGLATASLATVLSSCGGGSGTSGSFDDTVTVGILHSLSGTMAISESTLVDTEKMAIEEINAAGGVNVGGKSYKIEYIVEDGASDWPTFAEKSKKLIDQDQVPVVFGGWTSASRKAMLPVYESKDAFLYYPIQYEAQECSNNIFYTGATPNQQSEPATEFMYKRSPAAGGDFFLVGSDYVFPRTSNTITKAQVKQLGGKVVGEDYLPLGNTEVAPIISKIKKALPKGGIIINTLNGDQNVAFL
CK_Pro_HNLC2_00021	Pro	HNLC2	21	HL	HLIII	HLIII	Lba	CK_00000076	urtA	ABC-type_urea_transporter,_substrate_binding_component	MNYSIAEEEISTIGPEFLEGHYGAWNYMMSIDTPASKKFASNFKKRWGADRVVADPQESAYNMVYLWKQAVEDAGTFDDNAVRKALVGQKFDAPQGPVEVMPNHHLSQTVRIGEINSEGGFTILEETGVVLPQAWNQKHPSSKGFACDWTDPSKGEKYKL
CK_Pro_HNLC2_00102	Pro	HNLC2	102	HL	HLIII	HLIII	Lba	CK_00001014	dppA		MVNQEMFKSKRINTLTISTVCLLLTLFQNSCQTNAPSKRITIASSGKVNSLDPARANTLKALQLISSLGDTLYELDNDGELIPKLASKMPVISKDKLKISISLKKNILFHDGTPFDSKAMKFTIERFQRIGTNNYILDKKIKSIETPNKNTLIINLNKPTSSLEGLLTSVNLTAISPSFYKNHIDKFLNNNFVGTGEYVLKSFSNEVQILDPNLNYWDLKPKNQGINFVGYSNSSSLYGALKSKQIDVLLSNSIDDSQRKDLNSLSKKTQIKEGISNPTEVSFITLRTNIEPLNKKEIRLAISKTINREEISKNVSYGLRHPSKSIVPQIFKGDNLVSWPKYSPKEAIKILKDEGFCNGKTLNLPLTYRSNVPTDKLIALYWKQDVQAYMEDCLSININ…
CK_Pro_HNLC2_00012	Pro	HNLC2	12	HL	HLIII	HLIII	Lba	CK_00000068	idiA2		VQKLKKLFYSALSFSLLFNISIPVNSSEKEVKVYSGRHYNTDRAVYKKFAEETGIKVRLIEAAGISLIERLKREGENSQADLILLVDAARITNASKAGLLQSISSNSLEENVPSDLKDPGKEWYALTRRVRVMVANPKVVDIAKIKDYTDLSDPSLKGKVCLRNRKSPYNQSLVANQIVNKGEAATKSWLNGMISNVSKPFFPGDIAIVRAVAKKKCGIGIVNHYYVARMLAGVNGRRDTLYARRTNVLTPNPAHVNISAGGVAKYAKNKSEAIKLLEFLASPQGSSGLAAPTFEHPLKEVNQNPIVKNFGGFTSDDVTVQQLGKFNTQAIKLMKNAGWQ
CK_Syn_KORDI-100_11510	Syn	KORDI-100	11510	5.1	UC-A	UC-A	n.a.	CK_00001489	natF	ABC-type_uptake_transporter_for_acidic_and_neutral_polar_amino_acids_(N-II),_substrate_binding_protein	MNCRGPIALVGAVAALSSLVAGCASLDAGDRSRLDLVKQRGELICGVSGKIPGFSFLKTDGGYEGLDVDVCRAMAAAFLGDADKVQYRPLTAPERFTALRSGEIDLLSRNTTQNLSRDSVGGNGVSFGPVVFHDGQALMVKKGSGFNSLDDLSGQAICVGSGTTTEQNLNDAFEARKLPYTPIKYQDLNQVVGGYAQGRCAAMTSDRSQLASARSGLPDPDQHVILEDSLSKEPLAPAVVGGDQSMADAMRWVVYALIEAEERGITQENLDKVLAEAEADPTQAALRRFLGVDGGLGSKLGLPDDFVVQIIRSTGNYGEIYERHLGADSAVVIPRGSNRLAEDGGLMVSPPFT
CK_Syn_KORDI-100_18710	Syn	KORDI-100	18710	5.1	UC-A	UC-A	n.a.	CK_00000919	null	ABC_transporter,_substrate_binding_protein,_possibly_Mn2+/Zn2+	LVRLVRATSDDGALDLPVGLKRFTSLSKRHVLRFVIVTLVLFAPLSGCQRASTTRQPDSRPKVLTTFTILKDLASNVAGDRLQVESIVRPGAEIHGYQPTPSDIERASGADLIIENGLGLELWAKRFTAAAGDVPTVKLTDGIEPLLISEDAYSGKPNPHAWMSPQQAMAYVDRLVDAFTRLDPEGASTFQANAQAYKEQLSLLDEELKETFAMIPAQRRLLVSCEGALSYLASDYGLDEAYLWPVNAESQVTPKRMARLISTVKERQVPAVFCESTVDDQPQREVAAASGARFGGTFYVDSLSSPEGPAPTLLDLLRHNVDLIRRGLGPDGSPS
CK_Syn_KORDI-100_16460	Syn	KORDI-100	16460	5.1	UC-A	UC-A	n.a.	CK_00000860	phnD	phosphonate_ABC_type_transporter,_substrate_binding_component	MPSRERRAVVLTGLVLSFGITASRTSAGQPLKVGAIPDQNPEKLNRLYGSLAKELSDRLNVPVRYVPVSNYAAAVSAFRTGSLDLVWFGGLTGVQARLQTPGAKVLAQRDIDARFTSVFIANGSSGLRPISSQDQLKQLKGKRFTFGSESSTSGRLMPQYFMKQAGVTPADFAGGRAGFSGSHDATIAMVQSGAYQAGALNEQVWFSNVNAGKVDPNKVRVIWRTPTYPDYHWVARPGLDQRFGSGFTERIRTTLIGLKPDTSRRRKVLELFGAKRFIPAKASDYVAIEKVGRQLGKIR
CK_Syn_KORDI-100_30390	Syn	KORDI-100	30390	5.1	UC-A	UC-A	n.a.	CK_00000023	pstS2	ABC_transporter,_substrate_binding_protein,_phosphate	MRRFKIHQALTTIAAVSTSVTLVSCGGGSEQDSGALNAAGASFPAAIYQRWFQELAPEGVSVNYQSVGSGAGVRQFTAGTVDFGASDKPMKAEAIAEVSRGVVQIPMTAGAIAVAYNNLDCDLSLTQKQLAGIFLGQIKNYSELGCTDKAINVVHRSDGSGTTYNFTKHLEAISPEWKKDVGADKSVKWPTGVGAKGNEGVSAQLNQIDGGIGYLELAYVKGDLQAAALQNASDEQVKPTNATASEALGSIDLGPDLIGGNPNPEGGYPIVTFTWVLAYKAGNGGKTAALKKTFEFMLSDTAQSQAPELGYVSLPAEVVEKSLAAMQTISD
CK_Syn_KORDI-100_14440	Syn	KORDI-100	14440	5.1	UC-A	UC-A	n.a.	CK_00043821	pstS	phosphate_ABC_transporter,_phosphate-binding_protein_PstS	MSFAKKALLLSSVLVLGAGMSASAAGKLNGAGATFPAKIYQRWFAELAKSGGPRVNYQAVGSGSGRKAFIDQTVNFGASDDPMKKTDMAKVKRGVV
CK_Syn_KORDI-100_16230	Syn	KORDI-100	16230	5.1	UC-A	UC-A	n.a.	CK_00001455	ggtB	ABC-type_sugar_transport_system,_periplasmic_component	MTLGRRLLGGLLALFLISAGFAWSQFRAPEVVSILMAAPFADATAPLVERFNQENRGRIRLSITRGPRDTESISDLAISSLLLGKPLYDALLMDVTWLPKYAEAGWLEPLDPWFGDTELNALQDGARLGNSYEGTLYRWPLVADVGMLYWRTDLMTSPPQTPEDLVRIGRALQAVDQTKYGFVWQGRQYEGLSCDFLEVLEGFGGEWLDPSSGEPRLDSNESIAAATWLESLINSGISPKAVTNFAEPESLQAFKAGDAAFMRNWPYAYAELQKSDSAVRGHVAVTTMVAENGEQPTATLGSWGLSVLSDSSHKTSAVEAIRYLTSDAAQRERFLNQGYTPTSAVLFNDPELVAVSPVLPDIARALSVAVPRPPSPLYAQLSDVVQRSLSAVLTGEQSA…
CK_Syn_KORDI-100_29890	Syn	KORDI-100	29890	5.1	UC-A	UC-A	n.a.	CK_00000076	urtA	ABC-type_urea_transporter,_substrate_binding_component	MTACGGSGGGGGGDTASDGDSGGAATEFDGEIKVGILHSLSGTMAISETTLKEVEELAIKEINEAGGVSVDGKSYKIVYTSEDGASDWPTFAEKSQKLIDADEVAVVFGGWTSASRKAMLPVYEAKDHFLFYPIQYEGQECSKNIFYTGAVPNQQAEPAVDWLFEQFSDKYGKKVYLVGSDYVYPRTANTIIKEQVKSLGGETVGEDYIPLGNTEVAPIIAKIKKEFPDGGIIINTLNGDSNVALFKQFKAAGITPDKYPIMSFSIAEEEIRQIGPEYVGDTYAAWNYFMSLGTEAANTFNAAFLAEYGDDRVTNDPMESAYNMVYLWKAAVEKAGTYEDLDAVRNALIGIKLDAPQGPIEMYPNHHISQTVRIGQAKEDGQFEILWDSKTPVAPITWN…
CK_Syn_KORDI-100_01890	Syn	KORDI-100	1890	5.1	UC-A	UC-A	n.a.	CK_00001342	null	putative_ABC_transporter,_sugar_binding_component	VKQLWTRRQILLAAAAGSLAACGRPTMPGQELDLWTLQLAPKFNPYFADLLADWTRSHPGLPVRWTDLPWGSVERKLLAAVFARTAPDLVNLNPPFAANLASKGGLSDLSPLLTSDVEERYLPSVWQACRDDEAGQIAIPWYLTVRLSLVNRSLLDQAGIATPPRYWSEIPDFARRLRDKTGRYGLFVTVVPDDSAEMLETLVQMGVQLLDDRRRAAFDRPAGRRAFRFWTDLYRAGLLPREVVSQGQRRAIELFQSGDLALAATGAEFLRSIQTNAPGVAAVTEPHPPLTGPDGTANVALMTLAVPSQSHRREEAVDFAAYLTNAANQTRFATEARVLPSSRQALMTIRNALEQEQPTTAAEVQIRAARLLSAQTLETARVLVPALPGIKRLQKILYT…
CK_Syn_KORDI-100_14450	Syn	KORDI-100	14450	5.1	UC-A	UC-A	n.a.	CK_00043821	pstS	phosphate_ABC_transporter,_phosphate-binding_protein_PstS	MVGGTIAFGYNKPGCNLKLTQKKAVLVAMGKIKNWKDLGCAPGTLVWVHRSDGSGTTKAFTNSIQAFSSKWTLGTGKSVKWPAGVGAKGNSGVAAVIQNRVGAIGYVNQSYIKGKVVAAALQNKSGEFLKPSVSSGAKALNGIKLDSDLAGKNPNPSAKGAYPIATLTWVLAYKKGNGANAAAVQKAFNYMLSSKAQQQAPSLGFVPLKGDILAKSKAAVKKIGK
CK_Syn_KORDI-100_04240	Syn	KORDI-100	4240	5.1	UC-A	UC-A	n.a.	CK_00040935	modA	molybdate_ABC_transporter,_periplasmic_molybdate-binding_protein	MVKYFTAHWQSSPYVLRFLIVATLAFVSTGSVIATDAGQVNLLIFAASSLTNSLSEIEEKFERDNGVELTINYAGSSTLARQIIHGAEADLFISANQDWANAVEQRQAVLQRRDWLGNQLVVITHRDASNPPLRLADLLDPSIQRIAIADPEGVPAGIYAKEILVAKGLWDQLKHKFIFGSDVRHTLAHVENGGADVGFVYSTDELISPDTQISFEIEHASLSPISYPMLLLDRSDSKLYSNLFYDYLRSDAALEVFEKHGFLVKGKS
CK_Syn_KORDI-100_03100	Syn	KORDI-100	3100	5.1	UC-A	UC-A	n.a.	CK_00000264	null	ABC-type_transport_system,_periplasmic_component	MRRSVRDAIVGFSVIGAIVGFAATVAWMRGVRLGASEWKITAQFSDASGLAERSPVTYRGILVGSVKSIRVTPGAVVADLEISQGDLRLPMPVTATVAPGSLLGGDAQVSLVSEGAALPKDAPMPRSGQCNPAKQLCDGGTIRGLQAPSIATVTRTLQQLLSEAEKARLVPALAQSTRQFEDTAKDASEFLANADLTTKEIDVLVKQLQTEIAKAEPMISNLNAATTNAVKASAHVNNIVASLDNPATLNELRQTAYNASQLTAKIDAVGGDVEKLTSDPEFMKGLRNVTIGLGELFSEIYPAETN
CK_Syn_KORDI-100_13730	Syn	KORDI-100	13730	5.1	UC-A	UC-A	n.a.	CK_00001600	iraI	ABC-type_Mn2+/Zn2+_transport_system_periplasmic_component	MSFSGWFRFAGLASIVVIGVGAVPPVLAAPPTVVAVDGTLCDITRTLAGSSARVTCLIPPGGDPHGYRLKPSDRKALSNASLVVHIGFGLTPAAKKISSPGKVVAVGEVALPSYRGNDPHVWHDPANTAAIVTVVANNLAPLLPAGERAALGVRASKAKAVMNALGSWGSAQFSTLPKARRVLVTDHQTYSHLAKRYGINEISMLDSYTTGGVLRPSSLNRISNAVKASGAMIIFTPSLPPNKTLRRISKSTGLPISKTPIYGEGVSPGGTAVSTATANICTMVTGQGGRCDKAAAAKLAARWKAI
CK_Syn_KORDI-100_18970	Syn	KORDI-100	18970	5.1	UC-A	UC-A	n.a.	CK_00002249	null	putative_nitrate_ABC_transporter,_substrate_binding_protein	MTKQLRNLLFAGLAILLAVACSKTPDTSAVSGPPIVLGYSNWAGWWPWAIAVEEKLFEKNGVNVEMKWFDGYLPSMETFAAGKIDGNSQTLNDTISFLPGENGGEVVVLVNDNSAGNDQIIADASIKSVEELKGKTVAVEEGVVDDYLLSLALKDVGLSRDDVVIKGMPTDQAATAFAAGQVDAVGAFPPYTGTAMQREGARVIATSKEYPGAIPDLLTVSGDLIKERPDDVQKIVKTWWDVRAFMDENPEKSEEIMAKRAGIPTEEYEQYKGGTRFFTLDENLEAFSSGEGMQHMPYAAESMADFMVSVGFIEEKPDLSSLFDSSFVKKEAGA
CK_Syn_KORDI-100_09650	Syn	KORDI-100	9650	5.1	UC-A	UC-A	n.a.	CK_00001014	dppA		VLHRTGIHLLTVIGLCISQAACMAPRWDSRLTVASAGRISSLDPSQANGGSTIQLLSALGDPLYALDSNGQLEPRLASTLPRISADGRTVTIPLRRDVLFHDGTRFNAEAMAFSLRRFLSIGTLSYVVGDRIASIEVEDPYTLRLNLNRRSTSLEGLLTSLNLTPISPTAYSEHQDRFLHDRFVGTGPYRLTSFSEHQQRLEPFDRYWGQPPSNDGLDLITLSNSTALYGALRSGEVDVLLSASIDEDQRHALHEMAKTGALHEGIGPATGIGYITLLSNAEPLKDQRLRRALALSLNREEISTRVSYGLRTPLRSLVPPGLPGGDQPSWPSHDPQAARRLLSQAGYCGDKLLTIPLTFRSNVPADKLLALTWQAQVQRDLDDCLVLNLDGVESTTIYR…
CK_Syn_KORDI-100_04640	Syn	KORDI-100	4640	5.1	UC-A	UC-A	n.a.	CK_00000068	idiA2		MNKAIISTVAIGALCIPFASAQAFAKEVRVYSGRHYNTDREAFKAFSQSTGIKVRLIEATGISLVERLKREGANSQADVILLVDAARINNAANAGLLAPVQSSLLNKEVPKQYRDPGNRWFGLTRRVRAIIVNPKIVSPGSIKTYADLANPKFKGKLCLRKRKNVYNQSLVADQIVLKGRNKASQWVKGMVENVEQPFFGGDSSLIRAVGQGKCGIGVVNHYYLARMQAGKSGSKDQTLTKNIKLIMPNPAHVNISAAGVAKSAKNKKEAIRLIEFLASPKGSAQLAGPTFEYPLRGYGSASQLKAFGTFKPDNVSISALGVNQKLAIQIMAANGWK
CK_Syn_KORDI-49_12600	Syn	KORDI-49	12600	5.1	WPC1	WPC1	3aA	CK_00000919	null	ABC_transporter,_substrate_binding_protein,_possibly_Mn2+/Zn2+	MLTLGCGREPVQQVADRRPTVLTTFTVLADLAANVAGERLQVRSIVKPGAEIHGYQPTPSDIEQAAGASLIIENGFGLELWARRFTAAAGDIPTLTLTEGMQPLLIGEDAYAGKPNPHAWMSPKRTMAYVDRLVQAFTRLDPAGADVFAANGRLYKDRLKTLDDELRRTLAGIPEQRRVLVSCEGAFSYLADDYGLREAYLWPVNAESEITPRRMARLIDLVRERQVPAVFCESTVSDAAQRQVAEATGARFGGTFYVDSLSSADGPASTLLDLQRHNVKLIRDGLAGGKG
CK_Syn_KORDI-49_16370	Syn	KORDI-49	16370	5.1	WPC1	WPC1	3aA	CK_00001600	iraI	ABC-type_Mn2+/Zn2+_transport_system_periplasmic_component	MVHLLRRRTKGCRDPEDLQNDNHSQRDFHLSARFWSRTVLAGGVLAVFASCLPARAAQLTVVAVDGTLCDITRTLASSAAAVTCLIPPGGDPHGYRLKPSDRQALAKADLVLHNGFGLTPSASKITTSGKVVAVGNVALPRYKGNDPHIWHDPANSAAMVTVVANSMAPLLPQAERAALGARAAKAKAVFVALGGWAGAQFSGLPAAKRVLVTDHQTYSHLASRYGLKEISMLDSYTTGGVLRPSSFQTITVAVKASGAEVIFTPSLPANKTLRRISRSTGLPIAKTPLYGEGVASGQTAVSTATLNICTIVNGQGGRCDRGAAEKLAQRWSAIP
CK_Syn_KORDI-49_14550	Syn	KORDI-49	14550	5.1	WPC1	WPC1	3aA	CK_00000860	phnD	phosphonate_ABC_type_transporter,_substrate_binding_component	MPVRERLAVVVTGLLFGLGITATPTAAVRPLRIGAIPDQNPERLNRLHGALSAELSESLGVPVRYVPVSNYAAAVSAFRTGSLDLVWFGGLTGVQARLQTPGAKVVAQRDIDARFTSVFIANSGSGLRPITSQDQLKQLKGKRFTFGSESSTSGRLMPEHFLRQAAVTPRDFAGGRGGFSGSHDATVALVQSGAYEVGALNEQVWTSQVKDGRVDSSKVKVIWRTPPYADYHWLARPGLDDRFGTGFTERVRGTFIALKPDTERRRTILELFGAGSFIPAKASDYDAIANIGRQLGKIR
CK_Syn_KORDI-49_27020	Syn	KORDI-49	27020	5.1	WPC1	WPC1	3aA	CK_00000023	pstS2	ABC_transporter,_substrate_binding_protein,_phosphate	MRRSNIFKSLAATAGITATVTLAGCGGGTGGGGGDQVTGKLNGAGASFPAAIYQRWFQELQPEGVAVNYQSVGSGAGVRQFTAGTVDFGASDKPMKKDEIAKVSRGVLQIPMTAGAIAVAYNLDGCDLKLSQDQLAGIFLGKVKNFNELGCADQAITVVRRSDGSGTTYNFTKHLSAINEEWKTKIGAAKAVKWPTGVGSKGNEGVAAQLNQIKGGVGYVEAAYVKGKLQAAAVTNASGEQVKPTNETESAALDSIDIGPELIGGNPNPPQGYPIVTFTWVLAYETGNGGKTAALKKAFEFMLSEKAQAQAPDLGYVTLPKGVVEKSLAAVEKITE
CK_Syn_KORDI-49_26500	Syn	KORDI-49	26500	5.1	WPC1	WPC1	3aA	CK_00000076	urtA	ABC-type_urea_transporter,_substrate_binding_component	MNSTFTKRLLAAFAATTVGVTMTACGGGSDDSAGGGGSDFDGEIKVGILHSLSGTMAISETTLKEVEEMAIKEINEAGGVKVDGKSYKITYTSEDGASDWPTFAEKSQKLIDADKVAVVFGGWTSASRKAMLPVYEAKDHFLFYPIQYEGQECSKNIFYTGAVPNQQAEPAVDWLFEQFADKYGKKVYLVGSDYVYPRTANTIIKEQVKSLGGETVGEDYIPLGNTEVAPIIAKIKKEFPDGGIIINTLNGDSNVALFKQFKAAGITPDKYPIMSFSIAEEEIRQIGPEYVGGTYAAWNYFMSLGTEASNTFNAAFLAEYGDDRVTNDPMESAYNMVYLWKAAVEKAGTYEDLDAVRNALIGIKLDAPQGPIEMYPNHHISQTVRIGEAKENGQFEILW…
CK_Syn_KORDI-49_01210	Syn	KORDI-49	1210	5.1	WPC1	WPC1	3aA	CK_00001342	null	putative_ABC_transporter,_sugar_binding_component	MNGPVTRRELLLGAAALGLAACGRGGSRADELNLWTLQLAPKFNPYFADLLTVWRQRRPQLPVRWTDLPWGSVERKLLAAVYARTAPDVVNLNPPFAANLASKGGLSDLTPLLPSGAAERYLPSVWRACRDPEAGQIAIPWYLTVRLSLVNRRLLEEAGLESPPRRWDAVPEFARRIRERTGRYGLFVTVVPDDSAEMLESLVQMGVVLLDGQRRAAFNSPAGRRAFRFWTDLYRQGLLPREVVSQGQRRAIELFQSGDLALAATGAEFLRSIQTNAPGVAAVTEPHPPLTGEDGTANVALMTLAVPRQSRHPAEAVALALFLTDAANQARFAREARVLPSSQEALEQVRTALDQEQPDTAEQAQIRTARLLSARILDQARVLVPALPGIKRLQKIVYT…
CK_Syn_KORDI-49_05530	Syn	KORDI-49	5530	5.1	WPC1	WPC1	3aA	CK_00001944	proX	ABC-type_glycine_betaine/proline_transporter,_substrate_binding_component	MKANHRWQRRSVLLAGIGLAGASLFNIARRGREQSGSVNTTASLQSQEQSMDNARPLKLGWSPWADAEVVSLMAAQLIQSRLNVPVERVMADIGIQYESVARGDLDLMLMAWLPGTHQDYWSRIRDRVLDLGPMYSGRLGWIVPDYVPETVLNSIEQLKDPDLATRFANRVQGIDPGSGLNQASLEALKRYDLKDLDLVASSSAAMAAVLAQAIDEKRWMIATSWTPHWMFARYNLRFLKDPDGVFGGTERIHAVARQGLDRRAPSVTAFLSRFHLPDSDLDGLLLQAQEQSAEEAVAAYLERNPARVTYWCTGRMSAS
CK_Syn_KORDI-49_02160	Syn	KORDI-49	2160	5.1	WPC1	WPC1	3aA	CK_00000264	null	ABC-type_transport_system,_periplasmic_component	MRRSIRDAIVGFTVLGGIVGFGATALWMRGVRLGASTWMVTARFADAGGLAERSPVTYRGILVGSVKTIRVTPEAVVADLEINQGDLKLAQPVTATVASGSLLGGDALIALVSKGKPLPEEAPRASAADCVGSRQLCNGATIQGQEAPSLSTVTETIQALLSEAQKANLIPALAQSTQQFETTSKDASLFLNNADQAVAEIELLVKQLRAEAAKVEPMIENLNAATGNAVKASAHVNNIVAALDNPKTLNELRQTAANAADLTAKIDSVGGDVEKLTSDEEFMKGLRSVTIGLGELFAELYPAETSR
CK_Syn_KORDI-49_15910	Syn	KORDI-49	15910	5.1	WPC1	WPC1	3aA	CK_00043821	pstS	phosphate_ABC_transporter,_phosphate-binding_protein_PstS	MSFAKKALLFSSVLALGAGMSASAAEKLNGAGASFPAKIYQRWFATLAKEGGPQVNYQAVGSGSGRKAFIDQTVNFGASDDPMKKKDMAKVKRGVVQIPMVGGTIAFGYNKPGCDLKLTQEQAVKVAMGKIRNWQDLGCQPGTITWVHRSDGSGTTKAFTNSMQAFSSTWTLGTGKSVKWPAGVGAKGNSGVAGVIQNRLGAIGYVNQSYIKGNVVAAALQNKSGEFLKPSVAAGARALNGITLDKDLAGKNPNPTAKGAYPIATLTWVLAYKTGNGGKAKVVQDAFNYMLSSKAQNVAPSLGFVPLKGDILAKAKAAVSKIGQ
CK_Syn_KORDI-49_13390	Syn	KORDI-49	13390	5.1	WPC1	WPC1	3aA	CK_00001455	ggtB	ABC-type_sugar_transport_system,_periplasmic_component	MTIGRRTLAALLGLTLLFSFGLAWSGQRQIQRVNILMPAPFADATAELVQRFNRDHRGSIALRVTRGPRDTESISDLAISSLLLGSPPFDALLMDVTWLAKYAAAGWLEPLDSYFEPQEIDALVAGARLGNHYDGVLYRWPLIADVGLLYWRKDLMEAPPRTPDQLSSVGRRLMDDGAVNSGFVWQGRQYEGLSCDFVEMLSAFGGNWLNPQTGEPSLNSSEALEAVGWMRSLIRDGISPKAVTNYSESESLQAFKAGDAALMRNWPYAWAELQKPDSAVRGQVGVTLMVHNAGHQPAATLGSWGLSLLKGSDHPQAVIEAIRFLTSPEAQRERFRNQGYTPTDRSLFRDPEMLELSPILPDLEQALTHAVPRPPTPLYAQLSDVLQRQLSGVLTDDLA…
CK_Syn_KORDI-49_17790	Syn	KORDI-49	17790	5.1	WPC1	WPC1	3aA	CK_00001489	natF	ABC-type_uptake_transporter_for_acidic_and_neutral_polar_amino_acids_(N-II),_substrate_binding_protein	MGFSPDLGQSHPICPMAMTRSGIRVVIGALGGLATLLSSCASLGSADSTRLDLVKQRGELICGVSGKIPGMSFLRPDGGYEGFDIDICRAMAAAFLGDPDSIQYRPLTAPERFTALRSGEIDLLSRNTTFNLSRDASGGNGLSFGPIVFHDGQGLMVKTGSGVTSLEQLSGKAICVGSGTTTEQNLNDVFETRQLPYTPIKYQDLNQVVGGYLQGRCAGMTSDLTQLAAARSGFPDPEQHTILEERLSKEPMAPAVVGGDQRMADAMRWVVFALIEAEERGITQANVDEVLKTAQADPSQAALRRFLGVDGGLGSKLGLPDDFVVQVIRATGHYGEIYDRHLGRDSAVTIPRSVNRLAGDGGLMVSPPFS
CK_Syn_KORDI-49_11570	Syn	KORDI-49	11570	5.1	WPC1	WPC1	3aA	CK_00002249	null	putative_nitrate_ABC_transporter,_substrate_binding_protein	MTKQLRNLLIAGLAIVLAVACAKSPTPTAVSGTPIVLGYSNWAGWWPWAIAVEEKLFEKNGVNVEMKWFDGYVQSMETFAAGKIDGNSQTLNDTISFLPGENGGEVVVLVNDNSAGNDQIIADASITSVAELKGKTVAVEEGVVDDYLLSLALKDVGLSREDVVIKGMPTDQAATAFAAGQVDAVGAFPPYTGTAMQREGARVIASSKEYPGAIPDLLTVSANLIKERPDDVQKIVKTWWDVRDFMEKNPEKSEEIMAKRAGIPTEEYEQYKDGTRFFSIEENLEAFSEGEGMQYMPYASESMADFMVSVGFIPEKPDMSNLFDSSFIKKVADS
CK_Syn_KORDI-49_19440	Syn	KORDI-49	19440	5.1	WPC1	WPC1	3aA	CK_00001014	dppA		MAFALISVCFSQLSCQPRRADQQLTVASAGKISSLDPAQASTVNTIQLLSALGDPLYSLSEDGELEPRLAAASPEISADGTTVTIPLRTDVRFHDGSRFDAAAMAFSLRRFLRIGTLSYVVGDRIAAVEVAAPDRLRLRLSRPSTSLEGLLTSVNLTPVSPQAYRDHRDRFLTDRFVGTGPYRLSSFSEHQQRLEPFEAYWGEAPRNSGLDLITLSNSTALYGALRSGEVDVLLSASIDEDQRYALHRKAEAGQLHEAVGQAMEIGYITLLSNAMPLQDPRLRRALSLSLNRTELSARVSYGLRRPLRALVPPSLAGGGGPIWPAHDPMQARALLSSAGYCDGRLLQVPLTFRSNVPADKLLALTWQAQVKRDLSDCLVLELDGVESTTVYRQLGEGAF…
CK_Syn_KORDI-49_13350	Syn	KORDI-49	13350	5.1	WPC1	WPC1	3aA	CK_00001829	sphX		MGSSAAIRPVILLAGVSAAVGLTAATAQSSDTIRISGSSTVHPITRSAIREFKSTAAGATSNFKLSETGSSAGFRQFCSGTIVLANASRPISAKELRSCKTNNISFIELPIAFDAITVVVNPANSWANSLTINELSRLWSKQAQGKISKWNQVNLDFPDVGIKLCGPGMDSGTFDVFNKTVNGSKTNSRTDYTSSEDDNVLVRCVMENKDALAYFGYAYFKNNAKSLKSVKIINPEGQATAPSRQSVQNEKYQPLARPLFLYVNDQALRKNKNFRQFVSYYLRNISSLVNSSNYIPLPDSTYRLVDAKLYRHILGTSFGGDLPVGLTIGQAIDRSFDQHKTSAHR
CK_Syn_KORDI-49_03490	Syn	KORDI-49	3490	5.1	WPC1	WPC1	3aA	CK_00000068	idiA2		MKKAAIICGLGLIIGQLVSASPAEAREVRIYSGRHYNTDRKAFKAFSKETGIKIRLIEATGISLIERLKREGKNSKADIILLVDAARINNAAQAGLLIPIQSKKLDQFVPKEYRDPKGRWFGLTRRVRAIIVNPAIVKTSSIKTYADLAKPEFKGKLCLRKRKNVYNQSLVADQIILKGTANASNWIKGMVANINQPFYSGDSSLIRAVGQGKCGIGVVNHYYLARMQAGQSGHKDQSLARAIKLIMPNPAHVNVSAAGLATSAKNKTEAIQLIEYLASPKGSDALAGPTFEYPLRGFGTSAELKAFGSVNPDNVPISKLGNTQKKAIQLMAENGWQ
CK_Syn_KORDI-49_06830	Syn	KORDI-49	6830	5.1	WPC1	WPC1	3aA	CK_00057079	idiA1		MHFILNKYRFCKAAAQASLAVSIAILLIACDSKESTEIGVYSGRHYNTDKQLYDRFTQETGIQVKLLEAKDDALIQRLAKEGADSPADVLILADAARLDRATGMDLFQPIESETLNRSVPADLRDSKNRWFGFTRRLRAPMFNAEKVKANEVSRYEDLAAPALKGRLCLRNRRSVYNQSLVAFMLDTRGEQETTQWIQGMVANLAQPVFSSDTPMIRAVAQGDCGVALANSYYLGRMQAGDKGDADLALSSKVSVRWPDPVHVNITGGGVTRASRNPDAARRFLEFLSSDQAQEGYATANHEYPLRDLGNNPVVKAWGPFQPAAVSAQRLGELNAKAVELMAANGWQ
CK_Syn_KORDI-52_11540	Syn	KORDI-52	11540	5.1	II	IIa	3bB	CK_00006203	phnD2	phosphonate_ABC_transporter,_periplasmic_component	MLSQAARFSAVAFASAAIVLTGCSSQTTTGKSADSSDPNKLIVALIPDENAATVIQDNQGLKDYLNQKLGKEIELVVTTDYSSMIEAARNDRLDLAYFGPLSYVLAKTKSEIEPFAARIKGGTKTYQSCLIGNTEAGVTDFEAIKGKTFAFGDPASTSSRLFPELTLKENGLTKGEDYEGVFLGAHDAVALAVQNGNAQAGGVACPIFESLKEKGKIDANKVTLIAKSAPIPQYPWTMRSSLKPELKETISTTFIELNDDSVLKPFKADGFAVITDQDYDGIRKAGDLLGLDLGKFVN
CK_Syn_KORDI-52_11980	Syn	KORDI-52	11980	5.1	II	IIa	3bB	CK_00043821	pstS	phosphate_ABC_transporter,_phosphate-binding_protein_PstS	MVEITHTVLAHRSLVVSSLSVLAVGLAACAGSSDVSSLNAAGASFPAKVYQSWFADLAGSGGIKVNYQAVGSGSGRKAFIDGTVDFAASDDPIKEADRQQVSQGVVQIPMVGGTIAFGYNKPGCELQLTQEQAVGVATGTISDWKELGCEAGTITWVHRSDGSGTTKAFTNSMQAFSPTWTLGSGKSVKWPVGVGAKGNSGVAGVIDNRVGAIGYVNQSYIKGNVQAAAVQNKSGEFLKPSVEAGAKALNGIELDENLAGSNPNPEAAGAYPIATLTWVLAYANGNGAKADAVRDVFTYMLDDSTQEGAAALGFVPLRGTILEKSRSAVKGIQP
CK_Syn_KORDI-52_15860	Syn	KORDI-52	15860	5.1	II	IIa	3bB	CK_00000919	null	ABC_transporter,_substrate_binding_protein,_possibly_Mn2+/Zn2+	MLVLVSVLLSSCRSRDQERATDSRPQVLTTFTVLADLARNVAGDRLRVASIVKPGAEIHGYQPTPSDIQRASQADLIVENGLGLELWAQRFTAAAGDVPTITLSEGMEPLLITEDAYSGKPNPHAWMSPRRTMAYVDHLERAFSQLDPAGAEVYAANASAYKAQLKALDDELRTAIAALPAQQRLLVSCEGAFTYLATDYGLEEAYLWPVNAESEITPKRMARLINTVRERQVPTIFCESTVSDKAQREVAAASGARFGGTFYVDSLSSPDGPAPTLLDLQRHNVDLIRKGLNLSESNR
CK_Syn_KORDI-52_10940	Syn	KORDI-52	10940	5.1	II	IIa	3bB	CK_00002249	null	putative_nitrate_ABC_transporter,_substrate_binding_protein	VFGFLRVLPCLAITFGLSACSLIRSQPLKISHSEWPGYEYLNLAVSKGFVSNAEVIPLVDQSEVVRSYLRGELDVVQLTTVDILDVCSKLPEQCPVVVLVLNESVGGDQIMSFHINNVDDLAGTRVAVASNSFGPFVLHKALMSVGLTIDDLSINPMVLSDMPEALATGVVDAAVLYPPNSEKVRSYGAQTIFDSSQIPGQILDVLAVSPSVVTSRPDDVSSVVASWFLAHRYASEQEVASSSFIASSLNLSIEQLRQTLKGIAFKANVNEQKMLMASNGPIVRNIESVKQVMEHLNLIRQDTPSPVVSDRYLP
CK_Syn_KORDI-52_17020	Syn	KORDI-52	17020	5.1	II	IIa	3bB	CK_00001600	iraI	ABC-type_Mn2+/Zn2+_transport_system_periplasmic_component	MPPVLARSAGVSVALALGAALVPAHAAQPVVVAVDGTLCDLTKTLAAGAASVTCLIPPGGDPHSYRLKPSDRSQLAKSDLVLHIGFGLTPSAQKLKTPGTVVAVGEVALPSYRGSDPHVWHDPANSAAMVRVISRALSPVLPSSDRAGLQQRTARAVAVFDALQRWEAKQFKALPAQQRVLVTDHKTYSHLADRFGLVEISMLDSHTTGGVLRPSSLQTITQEVKSSGAKTIFSPSATPNKTLKRISKNTGLPIATTPLYGEGIAAGRNAVSTATLNVCTIVNGQGGSCDKAGASALNSQWSSIR
CK_Syn_KORDI-52_01130	Syn	KORDI-52	1130	5.1	II	IIa	3bB	CK_00001342	null	putative_ABC_transporter,_sugar_binding_component	MTMTRRDLLLGAAAMGLAACGRRTPQTRPLELWTLQLAPKFNPYFEDVLGSWTRRYPDEPVRWTDLPWGSVERKLLAAVFARTAPDVVNLNPPFAANLASKGGLADLTPLLPDGAAGRYLPSVWNACREPDAGQIAVPWYLTVRLSLVNRALLDQAGVAAPPTRWDQVPAFARRIRERTGRYGLFLTTVPDDSAELLETLVQMGVTLLDPQRRAAFDSPAGRRAFRFWSDLYQEGLLPREVVSQGQRRAIELFQSGDLALAATGAEFLRSIQTNAPRVAAVTEPHPPVTGADGTANVALMTLAVPRQSQRAQDAVDLALYLTNAPNQARFAREARVLPSSVAALARVRAELEQERPDSAAERQIRQARLLSASTLDRARVLVPALPGIKRLQKIIYTQM…
CK_Syn_KORDI-52_14790	Syn	KORDI-52	14790	5.1	II	IIa	3bB	CK_00001455	ggtB	ABC-type_sugar_transport_system,_periplasmic_component	MKMRRWLAGGALALLIGLGVLVGSASMRAEEVSILMPSSFTDASADLVKTFNREHRGRIHLTLIRGPLNTESISDLAISSLLLGDAPFDALLMDITWLPKYAAAGWLEPLDPWFKQSDQEQLVQGARLGNDYDGHLYRWPLVADVGLLYWRTDLMDQPPSTPDELVAVVGQLVQTGAVNSGFVWQGRQYEGLSCDFLEVLQGFGGHWMDTTTNTMELDTPAATAAAGWLDDLIVDGVSPYAVTNYAEAESLQAFKAGDAALMRNWPYAWAELQKEDSTVKGNVGISLMVAQPGERPGATLGSWGLSLMRQSLHKEAAVEAIRYLTSEASQRSRFLINGYTPTQADLFSDPEMLASSPVLPDLLLALNHAVVRPPTPLYAQLSDVLQRQLNGLFTDNGSA…
CK_Syn_KORDI-52_18630	Syn	KORDI-52	18630	5.1	II	IIa	3bB	CK_00001489	natF	ABC-type_uptake_transporter_for_acidic_and_neutral_polar_amino_acids_(N-II),_substrate_binding_protein	MFRSRARVLIGVLAGLSSLLASCASLDSAGGSRLDLVKSRGELLCGVSGKIPGFSFLSPDGRYTGLDVDICRAMAAAFVGDAEKVQYRPLTAPERFTALRSGEIDLLSRNTTQTLSRDAVGGNGLRFGPVVFHDGQGLMVNADSGVRSLADLRGKSICVGSGTTTEQNLNDAFASQGLPYTPIKYQDLNQVVGGYLQGRCEAMTSDRSQLAAARSGFSDPQKHLILDDRISKEPLAPAVVGGDQPMGDAMTWVVNALIEAEERGITQANVDAVVKQAAADPSQTALRRFLGVDPGLGRKLGLADDFVVQVIRSTGNYGEIYNRHLGPDSAVAIPRGANRLAGEGGLMISPPFT
CK_Syn_KORDI-52_27470	Syn	KORDI-52	27470	5.1	II	IIa	3bB	CK_00000076	urtA	ABC-type_urea_transporter,_substrate_binding_component	MISSLSKRVLAGFAATAVGVTMTACGGGGDSAGGDFDGEIKVGILHSLSGTMAISETTLKEVEEMAIKEINDAGGVKIDDKSYKITYVSEDGASDWPTFAEKSQKLIDADKVAVVFGGWTSASRKAMLPVYEAKDHFLFYPIQYEGQECSKNIFYTGAVPNQQAEPAVDWLFETFADKYGKKVYLVGSDYVYPRTANTIIKEQVKSLGGETVGEDYIPLGNTEVAPIIAKIKKEFPDGGIIINTLNGDSNVALFKQFKAAGITPDKYPIMSFSIAEEEIRQIGPDYVGGTYAAWNYFMSLGTEAANNFNEAFIEMYGDDRVTNDPMESAYNMVYLWKAAVEKAGTYEDLDAVRNALIGIKLDAPQGPIEMYPNHHISQTVRIGEAKDDGQFEILWDSKT…
CK_Syn_KORDI-52_11990	Syn	KORDI-52	11990	5.1	II	IIa	3bB	CK_00043821	pstS	phosphate_ABC_transporter,_phosphate-binding_protein_PstS	MRIAQKAFLASSLLVLGAGMSASAAPKLNGAGASFPAKIYQRWFSDLAKAGGPQVNYQAVGSGSGRKAFIDQTVNFGASDDPMKKADMAKVSRGVVQIPMVGGTIAFGYNKPGCNLKLTQEQAVKVAMGKIKDWKELGCKPGTLTWVHRSDGSGTTKAFTNSMQAFSKTWTLGTGKSVKWPAGVGAKGNSGVAGLIQNREGAIGYVNQSYIKGKVVAAALQNKSGEFLKPSVAAGAKALNGISLDKDLAGKNPNPTAKGAYPIATLTWVLAYKTGNGDKAKVVQDAFNYMLSNAAQNKAPSLGFVPLKGDILAKSKAAVKKIGK
CK_Syn_KORDI-52_11190	Syn	KORDI-52	11190	5.1	II	IIa	3bB	CK_00008828	null	ABC_transporter,_phosphonate,_periplasmic_substrate-binding_family_protein	MNKITSKGSWKRPLICNQKRPPSHVHHSSGELKYARKILFMLILLPLTSCNWNTTIETKNEREVGSGNSECAGNTSDDAVRRRISIVPQFSATTIHAAYWPVLTQIGKKANLCFELVQQESIPDFEEALRNKEADYAFMNPYHQVMFKKEYKPLLRDSKKLLTGIIVINRKSTASTLEDLDGAELLLPAPNAFAASLLTRALFDQQGIEIKPRYVKTHQNVYRGVARNTKVAGGGVNKTYTRESKNLQAEVMILQETPGHPAHPFSASKSMPLQETKAIQSLWIEMAKQPEWKTLLEKVQIPFPMRADYQRDYAPLAGLGLERFVE
CK_Syn_KORDI-52_02120	Syn	KORDI-52	2120	5.1	II	IIa	3bB	CK_00000264	null	ABC-type_transport_system,_periplasmic_component	MRRSVRDAIVGFTVIGGVIGFAGMALWLRGVRLGASHWSLSARFSDAAGLAERSPVTYRGILVGSVRSIAVTPEAVVAELEINHGDLRLPLPVTATVGAGSLLGGDAQVALVSRGTPLPQNAPLPRAAECQPARQLCNGGTVEGREAPSLSTVTATMQELLAEVQDERVIPNVAASLEQIEATTKEFQALTEQLQAELAHAGPVIRNLEAATAHANNIVASLDNPQTLNELKQTAANAAKLTAKIDAVGGDVAQLTGDPEFMKGVRNLTIGLGELFGEIYPAQTAQ
CK_Syn_KORDI-52_26960	Syn	KORDI-52	26960	5.1	II	IIa	3bB	CK_00008828	null	ABC_transporter,_phosphonate,_periplasmic_substrate-binding_family_protein	LTKIGQQTNVCFEIKHHKSNVDYLAAIEAEEIDYTFMCPFQQSKHNDKYEPIIRDEKSHIKGIIVANKSSGIKQLSDIENETFVAPFGTAFGASLLNKSYLDINGIDLPVRYVKTHQNVYRIVATDPSIIGGGVFLTYQREDENLRSQLTIIAETLEFPAHPFSASTKLPNSEVQDIQQAWLNLRQDDRHASMLRSAQLTHPIPANYTRDYASIKELNLQQYLQ
CK_Syn_KORDI-52_13550	Syn	KORDI-52	13550	5.1	II	IIa	3bB	CK_00000860	phnD	phosphonate_ABC_type_transporter,_substrate_binding_component	MATGLIAGLTLTASVSSCGAPQNDAKQTVLQIGAIPDQNPEKLNRLYGTLSEELSGKLDVPVRYVPVNNYAAAVSAFRSGSLDLVWFGGLTGVQARLQTPGARVLAQRDIDAEFTSVFIANGASGLRPFTSADQLVELKGRRLAFGSESSTSGRLMPQFFMGENGVKPEDLAGGGPGFSGSHDATIAVVQSGAYEVGALNEQVWRSNVADGRIDPGKVSVIWRTPPYVDYHWVVRPGLDERFGDGFTDKLQTALLDLSAETQNGAAILELFGAERFIPAKDEDYVMIETVGRQLGKIR
CK_Syn_KORDI-52_20460	Syn	KORDI-52	20460	5.1	II	IIa	3bB	CK_00001014	dppA		MGRPVVDKGPLNHIDRPTRWTFGGVLVALVLAFVQMGCQAPPPTSRITVASAGRISSLDPAQASTLSAMQLISALGDPLYRLKRDGSLEPRLAAAAPVLSDDGRIVTIPLRTDVLFHDGTPFNAAAMAFSLRRFLNIGTLSYVVGDRIASVEEADTYTLRLRLNRPSTSLQGLLTSINLTPISPTAYSSYEDRFLHDRFVGTGPYKLTDFSEHQQRLKPFPQYWGEAPRNNGLDLITLSNSTALYGALLSGEVDLLLSASIDEDQRYALHERAIAGDLHESVGPAMEIGYITLLSNQKPFQDQRLRQALAVSLNRKQISERVSYGLRRPLRALVPPSLPGGALASWPQHNTGQARELLKAAGYCNGSPLRFPLTFRSNVPADKLLALTWQAQVQQDLHD…
CK_Syn_KORDI-52_16820	Syn	KORDI-52	16820	5.1	II	IIa	3bB	CK_00000068	idiA2		MLKVFTGLCLVVPIMGCAAVRAQEVRVYSGRHYNTDRQVFKRFSEKTGIKVRLIEATGISLVERLKREGSNSKADLILLVDAARINDAAKAGLLQSVQSSSLQANIPARYRDPSNRWFGLTRRVRSIIVNPNIVDPSKIRTYDDLGQPQLKGKLCLRKRKNVYNQSLVADQIVLKGQAGASSWVKKMVSNVKQPFFSGDTSLIRAVGQGKCGVGVVNHYYLARMKAGDNGSGDQKLAQNVKLIMPNPAHVNISAAGIAKSAKNKSEALKLIEFLSSPQGSKALAGPTYEYPLKSQGSSTVLKEFGGFTPDNVAISAIGANQKKAVAIMAQAGWH
CK_Pro_LG_01442	Pro	LG	1442	LL	LLII	LLII	Hba	CK_00000264	null	ABC-type_transport_system,_periplasmic_component	MRRSFRDAIVGFSLIGGVVIFSGLTLWLKGLKISSNTWTVFANFADASGLSEGTPVTFRGIQIGSVKKIIFTSKDVRAKIRINSNNVILFKPVYAKIETSSLLGGDAEVSMISQGDPIEGISSNPKQENCPKDLILCAGDSIKGNDLENLSKLTGEINKFLNEAENEEIISKIVNSIEQFDSTQENLDELIRLSKLELFKARPIIDELKKTVAHINNILGSIDDPEILSDIKSSSSSIKSFTAKLDKISGKVDEIINDEELTNGIKEAAIGIGKLFNDIYE
CK_Pro_LG_00386	Pro	LG	386	LL	LLII	LLII	Hba	CK_00000919	null	ABC_transporter,_substrate_binding_protein,_possibly_Mn2+/Zn2+	MLSCKATVERSYSSKDPDRLKVLTTFTVLADIAKNIAGDRLDVQSITKPGAEIHGYKPTPSDLVNAANSDLILENGFGLELWAKKFISSLNKDIPTVVLSEGMEPLNIAGDAYKGKPNPHAWMSPNRALHYVDKIVKAFIFIDPEGKAIYLKNGQAYKQELLALDKELSFALKSIPSKKRILVSCEGALSYLAEDYGFEEAYLWPVNAESQVTPRRMERLIAKIRETKVPVIFCETTVSAKAQKEVARITNTSFGGKFYVDSLSDSDGPASTFLDLQRHNVQLILEGFSK
CK_Pro_LG_01850	Pro	LG	1850	LL	LLII	LLII	Hba	CK_00043821	pstS	phosphate_ABC_transporter,_phosphate-binding_protein_PstS	MAALGAGITACGSSDSTSGVRLNGAGASFPAKIYTRWFADQAEEGGPRVNYQAIGSGSGRKAFIDETVDFGASDDPMKAKDIGKVTRGLVQIPMVGGTIAFGYNYDCDLRLTQEQAVRIAMGKITDWSQVGCPAGKLTWAHRSDGSGTTKAFTNSMQAFSKTWTLGTGKSVNWPAGIGGKGNAGVAGLIRNNPGTIGYVNQSYVKGVIKAAALQNLSGEYLKPSKENGAIALNGITLDRNLAGTNPNPKARGAYPIATLTWILAYETGNGSKTKAIQESLNYLLSEKAQEKAPSLGFVPLKGEILQKARSAVKRIGQ
CK_Pro_LG_01899	Pro	LG	1899	LL	LLII	LLII	Hba	CK_00043821	pstS	phosphate_ABC_transporter,_phosphate-binding_protein_PstS	MSFSKKASLFVSIAALAAGIVACGSNNSATNIRLSGAGASFPSKIYTRWFADLNNEGGPRVNYQAVGSGSGRKAFIDETVDFGASDDPMKAQDIAKVKRGLVQIPMVGGTVAFGYNNPDCELKLTQRQAVRIAIGKINNWSELGCPAQKITWIHRSDGSGTTKAFTNSMEAFSKEWTLGTGKSVAWPVGIGGKGNAGVAGVIKNTPGAIGYVNQSYIKGNVRAAALQNLSGEFLKPNINSGAKALNGITLDPNLAGSNPNPTAKGAYPIATLTWVLAYETGNGSKTEAIIASLGYLLSDKAQAKAPSLGFVPLTGDILMKARKAVTRIGK
CK_Pro_LG_00614	Pro	LG	614	LL	LLII	LLII	Hba	CK_00001489	natF	ABC-type_uptake_transporter_for_acidic_and_neutral_polar_amino_acids_(N-II),_substrate_binding_protein	MMTLSILLTGCASTGERNASRLQLIKKRNSLICGVSGKIPGFSFLETDGTYQGLDIDICKAFAAAFIGDSKRVQYRPLTAAERFTAVRTGEIDLLSRNTTFNLSRDSIGGNGLTFAPVIFHDGQGLMVKRNSRINTIESLANKSICVGSGTTTEQNINDAFEAISLPYTPIKYQDLNQVVAGYLQGRCSAMTSDRSQLAAARSGFPKPEDHIILNDILSKEPLAPASSGGDQKLSDAMRWVIFSLISAEEQGITKGNIKEKLQIAQNNPQMKSLRRFLGVEGDLGEKIGLANDFVVKVISSTGNYGEIYNRHLGINSEVPIPRGLNKLYNKGGVQIAPPFN
CK_Pro_LG_01946	Pro	LG	1946	LL	LLII	LLII	Hba	CK_00001600	iraI	ABC-type_Mn2+/Zn2+_transport_system_periplasmic_component	MLNRFTSSEQSKSSISKTIINTSILAGAVFLSGISEGVQANSKPLVAVEPIVCDLLTAIALPSNTVTCLIDRKQDVHDFQINPKQAQILSNAGQVFTLGQEMTPAMKKWLDNPITVVVGVSAIEIDDHDDHADHSSAKHDDHDDHDDHDDHSSAKHDDHGDEAFEWAGVFELLRGTYQWSFAKVDGGYADPAMKMVILESGDIEASEELAEELLESKNSEVKRNNDKLVAQEKAYVLRFNERKDSTTFNVEIKKAGKYAFFTEHMPFEFEADEHFFKDVSGDDIEPIAQVPDEGGDHHHHDHGKLDPHVWHDPHNIIKIGNVISKNLNKKISFFDKETKKVLKERTQSVNSILEGLDQWTQRQVATIPSNQRTLVSKHKAMEYYGDAFGLKTISLLDFL…
CK_Pro_LG_00346	Pro	LG	346	LL	LLII	LLII	Hba	CK_00000860	phnD	phosphonate_ABC_type_transporter,_substrate_binding_component	MKFVLKNKATALLLILFSIFSIDQDKLSSEQLFISAIPDQYPEKLNRLYSLLAKELSDQLNVEVVYKPVINYQAAVSAFRTGDLDLVWFGGLTGVQARLQRPGSIVIAQRDIDAKFHSVFIANTNSGIKPISNIYELRQLKGRRFTFGSESSTSGRLMPQHYLTKANVKTTDFKGGRAGYSGSHDATIVLVQSGSYEAGVLNEQVWKENVSNGKADLKKVKTIWKTPAYADYHWLAQPNLDNKFRPGFTKSLTEKILNLNNQQPIQQEILKLFNATKFVKAYAYQYKDIESIGRELGKIR
CK_Pro_LG_00482	Pro	LG	482	LL	LLII	LLII	Hba	CK_00001014	dppA		VKENDFMKFLSKPKFKKNLTLTINFVAILLVVSQVSCKSDRNSKNIVLASNGKIESLDPAQANKLIAIQLISNLGDTLYRINSKGSLIPRLAMDMPRVSNDGLTISIPLREDVLFHDGTIFDAKAMAFSIRRFIKIGTLNYIIDNRIKSIETPEKFLLKINLSRPSSSIKGLLTSINLTPISPSSYSQHQNKFLNNNFIGTGPYKLNSYSPERLSLVPFEDYWGEPPSNSGISYINFNTSTALFSSIKTGQVDILLSHSLEDGHRLALHKLSKKGLLLEEEGPPMQIGYIVFRSNSKLLERKEIRQALLYTIDRSLISRQVSYGLREPLKSLIPPILNKEGNSIWPSYNIGLASKLFRNSGLCDNNKLVLPLTFRSNVPADKLLALTWQEQIKRDLSNC…
CK_Pro_LG_01996	Pro	LG	1996	LL	LLII	LLII	Hba	CK_00000068	idiA2		MKKPGLLISSIVTSSILMGTGLSISANALAREVRVYSGRHYNTDRQVFKKFTELTGIKVRLFEVTGISLIERLKREGKKSKADLILLVDAARISNAAKQGLLKSYRSAKLDKDVPIEYRDSNARWYALTRRVRVMVANPRKVDISKIRTYADLADPSLKGLVCLRKRNSPYNQSLVANQLVLRGERATKNWLDDMLSNVSQPYFPGDIGITRAVAQGKCGVGIVNHYYVARMLAGINGNNDRNLASKVKVITPNPAHVNVSAGGLAKYASNTSEAIELLEFLASPKGSTGLAGPTFEHPLVDFNESKEVKLFGKFNPDKVTINQLGENNAKAIKMMTKAGWQ
CK_Syn_M16.1_01353	Syn	M16.1	1353	5.1	II	IIa	3a	CK_00001455	ggtB	ABC-type_sugar_transport_system,_periplasmic_component	MKLRRWLVGGALALVMALGVLVGSASSRAEEVSILMPSSFTDASADLVKAFNREHRGRIHLKLMRGPLNTESISDLAISSLLLGDAPFDALLMDVTWLPKYAAAGWLEALDPWFGQGDQEQLVQGARLGNDYDGHLYRWPLVADVGLLYWRTDLMELPPTTPDALVEVAGRLVESQAVANGFVWQGRQYEGLSCDFLEVLQGFGGDWMDTTTNAMELDSPEATAAAAWLNGLISEGVSPYAVTNYAEAESLQAFKAGDAALMRNWPYAWAELQKDDSAVKGNVGISLMVAQPGERPGATLGSWGLSLMRQSQHKEAAVEAIRYLTSEEAQRQRFLNNGYTPIQADLFNDPEMLKASPVLPDLLVALNHAVVRPPTPLYAQLSDVVQRELNGLFTAGGSA…
CK_Syn_M16.1_01238	Syn	M16.1	1238	5.1	II	IIa	3a	CK_00000860	phnD	phosphonate_ABC_type_transporter,_substrate_binding_component	VVATGLIAGLALTATVSSCGAPQNDAKQAVLQISAIPDQNPEKLNRLYGTLSAELSEKLDVPVRYAPVSNYAAAVSAFRTGSLDLVWFGGLTGVQARLQTPGARVLAQRDIDAEFTSVFIANGASGLRPFTSADQLVELKGRRLAFGSESSTSGRLMPQFFMGENGVKPEDLAGGGPGFSGSHDATVAVVKSGAYEVGALNEQVWRSNVADGRVDPDKVSVIWRTPPYVDYHWVVRPGLDDRFGDGFTDKLQSALLDLSADTENGATILELFGAERFIPAKDEDYVMIETVGRQLGKIR
CK_Syn_M16.1_01101	Syn	M16.1	1101	5.1	II	IIa	3a	CK_00043821	pstS	phosphate_ABC_transporter,_phosphate-binding_protein_PstS	MSASAAPKLNGAGASFPAKIYQRWFADLAKAGGPQVNYQAVGSGSGRKAFIDQTVNFGASDDPMQKADMAKVTRGVVQIPMVGGTIAFGYNKPGCNLKLTQEQAVQVAMGMIKDWKELGCKPGTLTWVHRSDGSGTTKAFTNSMQAFSKTWTLGTGKSVKWPAGVGAKGNSGVAGLIQNREGAIGYVNQSYIKGKVVAAALQNKSGEFLKPSVAAGAKALNGISLDKDLAGKNPNPTAKGAYPIATLTWVLAYKTGNGDNAKVVQDAFNYMLSDAAQNKAPSLGFVPLKGDILAKSKAAVNKIGK
CK_Syn_M16.1_01100	Syn	M16.1	1100	5.1	II	IIa	3a	CK_00043821	pstS	phosphate_ABC_transporter,_phosphate-binding_protein_PstS	LAHRSLVVSSLSVLAVGLAACGGSSSVSSLNAAGASFPAKVYQSWFAELAGSGGIKVNYQAVGSGSGRKAFIDGTVDFAASDDPIMEADRAQVSQGVVQIPMVGGTIAFGYNKPDCELQLTQQQAVEVAIGRISDWKELGCEAGTITWVHRSDGSGTTKAFTNSLQTFSPDWTLGSGKSVKWPVGVGAKGNSGVAGVIDNRVGAIGYVNQSYIKGNVKAAALQNKSGEFLTPSVEAGAKALNGIELDQHLAGSNPNPSAAGAYPIATLTWVLAYAEGNGAKAEAVRNVFNYMLEDSTQEGAAALGFVPLRGSILEKSRTAVAGIQP
CK_Syn_M16.1_00197	Syn	M16.1	197	5.1	II	IIa	3a	CK_00000264	null	ABC-type_transport_system,_periplasmic_component	MRRSVRDAIVGFTVIGGIIGFASTALWLRGFRLGSSHWTLTARFNDAAGLAERSPVTYRGISVGSVRSIEVTPEAVVAELEINQADLRLPLPVTATVGAGSLLGGDAQVALVSAGPPLPQNAPLPRGAACQPTLQLCNGGTVVGREAPSLSTVTATMQALLAQVQDERVIPNVAASLEQIEASTKEFEALTVQLQDELAKAAPVIRNLEVATAHLNNIAASLDNPQTLSDLKQTAANAAQLTATIDAVGGDVAQLTSDPEFMKGVRNLTIGLGELFGEIFPAQTAQ
CK_Syn_M16.1_02482	Syn	M16.1	2482	5.1	II	IIa	3a	CK_00000076	urtA	ABC-type_urea_transporter,_substrate_binding_component	MSSSLSKRLFAGMAAASLGFAVTACGGGDKAANVDYDDSVTVGILHSLTGTMAISESTLVDTEKMAIDEINAAGGVEVDGKKYKIEYIVEDGASDWPTFAEKSKKLIDQDQVPVVFGGWTSASRKAMLPVYESKNAFLYYPIQYEGQECSNNIFYTGATPNQQSEPATKFMYEKSPAAGKPFFLVGSDYVFPRTSNTITKEQLKSLGGEVVGEDYLPLGNTEVAPIIAKIKKALPDGGVIINTLNGDQNVAFFKQIQDAGITPDNGYYVMSYSIAEEEISTIGSEFLEGHYGAWNYMMSIDTPASKKFAADFKAKYGADRQVADPQESAYNMVYLWKKAVEKANSFDDDKVREALVGIEFDAPQGPVKVMPNHHLSQTVRIGQITADGQFEILESTDGP…
CK_Syn_M16.1_01432	Syn	M16.1	1432	5.1	II	IIa	3a	CK_00000919	null	ABC_transporter,_substrate_binding_protein,_possibly_Mn2+/Zn2+	LPRLNWNRSAAALLVVMGVLLSSCRSREQDVSADSRPQVLTTFTVLADLARNVAGDRLQVASIVKPGAEIHGYQPTPSDIERASKADLIVENGLGLELWARRFTAAAGDVPTITLSEGMKPLLITEDAYSGKPNPHAWMSPQRTMGYVDHLERAFSQLDPAGTEDFAANASAYKAKLQALDQELRTAIAALPAQQRLLVSCEGAFSYLAADYGLEEAYLWPVNAESEITPKRMARLIDTVREREVPAIFCESTVSDKAQREVAAAAGARFGGTFYVDSLSPPDGPAPTLLELQRHNVGLIRKGLDLSKSNR
CK_Syn_M16.1_01717	Syn	M16.1	1717	5.1	II	IIa	3a	CK_00001489	natF	ABC-type_uptake_transporter_for_acidic_and_neutral_polar_amino_acids_(N-II),_substrate_binding_protein	MFRSSSRVLIVALAGLSSFLASCASLDSAAGSRLDLVKARGELLCGVSGKIPGFSFLSPDGRYTGLDIDICRAMAAAFVGDAEKVQYRPLTAPERFTALRSGEIDLLSRNTTHTLSRDAMGGNGLRFGPVVFHDGQGLMVNAASGVRSLADLSGKSICVGSGTTTEQNLNDAFASEGLPYTPIKYQDLNQVVGGYLQGRCAAMTSDRSQLAAARSGFSDPQAHQILDDRISKEPLAPAVVGGDQPMGDAMTWVINALIEAEERGITQVSVDAVVKQAAADPSQTALRRFLGVDPGLGRKLGLADDFVVQVIRATGNYGEIYNRHLGPDSAVAIPRGANRLSGEGGLMISPPFT
CK_Syn_M16.1_00127	Syn	M16.1	127	5.1	II	IIa	3a	CK_00001342	null	putative_ABC_transporter,_sugar_binding_component	MRLTRRDLLLGTAAMGLAACGPRTPQTRALELWTLQLAPKFNPYFADVLGAWGGVHPDAPVRWTDLPWGSVERKLLAAVFARTAPDVVNLNPPFAANLASKGGLADLTPLLPAAAAGRYLPSVWQACRDPDAGQIAVPWYLTVRLSLVNRALLDQAGIAAPPSRWEQVPAFARRIRERTGRYGLFLTTVPDDSAELLETLVQMGVTLLDSQRRAAFDSPAGFRAFRFWSDLYREGLLPREVVSQGQRRAIELFQSGDLALAATGAEFLRSIQTNAPGVAAVTEPHAPVTGADGTANVALMTLAVPRQSQRAQKAVDLALFLTNADQQARFAAEARVLPSSLEALARVRAELEDQAPATAEERQIRQARLLSASTLERARVLVPALPGIKRLQKIIYTQM…
CK_Syn_M16.1_01584	Syn	M16.1	1584	5.1	II	IIa	3a	CK_00001600	iraI	ABC-type_Mn2+/Zn2+_transport_system_periplasmic_component	VVMRAFLARSAGVGVVLALGAAVVPAHAAQPVVVAVDGTLCDLTKTLAAGAASVTCLIPPGGDPHSYRLKPSDRSQIAKSDLVLHIGFGLTPSARKLKSPGTVVAVGEVALPSYGGGDPHVWHDPANSAAMVRVISRSLSPVLAANDRAALQQRTARAVAVFNALQSWEAKQFGSLSSAQRVLVTDHRTYSHLADRFGLVEIAMLDSHTTGGVLRPSSLKSITQEVKASGAKTIFSPAATPNKTLRRISKATGLPIASTPLYGEGIAAGRNAVSTATLNVCTIVKGQGGSCDTAGANALNAQWSSIR
CK_Syn_M16.1_01863	Syn	M16.1	1863	5.1	II	IIa	3a	CK_00001014	dppA		MAIALTITQMGCQAPPSTSRITVASAGRISSLDPAQASTLGATQLISALGDPLYRLRRDGSLEPRLAASAPVLSDGGRTVTVPLRTDVRFHDGTPFDAAAMAFSLRRFLEIGTLSYVVGDRIAAVEEADSHTLRLRLSRPSTSLQGLLTSINLTPISPTAYSNHQDRFLHDRFVGTGPYKLTRFSEHQQRLEPFAQYWGEAPRNNGLDLITLSNSTALYGALRSGEVDLLLSASIDEDQRHTLHERASAGELHESVGPAMEIGYITLLSNREPFQDPNLRRALAVSLNRSEISERVSYGLRRPLRALVPPSLAGGAMAPWPEHNPEQARELLQAAGYCNGSTLRFPLTFRSNVPADKLLALTWQAQVQRDLSDCLVLDLDGVESTTIYRQLGEGAFKAV…
CK_Syn_M16.1_01561	Syn	M16.1	1561	5.1	II	IIa	3a	CK_00000068	idiA2		MKVLAGLCLVAPLFGCAAVGAQEVRVYSGRHYNTDRQVFKRFSEKTGIKVRLIEATGISLVERLKREGSNSKADVILLVDAARINDAANAGLLQPVQSNTLKANIPERYRDPSNRWFGLTRRVRSIIIHPKLVDPSTISSYNDLGKPELKGKLCLRKRKNVYNQSLVADQIVLKGQAGATAWVRSMVGNVKQPFFSGDTSLIRAVGQGKCGVGVVNHYYLARMQAGDNGKGDQELAKNVKLIMPNPAHVNISAAGIATSAQNKREALKLIEFLSSRNGSKTLAGPTHEYPLKSQGSSTVLKQYGRFTPDNVSISAIGANQKKAIQVMAQAGWR
CK_Pro_MED4_00601	Pro	MED4	601	HL	HLI	HLI	Lba	CK_00000919	null	ABC_transporter,_substrate_binding_protein,_possibly_Mn2+/Zn2+	MKKKLLHFVFSFLICVSANSCKRTSFEKETNKEVILASFTVLADIIENVAKDEFSVKSITKPGVEVHGYQPTPSDLIKASKADVFIDNGFGFELWAEKFVSNLQIKRVTISNRLEPIFISEDFYKGKPNPHAWISPKRGMIYVNVIVDSLSELKPSKAESFKNNGQIYKNKIAKIDKDFSLFINNLKKNNRYLVTCEGAFSYLTNDYGLKEAYLWPVNAESQITPKRMASTISLVKNKNIPSVFCESTVSNESQMVVASETGAKFGGDLFVDSLSQDNKSANTYLKMLQHNLTLIKKGLN
CK_Pro_MED4_00710	Pro	MED4	710	HL	HLI	HLI	Lba	CK_00043821	pstS	phosphate_ABC_transporter,_phosphate-binding_protein_PstS	MSIAKKALLFTSALALIAGPSVTASTRLSGAGASFPAKIYTRWFSDLAKSGGPRVNYQAVGSGSGRKAFIDQTVNFGASDDPMKDKDIAKVTRGLVQIPMVGGTIAFGYNYDCDLKLTQEQAVQVAMGMVKNWKELGCKAGKLTWAHRSDGSGTTKAFTNSMEAFSPTWTLGTGKSVKWPAGVGAKGNSGVAGVIQNTPGAIGYVNQSYIKGNVKAAALQNLSGEFLKPSVEAGAKALNGITLDENLAGKNPNPTAKGAYPIASLTWILAYEKGNGRNTKAIKKSLSTLLSDEYQDKAPTLGFVPLKGDILEKSRAAVKKIGR
CK_Pro_MED4_00970	Pro	MED4	970	HL	HLI	HLI	Lba	CK_00000076	urtA	ABC-type_urea_transporter,_substrate_binding_component	VGQLPNLNEFMRISRRILAGLATASLAVSVTSCGGGSDTSGSFDDTVTVGILHSLSGTMAISESTLVDTEKMAIAEINAAGGVTVGGKSYKIDYIVEDGASDWPTFAEKSKKLIDQDGVPVVFGGWTSASRKAMLPVYESKDAFLYYPIQYEAQECSNNIFYTGASPNQQSEPATDFMYKRSPAAGKPFFLVGSDYVFPRTSNTITKEQLKSLGGKVVGEDYLPLGNTEVAPIISKIKKALAPSGGGVIINTLNGDQNVAFFKQIQDAGITPSNGYYVMNYSIAEEEISTIGPEFLEGHYGAWNYMMSIDTPESKKFAADFKALYGSDRVVADPQESAYNMVYLWKQAVEDAGTFENSAVREALVGQTFDAPQGPVEVMPNHHLAQTVRIGLIKPEGGF…
CK_Pro_MED4_00289	Pro	MED4	289	HL	HLI	HLI	Lba	CK_00000264	null	ABC-type_transport_system,_periplasmic_component	MRRSLRDSIVGFSLLGGLLVFTFFSFWLRGVKLSSKNWYLFAEFNNASGLSKKSPVTYRGILVGSIEDILFTNESIKAKIVLNNPEIILPKPAFARVVTNSFLGGDVQVALETSEKTIPKNTPKAISDKCDSKLIICQGDTITGKQLSSLSNITNRINQLLKESNQENLIENVVNSIDQFDKTQENLDELIYLSKQEIIRVKPLIKEVTIAAGHLNNILSTINDEETLKDIKLTIEAAESISGKFDNMSDDFEQLMKDKELTKSIRDLTIGLSKFLNEIYP
CK_Pro_MED4_00370	Pro	MED4	370	HL	HLI	HLI	Lba	CK_00002165	cynA	cyanate_ABC_transporter,_substrate-binding_protein	MLNPVNNSTKKYNFKCGPSSADNSDQFQDNSQNSLNNLLNPANNHGYLCACVECRPIGNDHENFMSDMPDDPVEIISDFSRMGLIKNQAYEVADAISTAEMRDLLFYKNASNGDPYKEKLLRELAKEAGGLDQAFRAAFGPQAGKFFANTRASSPMGRRAFLSSLAAGAALITVACSNQNKPTKQPIDDTPININNLEKQTLRVGFIPITCASPIIMAEPMGFYNKFGMDVKVVKMPSWGAVRDSAIAGELDAYHMLAPMPISMTLGLGTSPFSVKLASIENINGQAITVANRHKGKVKGPADMKGFIFGVPFPYSMHNLLLRYYLAKGGVDPDKDVQIRPVPPPDSIAQLVAGDIDAYLMPDPFNQRAVYEDAGFIHLLTKELWPGHPCCAFAAGEPW…
CK_Pro_MED4_01032	Pro	MED4	1032	HL	HLI	HLI	Lba	CK_00001600	iraI	ABC-type_Mn2+/Zn2+_transport_system_periplasmic_component	MSIFKKVIFSNKRSNHSVIKNSLLAGTVLLSTVAQDVLAKEKSYVAVEPLTCDLVKSIALPSDEVTCLVDRKQDVHDFKITPRQAQLLKSADKVFTLGKEMTPSMKNWEGKPQTVVIGVSAIDIDDHSGHDDHAEGSFEWAGKFQLSKGSYKWSFAKVGGEYADPAMKMVILESNDIESSEKLAKELLGSKKSINKKNNGTLVASNKAYVLNFDQGKESTVFNVEIQEDGQYTFFTEHMPFEFEAEEHFFKDLSNSDVEPIAQVPDEGEGNHHHDHGGLDPHVWHDPHNIKKMGEVVSKSLKKDISVFNRSDRKSINASFASVDSTLEELDSWIVAQVSTIPESNRVIVSKHKAMEYYGNAFGFETISLLDFIGDSSSLRPDNIQSTLKMLDEENVKAI…
CK_Pro_MED4_00673	Pro	MED4	673	HL	HLI	HLI	Lba	CK_00000860	phnD	phosphonate_ABC_type_transporter,_substrate_binding_component	MNKIFINIKKIVVTSTIFFAILSSPLNANPKVLKIGAIPDQNQEVLDKRFNLFAKELAKTLDVKVKYIPVINYVAAVTGFRANDLDLVWFGGLSGVQARLQTPNAIVIAQRDIDKEFKSVFIVNKKLKLDSISNKNGLKKLKNLRFIFGSENSTSGRLMPEYYLNDAGIKIENFKGKRVGFSGSHDATIALVNSGAFDAGALNKQVWENNLKNNPKRTKNVNLFWITPDYVDYHWVAQGNLDNRFRKGFTKELKSTILNLDIKNKENKKILDMFNAKKFIEAESSDYKNIEVIARKLKKIR
CK_Pro_MED4_01049	Pro	MED4	1049	HL	HLI	HLI	Lba	CK_00001014	dppA		MHNNFLIALFVFLISLSQYSCVSNIKSKRIIVASSGKIESLDPARASTLKSLQLLSSLGDTLYELNSEGELIPELAAGMPIFSKDKLQIIINLKKNVLFHDGTLFNSNAIKFSFDRFKRIGTMNYILGNKIKSIETPSEYSVIINLNKPSSSVNGLLTSINLTPISPTYYKDYSDKFLNDKFVGTGKYILKRFSNEIQIIDPNLNYWSDKPNNEGISFIGYSNSSSLFGALKSKQIDVLLSNSIDDIQRNNLNLLSNNKEIKEGMSPATEISFISLRTNSYPLNNLNVRLAIAKSLNRDFISEKVSYGLRQPSRSLVPPIYKKNKKELWPKYDPLEAKVLLQKEGYCNGNVLDFPLTYRSNVPADKLIALSWQEQIKNILNECINIKLNGVESTTIYKN…
CK_Pro_MED4_01164	Pro	MED4	1164	HL	HLI	HLI	Lba	CK_00000068	idiA2		VQKLKRLFYSALTLTFLFNTNIPVNSTEKEVKVYSGRHYNTDKEVYQKFQEQTGIKVRYIETDGKAIIERLKREGKNSQADLVILVDAAIIENASKANLFQKINSNFLENSVPNNLRDPRNKWFGLTRRLRVIISNPDIVDITKIKNFEDLTNPSFKGKVCLRNRKSPYNQSLVSNQIAKKGVGQTKIWLKGLISNVSTPYFSGDSSLIRAVGLGTCGIGIVNHYYVARMLDGVKGPRDASLAEKIKLIIPNPAHVNITAGGVYKYAENKTEAIKLLEYLASSEGSQGLANKTYEHPLKESSQNRIVSKFGDFTPDNVTIKELGKFNSKAIEIMKEVGWN
CK_Syn_MEDNS5_00374	Syn	MEDNS5	374	5.1	VI	VIa	3c	CK_00001944	proX	ABC-type_glycine_betaine/proline_transporter,_substrate_binding_component	MSDHNRIRRRAVLLGGLGLAGASMASLVNLSQPSVRKSQVAGAETGGAPQPISASSGFTLRLGWSPWADAEVISLIAQKVIQQAYNIEVERVLADIGIQYASVARGDLDMMLMAWLPLTHRDYWRRVRDRVLDFGSMYSGRLGWVVPDYIPKAELSSIQQLRNPALAARFENRVQGIDPGSGLNQASAEALKSYQLNDLDLVASSSAAMTAVLDQAIRRQQWVIVTSWMPHWMFARYKLRFLEDPKRVFGGIEWIHALGRPSLDLDAPDVADFLTRFHLPDQEMSDLLLKANDRSAEIAVDEYLDTHPARVRYWTTGQIAAG
CK_Syn_MEDNS5_01548	Syn	MEDNS5	1548	5.1	VI	VIa	3c	CK_00000860	phnD	phosphonate_ABC_type_transporter,_substrate_binding_component	MPIRERGAVALLALSLCQGVTVLPSMAKPALRVGAIPDQNPERLNRLYDQLADELSDRLKVTVRYVPVSNYPAAVSAFRTGGLDLVWFGGLTGVQARLQTPGAKVLAQRDIDARFRSVFIANTSAGQQPIQSINGLASLRGKRFTFGSESSTSGRLMPQHFLAKAGVTPSQFSGGRAGFSGSHDATIALVQSGAYQAGALNEQVWASAVKQGRVNTDKVAVIWRTPEYVDYHWVARPDLDQRFGSGFTTRLQKAILALQPTTPRQTTILELFAAKRFIPADASQYKPIETVGRQLGKIR
CK_Syn_MEDNS5_02809	Syn	MEDNS5	2809	5.1	VI	VIa	3c	CK_00000023	pstS2	ABC_transporter,_substrate_binding_protein,_phosphate	MRRSFQARALTTVAGITAGISLAACSSGGGGGGDQLKGSLSGAGASFPAAIYTRWFQELAPQGIQVNYQSVGSGAGVRQFQAGTVDFGASDAPMKPEDIAKVPRGVLQIPMTAGAIAVAYNLPGCELKLTQEQLAGIFLGKIKNYSEVGCDDKAISIVRRSDGSGTTYNFTKHLSAISDAWKNGPGTGKSVAWPTGVGAKGNEGVAAQLNQIDGGLGYVEVAYVKGKLQAAALANASGEQVKPTNESESTALASIDLGPDLIGGNPNPPKGYPIVTFTWILAYKEGNADKTELLQKAFNFMLSEKSQSQAPELGYVSLPAEVVEKSKAAVAQISQ
CK_Syn_MEDNS5_00262	Syn	MEDNS5	262	5.1	VI	VIa	3c	CK_00000264	null	ABC-type_transport_system,_periplasmic_component	MRRSVREALVGFSLVGAIAGFAGTMLWLRGVRLGSETWTVQADFQNAGGLADRSPVTFRGITVGTVRSIEVTPQAVRATLEINQDDLKLPLPVTATVSEASLLGGDAQVELKTTSSTLIKDAPSPKSRRCKNSGLLCDGATIRGQSGSSLTSVTASLEKLLDQAQKTNLIPELVKSTKEFGTTSQDASKFLDTADVAAQNVDALVQQLRAEVSRAQPTIDNLNRATAEAASAAASINNLAKAFDNPETVSDLKQTVTNAKVLTARIDAVGGDIEQLTDDRQFMQGLRSVMIGLGAFFDEVYPAKTGTSN
CK_Syn_MEDNS5_01491	Syn	MEDNS5	1491	5.1	VI	VIa	3c	CK_00001489	natF	ABC-type_uptake_transporter_for_acidic_and_neutral_polar_amino_acids_(N-II),_substrate_binding_protein	MVQRGFLVAVWVLAFGLQACATLGEGGASRLDLIRQRGELRCGVSGKIPGFSFLDRDGRYAGLDVDMCKAFAAAFVGDDSKVEYRPLTAPERFTALRTGEIDLLSRNTTFNLSRDASGGNGVTFAPVVFHDGQGLLVRRDSGIKRLEDLRNQTICVGSGTTTEQNLNDVFQAKGISYKPVKYQDLNQLVAGYLQKRCAAMTSDRSQLASARSGFEQPNNHQILPEVLSKEPLAPLSSGGDQRLADAMRWVVYALVTAEEMGITQETVDAKLQEAINDPSKTALRRFLGVEGELGSKLGLPNDFVVSVLKATGNYGEIYNRHLGPQSAVPIPRGLNQLHRDGGVLIAPPFQ
CK_Syn_MEDNS5_00640	Syn	MEDNS5	640	5.1	VI	VIa	3c	CK_00000076	urtA	ABC-type_urea_transporter,_substrate_binding_component	MNQGIATATRKSLSSLVSLLGSLLLLSCGHRNEPQHTATIRVGILHSRTGTMALSEATVAEAERLAIEEINAAGGLRLNGRAVLVEAIEEDGMSEPAEFARKAQRLLNEDKVVAIFGGWTSASRKAMVPVMETNNKLLFYPVQYEGQECSPVVVYGGSVPNQQSEPALKWMLDNHSKRLLLIGSDYVYPRTANRIIRAQAARAQARVLQERYLPLGSAAVEPLIAEIQAALNAGPVVVVNTLNGDSNIAFFQALQKQGLNQRSELKVLSLSVSEEEAIAIGGRNIAGSYASWSYFESLKTPESTAFAQRFRRRYGYHRVINDPAEAGYSLVHLWAQAVETSGSLETDAVRQSLIGSRFTAPQGDLQVSSSLHLRKRSLLAQADAKGGFKVLEDFGLIEP…
CK_Syn_MEDNS5_01036	Syn	MEDNS5	1036	5.1	VI	VIa	3c	CK_00000919	null	ABC_transporter,_substrate_binding_protein,_possibly_Mn2+/Zn2+	MPGFVRELIAFRLKTLSKKRLPNCDLRSVLIRCTIVPGLIGCCLLAACSSPREAERSLNDSDQRPRVLATFTVLADLARNVAGERLNVESITKPGAEIHGYEFTPSDIERASRADLIVENGLGLELWARRFTAAAGDVPTVTLTEGIQPLLIQDDAYAGRPNPHAWMSPQRTEHYVDQLVKAFSSLDPEGAPTYRANGKAYKLKLRQLDRELRKALQSLPKQQRLLVTCEGALSYLARDYGLDEAYLWPVNAESQITPRRMARLIERVKRDQVPAVFCETTVSDRAQREVARAAGSRFGGNFYVDSLSDRNGPASTLLDLQRHNVKLIREGLGTSADPTP
CK_Syn_MEDNS5_01111	Syn	MEDNS5	1111	5.1	VI	VIa	3c	CK_00043821	pstS	phosphate_ABC_transporter,_phosphate-binding_protein_PstS	MSFAKKALIFSSLLALGAGVSASAADRLNGAGASFPAKIYQRWFAELAKAGGPQVNYQAVGSGSGRKAFIDQTVNFGASDDPMKPKDMAKVKRGVVQIPMVGGTIAFGYNKPGCNLKLTQKQAVQVAIGKITNWKQLGCAPGNITWVHRSDGSGTTKAFTNSMQAFSSEWTLGTGKSVKWPGKNAVGAKGNSGVAGTIQNKVGAIGYVNQSYIKGNVVAAALQNKSGEYLKPSVKAGATALNGIKLDSNLAGKNPNPSAKGAYPIATLTWVLAYKTGNGKNTDAIKEAFNFMLSDKAQNQAPKLGFVPLKGGILSKAKAAVNKIGK
CK_Syn_MEDNS5_01305	Syn	MEDNS5	1305	5.1	VI	VIa	3c	CK_00001455	ggtB	ABC-type_sugar_transport_system,_periplasmic_component	LLLGDTPFDAILMDITWLPKYARAGWLEALDDGFDQTEIQELTNGAQLGNIYEGSLYRWPLVADMGLLFWRTDLMEKPPSTPTDLVSISQELQRKKKVPWGYVWQGRQYEGLSCVYLEMIDGFGGQWFNPEGEKFGLDYQPGINAAQWLTNLINSGISPRAVTNYAESEALQSFKSGDSALMRNWPYAWAELQKEDSQVRGHVGISTMVSIPGVSQASTIGSWGFSLLKGSKHKDAAIKAFKYLTTNEAQVELFTEYGYTPTLKSIYQNEDLLNEYPYLAKLYGALSIAKMRPETPVYAQLSDVLQRSLSASFTDEIEAKSSMKNAQIFSEQIISAAGGGIQ
CK_Syn_MEDNS5_00120	Syn	MEDNS5	120	5.1	VI	VIa	3c	CK_00001342	null	putative_ABC_transporter,_sugar_binding_component	MTFKQQRRTRQWLVGLALAGVATLGWGCGRPPVPEGTLQLWTLQLAPKFNPYMASVIKAWEKRHPEVPVRWTDLPWGSVERKLLAAVFARTAPDVVNLNPPFAANLASKGGLTDLMPLLPEGAADRYLPSVWTAARDPEAGQIAIPWYLTVRLSLVNRDLLREAGLEQAPQRWEDVPAYARAIRERTGRYGLFVTVVPDDSAELLESMVQMGVTLLDDRQRAAFNTPAGRKAFAFWTDLYREGLLPREVVSQGQRRAIELYQSGELALLASGAEFLRSIQTNAPGVAAVTLPQPPLTGADGTANVALMTLAVPRQSDQAQEAVELALFLTNGPNQARFAREARVLPSSRQALAQVRAELEAEQPASEEEAQIREARLLSADTLKRARVLVPATPGVKRL…
CK_Syn_MEDNS5_01048	Syn	MEDNS5	1048	5.1	VI	VIa	3c	CK_00001600	iraI	ABC-type_Mn2+/Zn2+_transport_system_periplasmic_component	LFVPFLPSAPGLLIAAAASAPTVVAADGVLCDITKLLVADQAKVVCLIPAGADPHTLALRPADRSNLSKANLVLLNGYNLTPALNGVKAGGPVVSIGEIAVPKNPLKDPHLWHDPSNAAAIVNTTASKLRPLFQGRQDAAINRRRASMDSVLKALGTWTGAQIRTVPEAQRVLVTGHRGFSFLAKRYGIRELPVIDEYATGGRMRPSSLRAISKALKASGTKVIFPDALPPSKTMRRISRSSGVPLAKQPLFGEGQAPGQSLIQTATGNVCNFVVSQGGQCDKKAADQLQKQWAAIN
CK_Syn_MEDNS5_01707	Syn	MEDNS5	1707	5.1	VI	VIa	3c	CK_00001014	dppA		VSESSTTGRGQAASPWIRGSLTLIGTLALCFGQTACQPSRTSDRLIVASAGRISALDPARASTFGALQLLSAIGDTLYKRSANGDLQPSLASALPEISADGRTITIPLREDVFFHDGTRFDAEAMAFSLRRFLRIGRLNYIVGGRITTVETPKPFLLRLQLSRPSTSLVNLLTSTNLTPVSPTAYRDYENRALNDRFVGTGPYRLTYFRAVEQRLEPFDQYWGEPPRNAGLDMIYLSNSTALFGAMGSGEVDVLLSDAIDEDQRLALNRLADKGTLREGKGPALVIGYITLLSNAPPFKDPRVRRAMALSLDRDLISRRVSHGLRPPLRSLVPPGLVGGEGDPWPSLNIAKARTLLQNAGYCNGRVLTVPFTYRSNVPADRLMALIWQAQLQRDLPDCL…
CK_Syn_MEDNS5_01286	Syn	MEDNS5	1286	5.1	VI	VIa	3c	CK_00001829	sphX		MGLRPSFFLASFALVSSLSAAASAAGLSIAGSSTVYPITSLAIKKFNETSQGKNVSFSLRSTGSSAGFREFCSNKIPLANASRPISAKEIIACQRNGVKFIELPIAFDAITVVVNKSNRWLNSLTPSELSRLWSKASQDKVQTWNQVNLDFPDKQIKLCGPGKDSGTFDIFNKAINKSKANSRTDYKSSEDDNVIVNCVANNPNALGYFGFSYFLNNQSKLKAIRIVNGKGNAILPSLAAVQKEIYQPLSRPLFLYVNDRSLRNNTSFRNFITYYLRNVEQLVTQANYIPLQSATYRLVDSKLYRHILGTSFAGKIPVGLTIGQILQTSFDVHKKPQFR
CK_Syn_MEDNS5_01985	Syn	MEDNS5	1985	5.1	VI	VIa	3c	CK_00057079	idiA1		MRKLPRGLNHGRAAGLPLLLAATTLLAACSQQGQQSEIGVYSGRHYNTDQQLYDRFTAETGIKVKLLEAKDDALIQRLRTEGDTSPADVLILADAARLDQAADLDLFQPVRSNQLDAAVPEALRDPKQRWFGLTRRLRTPMINTASVQAEEVDQYKKLAAPALKGRLCLRNRRSVYNQSLVAFMLDREGEEATAKWIRGMVANLSQPVFSSDTPMIRAVAQNNCGVALANSYYLGRLQAGDKGEADRKLSEAVTVVWPEPVHVNITGGGVTRSSRNPEAATRFLAFLVASENQGGYAAANHEYPIKGMGEDPVLKAWGPFRQADVSAARLGELNSKAVELMRANGWQ
CK_Syn_MINOS11_01731	Syn	MINOS11	1731	5.3	5.3	5.3	3dB	CK_00002462	znuA	ABC_zinc_transport_system,_substrate-binding_protein	VPLLAMAVACSSTEPVDQASSQKLQVVTTILTTTLFTKAVAGDCAQVSSLLPAGADSHAHQARPQDVASLGKAQVLVINGLGMESFLEPVLKGAENKELITIDSSSGINPLAMEEKDDHGHGHHHHHDHGHAHGDAVEAVNPHVWLDPTLAAKQVETIRDGLMKADPSCADGYRNRADAYITKLQQLDSELAAELAPFQGRTVVSFHEALPYFTRRYGLSDEALVTLPEDQPSPADVQRINQVLKANNIAGVLTEPGGGSAALQSLAKDLTLRLEVFDPLELVPEASKRTPELYIEVMRRNGEAVKATMKS
CK_Syn_MINOS11_01555	Syn	MINOS11	1555	5.3	5.3	5.3	3dB	CK_00000860	phnD	phosphonate_ABC_type_transporter,_substrate_binding_component	LIRFLSLALVLLLAPVAPALAFQVLRISAIPDQNPERLNRLYGLLAKELSDQLGVPVKYKPVVDYGAAVTGFRRGDLDLVWFGGLTGVQARLQTPGSKVIAQRDVDAKFRSVFIANQSAGLKPFSAQNDLQQLKGKRFAFGSESSTSGRLMPQYFLAQAGVTPKDFASGRPGFSGSHDATLALVQSGAYQAGALNGQVWDSRLKEGKVDTNKVVLLWRTPPYADYHWIAQGNLDQRFGAGFTGKLQQSLLNLSPSQPRQKTILELFAAGRFIPAKDADYANIEAVGRSLGKIR
CK_Syn_MINOS11_01472	Syn	MINOS11	1472	5.3	5.3	5.3	3dB	CK_00001455	ggtB	ABC-type_sugar_transport_system,_periplasmic_component	MTLRRRLLGVVLASITLLLMATGVPAATIPVSVLMPASFADASAPLVREFNASHPHIRLEVTRGPLDTESVSDLAISSLLLGSSPYDLLLMDVTWTPKYVAAGWLEPLEGWLGDDAMAPLAPGADLGNAFSGHLWRFPMVASMGLLYWRTDLMAAPPRTPMELARISRELQSSGAVRWGYVWQGRQYEGLSTVYLEMLRGFGGRWIVDGSPTLDSKEAVAATRWLEGLIRQGISPPSVVTMAEPQSLQVFAAGQSAFMRNWPYAWNELNRAGSALAGKVGITTMVAEPGQPHVATQGSWGLALTRGSQHKRAAIEALQFLTSEESQTRLYEDFGYTPTRQAVFRDPKLVSAHPELPELEAALADAVLRPLTPVYAQISDLLYRELSRVFTARVSPQQGM…
CK_Syn_MINOS11_02622	Syn	MINOS11	2622	5.3	5.3	5.3	3dB	CK_00000076	urtA	ABC-type_urea_transporter,_substrate_binding_component	MKFSLSRRLMAAAAASALGLSVTACGGGDQASNVEYDDTVTVGILHSLTGTMAISESTLVDTEKMAIDEINAAGGVEVDGKKYKIEYIVEDGASDWPTFAEKSKKLIDQDKVPVVFGGWTSASRKAMLPVYESKNAFLYYPIQYEGQECSNNIFYTGATPNQQSEPATFFMYKNSPAAGKPFFLVGSDYVFPRTSNTITKEQLKSLGGEVVGEDYLPLGNTEVAPIIAKIKKALPDGGVIINTLNGDQNVAFFKQIQDAGITPANGYYVMSYSIAEEEISTIGPEFLEGHYGAWNYMMSIDTPASKKFAADFKAKYGADRVVADPQESAYNMVYLWKKAVEKAGTFDDDKVREALVGVTFDAPQGPIEVRPNHHISQIVRIGKITSDGQFEIIEESDNP…
CK_Syn_MINOS11_00231	Syn	MINOS11	231	5.3	5.3	5.3	3dB	CK_00000264	null	ABC-type_transport_system,_periplasmic_component	MRRSVREATIGFSLLAALVGGLGLWFWLTGVVFGQKTYSIRLRFQDAAGLAPQSVVTYQGVPVGSVHSVTPEAGWVAVEAKINDRSLKLYRPITAQIRSGSLLGGDPQVALDTQATIPASDTSGGPTSSTCNPTRIVCEGGLIKGEVTPSLTTVMGLMERILTQADQDKLISKGATTLTALTKTSEDFSALAEKAEGLVAELQSAVENAGPVIDNLDSATAHASNVLGALDNPKSLNELKKTVSNAEQLTRRIDVISGDIQQLTSDPNVINGFRSVSIGLGKFFDELYPSIKPETTDD
CK_Syn_MINOS11_00116	Syn	MINOS11	116	5.3	5.3	5.3	3dB	CK_00001342	null	putative_ABC_transporter,_sugar_binding_component	MAVKKRLLLLGLLAALLGGCSPGPKPNELQFWTIQLSPKFDPLIRSMLAEWEEQNPGVNVRWTDLPFGSVERKLLAAVFARTAPDVVNLNPLFSANLASKGGLLPLQQRLTPEVKASYLPRVLKAAEQDGELYALPWYLTARITLANQRLLKAAGYSQPPATWAEVPAYAEAVKKRTGRYALFVTVVPDGSAELLESMVQMGVQLVDERYRATFNSPEGRRAFAFWTDLYRRGLLPREVVSQGFRRAIELYQSGELAQLASGAEFLATIQTNAPQVAADTVPYPPVTGADGAANVAVMNLAVSRQSRRPQLAVDLASFITNPANQLRFAQAARVLPSSEPALKELEQELAGAQGRDGLVGAARLMSAETLARARVLVPADPGIKRLQAIIYGQLQRAML…
CK_Syn_MINOS11_02644	Syn	MINOS11	2644	5.3	5.3	5.3	3dB	CK_00002249	null	putative_nitrate_ABC_transporter,_substrate_binding_protein	MTKQLRNLLFAGLAVVLAVACSKPSTSIGGEPIVLGYSNWAGWWPWAIAVEEKLFEKNGVNVEMKWFDGYVQSMETFAAGKIDGNSQTLNDTISFLPGENGGEVVVLVNDNSAGNDQIIADKAIETITDLKGKTVAVEEGVVDDFLLSLALRDVGLSRDDVIIKGMPTDQAATAFAAGKVDAVGAFPPYTGTAMQRDGAHVIASSKEYPGAIPDLLTVSGDLIKERPEDVQKIVKTWWDVREFMAANPEKSEQIMAKRAGIPTAEYEQYKAGTTFFSVDQNLEAFSDGDGMQHMPYAAQKMADFMVSVGFIPEKPDMSNLFDPSFIKTIAAS
CK_Syn_MINOS11_02343	Syn	MINOS11	2343	5.3	5.3	5.3	3dB	CK_00000919	null	ABC_transporter,_substrate_binding_protein,_possibly_Mn2+/Zn2+	MAGCTASPELEKTKQGNNKPVVLTTFTVLADMARQVAGDRLQVRSIVKPGAEIHGYEPTPSDLEQAAGADLVVENGLGLELWADRFLRAAGDVPRLTLSQGMKPLLIEGDAYAGKPNPHAWMSPQRAMGYVDGLVAGFSQLDPEGAPEFRRNGENYKQQLQQLDQELRSGLAELPPQQRLLISCEGAFSYLAHDYGLEEAYLWPVNAESQVTPRRMAQLITTIKQRQVPAIFCESTVSDKAQREVAKASGARFGGTFYVDSLSGSDGPAASLLDLQRHNVNLIKRGLGSEGGER
CK_Syn_MINOS11_01459	Syn	MINOS11	1459	5.3	5.3	5.3	3dB	CK_00043821	pstS	phosphate_ABC_transporter,_phosphate-binding_protein_PstS	MPVTKKAVALSSLVALSAAAIAPAIAQQSLNGAGASFPAPLYQKWFQELAAAGGPKVNYQAVGSGAGVRQMIAGTSDFGASDKPLGAKKRDKIKRGVIQIPMTGGTIAVGYNKPGCTLKLTQKQVAEIFLGKITDYSQLGCAAGPITVAYRSDGSGTTFAFTNAVAAWNGDFKDTIGVGKSVNWPVGSGGKGNSGVAGVIQNTPGGLGYVNQAYVKGKIKAAAIQNKDGNYVKPTSKNGSAGLAGIKLDAYNTGTDTNPSGANAYPISTLTWILAYASGNGDNTPALKKTFAYMLSNKAQSQAPSLGYVPLPSSIRKISLAAVQKIAN
CK_Syn_MINOS11_02688	Syn	MINOS11	2688	5.3	5.3	5.3	3dB	CK_00000023	pstS2	ABC_transporter,_substrate_binding_protein,_phosphate	MARRFLALAAAGGLTALSLTGCSLFTGSSSGGKLTGAGASFPAAIYNRWFQQLAQKPEGVKVAYQSVGSGAGVRQFIGETVDFGASDVPMKPGQIAQVKRGVVQLPMTAGAIAVAYNKPGCDLKLDQQQLADVFLGKITNWKDLGCGDQKLTVVHRSDGSGTTANFTAHLAAISPAWANGPSKGKTINWPTGVGAKGNEGVAAQLGQLEGGIGYVEVAYVKGALQAAALTNASGEVVKPTAESESEALASIDLGPDLTGSNPNPAKGYPIVTFTWILLYKEGNGDKLKPLQTAFEYTLSPDAQQQAPEIGYVTLPDEVVTKAKEALQTIQ
CK_Syn_MINOS11_00795	Syn	MINOS11	795	5.3	5.3	5.3	3dB	CK_00001014	dppA		LKQRGKRAAGLLLASLMLLAGCRPPIASDQAPLVIAAYGSIDSVDPAQATTVIALQLISALGDPLYAIDGQGAIQPKLARALPRLSDDGLTATIPLRQGVLFHDGTPFDADAMAFSLRRFLAIGKLSYVVGDRISAVRVTGPYELQLDLRRPFSPLAKLLSFASLTPISPTAYANYEAGFRPNAFVGTGPYELRLQSPQLQRLEPFAQYWGEAPRNDGIALVGMSTSTSLYGAISSGNVDVLLSTSLEPEQQSALHQQANQGQLREGAGPALGIGYITLLTDRPPLDNQTLRRALAFSLDRELLTKRVTDKLRPPLRGLVPPKLPGALAAWPRADASRARQLLQQEGYCSGEVLPLQLTYRSNVPTDRLLALSWQEWLRSRLGDCVRLDLTGMESTTAY…
CK_Syn_MINOS11_01475	Syn	MINOS11	1475	5.3	5.3	5.3	3dB	CK_00001829	sphX		MDPMVPLRAVSGMLAVGVGLLTASGAGGLKAQATAPILITGSSTVGPITTLAIQGFRSTAAGRKVRFSPVVESGTSAGFRDFCSGKTPISNASRPISQKELKRCADQGIKFFELPIAFDAITVVVNPANTWAKSISVAELRRLWSRSAQGTIKRWNQVSLDWPEKPIVLYGPGADSGTFDTFNQAINGSKRDSRSDYISSENDNVLVQGVASNSNALGYFGYAYYAANRNKLRALPVESDQGPVMPSLETVQNGSYSPLSRPVFIYVNAKSLKDSSSLRAFVQYYLNNATQLVEKEGSIPLTKAQYLVVKSKMLKQVQGTAFGGKIPVGLTISELLNRNIDQTIKRPEFHQ
CK_Syn_MINOS11_01763	Syn	MINOS11	1763	5.3	5.3	5.3	3dB	CK_00057079	idiA1		MTCKITRLLCTLQRIRNSSLLRLPTLGRISLLAPLLVMAAACSPQEPTVTLGVYSGRHYNTDKQLYKQFTDQTGIGINLLEAKDKVLLQRLEAEGSNSPADVLVLADAARLVKASGMGLYQTTSSSQLKADVPSNLRDPQGHWYALTRRARVPIVNPEIVDPATITSYDDLANPALKGKLCLRNRKSPYNQSLVADQIIQRGEAATAEWIQGMTSNVSQEFFSSDTPQIQAVGTGTCGVALVNTYYVGRMLGGQKGEANKALAEKVTVVFPDPTHVNISGAGVTAASKHPKEALQLIEFLASPAAGKGYAQANYEYPVKGLGDNAVLEKFGAFTPDDVSVEQLGAMNQQAQELMEANGWK
CK_Pro_MIT0601_00750	Pro	MIT0601	750	LL	LLIII	LLIII	Hba	CK_00000264	null	ABC-type_transport_system,_periplasmic_component	MKRSHRDAIVGFTLLGGVVIFSGLMIWLEGLRLNRNNWDFIANFDDASGLSEGTPVTFRGIKVGTIEDVSFDVQNVKTKININNKKLILYKPVYAKVLASSVLGRDIEVALISKGKPLENLNNLPTHQDCPGNLILCENDVIQGRAIKSISTLTEELNNLLNQAGEEEVVAKVVKSISNFDDTQTELKELIQLSKQEMNRAKPIITELRKTVAHINNILAAIDSPETLEDIKLTASSMSSTTQKLDKLATDLSEILNNEELKDALQSAAVGIGKLFNDLYP
CK_Pro_MIT0601_01507	Pro	MIT0601	1507	LL	LLIII	LLIII	Hba	CK_00000919	null	ABC_transporter,_substrate_binding_protein,_possibly_Mn2+/Zn2+	MKLKLLIIRLLKLDYLSIKSFIGFIIFISLSFPTIGCRQSTKIENKLINSEKPLVLTTFTVLADISRNIAGNRLIIQSITKQGSEIHGYQPTPSDLIRASKADLIVENGLGLELWAKNFIALAGDVPVVVLSEGMKPLFISSDIYKGKPNPHAWMSPKRAIYYVDRLLDAFISLDPAGEEIYKRNADLYKRRLDLLDKQLTTSLNAIPEDQRLIVSCEGAFSYLANDYGLQEAYLWPVNAESQVTPKRMMNLIKVVKEKKVPAIFCESTVSSKAQLEVARITGAKFGGTFYVDSLSDDDGPAPTFIKLQMHNVNLLLQGLGK
CK_Pro_MIT0601_01864	Pro	MIT0601	1864	LL	LLIII	LLIII	Hba	CK_00043821	pstS	phosphate_ABC_transporter,_phosphate-binding_protein_PstS	LSGAGASFPSKIYTRWFADLAKSGGPKVNYQAVGSGSGRKAFIDETVDFGASDDPMKLNDISKVSRGLVQIPVIGGTIAFAYNNPECELKLTQVQAVRVAIGKVSNWSELGCQAQKLTWAHRSDGSGTTKAFTNSMEAFSEEWTLGTGKSVKWPSGIGGKGNAGVAGVIRNTPGAIGYLNQSYINGSIKAAALQNLSGEFLKPSIESGSKALNGIALDENLAGINPNPSASGAYPITTLTWILAYKNGNGIKTKAIKESLNYLLTDEAQSKASELGFVPLKGSILSKSRAAVERIAQ
CK_Pro_MIT0601_00081	Pro	MIT0601	81	LL	LLIII	LLIII	Hba	CK_00001600	iraI	ABC-type_Mn2+/Zn2+_transport_system_periplasmic_component	MLCFLRKSGEVKASINPKFLKNSLLAGAVFFTGINQVVQAETKPIVAVEPLVCDLVSAIALPSSPVTCLIDRKQDVHDVKISPRQAQTLNNASQVFTLGQEMTPAMKKWLSNPITVVVGVSAIEIDDHDDHDDHDDHDDHDDHDDHSSAKQDDHDDHSSAKHDDHDDHDDHDDHDDHSSAKHDDHGDEAFEWAGVFELSRGTYKWSFAKVDGDYADPAMKMVILKSGDIEASEELAEELLESKNSEVKRNNDKLVAQEKAYLLTFNERKDSTTFNVEIKKAGKYAFFTEHMPFEFEADEHFFKDVSGDDIEPIAQVPDEGGDHHHHDHGGLDPHIWHDPHNIIKMGNVISKNLNTKISFFDRETKKVLKERTQSVNSLLEDLDQWTQRQVATIPSNQRT…
CK_Pro_MIT0601_01769	Pro	MIT0601	1769	LL	LLIII	LLIII	Hba	CK_00000860	phnD	phosphonate_ABC_type_transporter,_substrate_binding_component	MRIKSLPNYSLKSLFWLVLFLIFQFSGKTCFAQEKLILSAIPDQNPERLNRLHTALAEELSEKLNVKVIYRPIISYAAAVSAFRTDNIDLVWFGGLTGVQARIQKPGAQVIAQRDIDAKFRSVFIANHKSKIPDIKGISELKVLKGKRFTFGSENSTSGRLMPQYYLKQAGVAIEDFKGRKPGFSGSHDATLALVQSGSYEAGALNAQIWEKNLENGKVDIKKVKVIWRTPTYADYHWLAQPNLDLRFGEGFTKTLEKQLLSFNKETKRQRLILELFGADKFIPAEASQYKEIEMIGRELGKIND
CK_Pro_MIT0601_01414	Pro	MIT0601	1414	LL	LLIII	LLIII	Hba	CK_00001014	dppA		LNNFLFQTKPKGFFQLTILIATSLLAFSQISCGPTRDSDRVIVASKGKIESLDPAQANKLLAIQLLSALGDPLYRINDEGVLEPRLASDQPYISKDGLTVSIPLRENVLFHDGTSFNSEAMAFSIRRFMDIGTLNYIIGGRIVDIETPNPFLIRIKLSRQSSSIKGLLTSINLTPISPTAYKNYQDKFLNKQFIGTGPYKLDSFSPERQRLIPFKGYWDGKPTNKGIDFISYTSSISLFSAMKTGQIDVLLSNSLEDGHRLALHKLSKKGKIIEGVGPAMQIEYIAFKSNSPPLNQKLIRQALSYSINRDLISKQVSYGLREPLRSIVPPVLQKEKQSKWPIYNPIKARKLYEKAGFCNQNILNIPLTFRSNVPADKLLALTWQSQIKRDFSDCIELKL…
CK_Pro_MIT0601_01287	Pro	MIT0601	1287	LL	LLIII	LLIII	Hba	CK_00000068	idiA2		LSLNQLMKILERFLPSFILTTVFAASGSVIGLNAESKEVRVYSGRHYNTDRLVFKKFAEQTGIRVRLIEATGISLIERLKREGKNSNADVILLVDAARITNAAKQGLLQPYRSVKLEESVPAKYRDPKFRWFALTRRVRVLVANPNLVDINKIKSYSDLSDPSLKGLVCLRKRNSPYNQSLVADQLVLNGDAKTQKWLKGMISNVSQPYFPGDIGITRAVAQGKCGIGIVNHYYVARMLAGVNGKKDIEFAKKVRVITPDPAHVNVSAGGLAKYAQNKSEGIQLLEFLASPTGSKGLAGPTYEHPLIGFNESKEVKIFGRFTPDKVSINQLGDFNSKAIKYMSQAGWK
CK_Pro_MIT0602_01257	Pro	MIT0602	1257	LL	LLII	LLII	Hba	CK_00000919	null	ABC_transporter,_substrate_binding_protein,_possibly_Mn2+/Zn2+	LQNTKQLDITNIRVFFTTLIALFLISCGNNIYESNVKDDSSKLKVITTFTVLADIARNISGDRLIIESITKPGAEIHGYKPTPSDLIRVSEADLIIENGFGLERWASRFTSSTDNVPRITLSDGIKPLFIDSDLYKGKPNPHVWMSPKRAIHYVEKIVKAFIAIDPQGENLYIRNGNLYKNKLNELDNQLRNALKTIPADKRILVTCEGALSYLADDYGFQEAFLWPVNAESQVTPRRMKSLIETVNKTQVPVVFCESTVSEKAQLEIARITKTTFGGKFFVDSLSTSDGPAPNFLEMQRHNVDLILNGFSKLITN
CK_Pro_MIT0602_01215	Pro	MIT0602	1215	LL	LLII	LLII	Hba	CK_00000860	phnD	phosphonate_ABC_type_transporter,_substrate_binding_component	MKMLHIQKKIKSTTIILIVLVQLLLSGNAFAKERLVISAIPDQNPEKLNRLYSLLAQELSESLGIKVIYKPVVNYQAAVSAFRTGDLDLVWFGGLTGVQARLQKPGSKVIAQRDIDANFRSVFIANTKSKIKSIKDIYQLKALGGRRFTFGSESSTSGRLMPQYFLNKANVTIADFKGGKAGFSGSHDATIALVKSGSYEAGALNEEVWKDNLRSGRVSENKVIVIWRTPPYADYHWLALPNLDKRFGRGFTKKLRTNILGFNLKNPRQAKILTLFNAKKFIEANEHQYKNIESIGRELGKIR
CK_Pro_MIT0602_01961	Pro	MIT0602	1961	LL	LLII	LLII	Hba	CK_00043821	pstS	phosphate_ABC_transporter,_phosphate-binding_protein_PstS	MFGISISLSKKCFFLTSIVALGSGIAACGTNNSTSSLRLIGAGATFPSKVYTRWFADLAAKGGPRVNYQAIGSGSGRKAFIDETVDFAASDDPMKAKDIAKVTRGLVQIPMVGGTIAFGYNNPDCELMLTQREAVGVAIGKITNWSELGCPEQKLVWAYRSDGSGTTKAFTSSMEAFSKEWALGTGKSVNWPAGIGAKGNAGVAGLIRKTPGAIGYVNQSYVTGAIKAAALQNLSGEYIKPSKDTGAIALNGITLDRNLAGTNPNPTARGAYPISTLTWILAYETGNGSKTKAIKESLNYLLSDESQNKAPRIGFVPLKGEILQKARSAVSRIGE
CK_Pro_MIT0602_00481	Pro	MIT0602	481	LL	LLII	LLII	Hba	CK_00000264	null	ABC-type_transport_system,_periplasmic_component	MRRSYRDAIVGFSLIGGVVIFSGLTFWLQGIKVSKGTWSITAKFTDATGLSEGTPVTFRGIQIGNVKQITITPKDVQAKIRINSKDIILFKPVSAKIETSSLLGGDAQISIISQGKPIDKLDLKPIGKKCLPKLILCEGDYIQGADLTNISRLTGDINKLLNEAENNEVIKKIVASIEQFDSTQENLDELIRLSKQELNKAKPIVEDLKRTVDHMNNILGSIDDPKVLGNIKSSTNSIRSFTAKIDKISDKVDELINDEDLTNAIKDAAIGVGKLFKDIYE
CK_Pro_MIT0602_01988	Pro	MIT0602	1988	LL	LLII	LLII	Hba	CK_00001489	natF	ABC-type_uptake_transporter_for_acidic_and_neutral_polar_amino_acids_(N-II),_substrate_binding_protein	MLLAGCATRNQENISRLDLIKKRNELKCGVSGKIPGFSFLGSDGSYKGLDVDICKSFAAAFLGDATKVQYRPLTAAERFTAIKTGEIDLLSRNTTFTLSRDSSGGNGLAFAPVVFHDGQGLMVKRRSRIKSIKGLSGKSICVGSGTTTEQNINDAFESKSFPYTPIKYQDLNQVVAGYLQGRCSAMTSDRSQLAAARSGFKNPDDHIILDDVLSKEPLSPASDGRDYQLADAMRWVIFALISAEEQGITKTNIDEKVQIARDNPQLKPLRRFLGIEGDLGEKVGLSNDFVVKVIGSTGNYGEIYNRHLGPSSEVPIPRGLNHLYSNGGVHISPPFN
CK_Pro_MIT0602_01956	Pro	MIT0602	1956	LL	LLII	LLII	Hba	CK_00001600	iraI	ABC-type_Mn2+/Zn2+_transport_system_periplasmic_component	MFSSFSIAKDKKRTIGKAIINSSILTGVVFLTGINQGVQAKPKSIVAVEPLVCDLVSTIALPSTPVTCLIDRKQDVHDIRISPRQAQALNNASQVFTLGQEMTPAMKRWLDNPVTVVVGVSAIEIDGHDDHDDHSSAKHDDHDDHSSAKHDDHDDHDDHDDHGDEAFEWAGVFELSPGTYKWSFAKVDGDYADPAMKMVILKSGDIEATEELAEELLESKKSEVKRSNDTLVAQEKAYLLTFNERKDRTTFNVEIKKAGKYAFFTEHMPFEFEADEHFFKDVSGDDIEPIAQLPDEGGDHHHHDHGGLDPHVWHDPHNIIKMGNVISKNLNKKISFFDRETKKVLKERTQVFNSVLEDLDRWTQRQVATIPSNQRTIVSKHKAMEYYGDAFGLKTISLL…
CK_Pro_MIT0602_01352	Pro	MIT0602	1352	LL	LLII	LLII	Hba	CK_00001014	dppA		MHFKYKSDTLKNLSPLAKLGVLILLLTQISCAKSISENKVIIASKGKIESIDPAQAYKLLAIQLISSLGDTLYRINSKGIIEPILAKSVPKISKDGLTVSIELRNDVLFHDGTQFDAKAMAFTINRFINIGTLNYVIDDRINSIETPEKFLLKINLSRPSSSIKGLLSSINLTPVSPSSYSENTDKFLHDNFIGTGPYKLVSYTPEKQIIEPFKEYWGEKAKNQGVNYISLNTSTALFSAIKTGQVDILLSNSIEDGHRLALNRLSINSVLQQVETTPMQIGYIAFRTNSELLSKNAIRKALLHSLDRELISKQVSYGLRKPLRSLTPRFLWSRSTSPWPKYNINIASKLFEEAGYCKTKKLKLPLTFRSNVPSDKLLALTWKEQVKRDLSNCLEISLN…
CK_Pro_MIT0602_02030	Pro	MIT0602	2030	LL	LLII	LLII	Hba	CK_00000068	idiA2		MKVSRSMISSLSACAVVIGASLGAQLTASTKREVRVYSGRHYNTDKQVFKQFDKETGIRVRLIETEGISLLERLKREGKKSTADVILLVDAARINNAAKDGLLQSFRSDKLEKNVPSNYKDSKRRWYALTRRVRVMVVNPSKVNASKIRTFADLADPSLKGLVCLRKRNSPYNQSLVANQIVLRGERKTRTWLNKMLSNVSQPYFPGDIGITRAVAQGKCGVGIVNHYYVARMLAGVNGSNDIRLAKKVRVITPNPAHVNVSAGGLARYAKNRSEAIEFLEYLASPKGSEGLAGPTYEHPLVGLNNSEEVKSFGGFKPDKVTISQLGEYNSKAIKMMIKAGWQ
CK_Pro_MIT0603_01635	Pro	MIT0603	1635	LL	LLII	LLII	Hba	CK_00043821	pstS	phosphate_ABC_transporter,_phosphate-binding_protein_PstS	MFGISISLSKKCFFLTSIVALGSGIAACGTNNSTSSLRLIGAGATFPSKVYTRWFADLAAKGGPRVNYQAIGSGSGRKAFIDETVDFAASDDPMKAKDIAKVTRGLVQIPMVGGTIAFGYNNPDCELMLTQREAVGVAIGKITNWSELGCPEQKLVWAYRSDGSGTTKAFTSSMEAFSKEWALGTGKSVNWPAGIGAKGNAGVAGLIRKTPGAIGYVNQSYVTGAIKAAALQNLSGEYIKPSKDTGAIALNGITLDRNLAGTNPNPTARGAYPISTLTWILAYETGNGSKTKAIKESLNYLLSDESQNKAPRIGFVPLKGEILQKARSAVSRIGE
CK_Pro_MIT0603_01610	Pro	MIT0603	1610	LL	LLII	LLII	Hba	CK_00001489	natF	ABC-type_uptake_transporter_for_acidic_and_neutral_polar_amino_acids_(N-II),_substrate_binding_protein	MLLAGCATRNQENISRLDLIKKRNELKCGVSGKIPGFSFLGSDGSYKGLDVDICKSFAAAFLGDATKVQYRPLTAAERFTAIKTGEIDLLSRNTTFTLSRDSSGGNGLAFAPVVFHDGQGLMVKRRSRIKSIKGLSGKSICVGSGTTTEQNINDAFESKSFPYTPIKYQDLNQVVAGYLQGRCSAMTSDRSQLAAARSGFKNPDDHIILDDVLSKEPLSPASDGRDYQLADAMRWVIFALISAEEQGITKTNIDEKVQIARDNPQLKPLRRFLGIEGDLGEKVGLSNDFVVKVIGSTGNYGEIYNRHLGPSSEVPIPRGLNHLYSNGGVHISPPFN
CK_Pro_MIT0603_00305	Pro	MIT0603	305	LL	LLII	LLII	Hba	CK_00000264	null	ABC-type_transport_system,_periplasmic_component	MRRSYRDAIVGFSLIGGVVIFSGLTFWLQGIKVSKGTWSITAKFTDATGLSEGTPVTFRGIQIGNVKQITITPKDVQAKIRINSKDIILFKPVSAKIETSSLLGGDAQISIISQGKPIDKLDLKPIGKKCLPKLILCEGDYIQGADLTNISRLTGDINKLLNEAENNEVIKKIVASIEQFDSTQENLDELIRLSKQELNKAKPIVEDLKRTVDHMNNILGSIDDPKVLGNIKSSTNSIRSFTAKIDKISDKVDELINDEDLTNAIKDAAIGVGKLFKDIYE
CK_Pro_MIT0603_01640	Pro	MIT0603	1640	LL	LLII	LLII	Hba	CK_00001600	iraI	ABC-type_Mn2+/Zn2+_transport_system_periplasmic_component	MFSSFSIAKDKKRTIGKAIINSSILTGVVFLTGINQGVQAKPKSIVAVEPLVCDLVSTIALPSTPVTCLIDRKQDVHDIRISPRQAQALNNASQVFTLGQEMTPAMKRWLDNPVTVVVGVSAIEIDGHDDHDDHSSAKHDDHDDHSSAKHDDHDDHDDHDDHGDEAFEWAGVFELSPGTYKWSFAKVDGDYADPAMKMVILKSGDIEATEELAEELLESKKSEVKRSNDTLVAQEKAYLLTFNERKDRTTFNVEIKKAGKYAFFTEHMPFEFEADEHFFKDVSGDDIEPIAQLPDEGGDHHHHDHGGLDPHVWHDPHNIIKMGNVISKNLNKKISFFDRETKKVLKERTQVFNSVLEDLDRWTQRQVATIPSNQRTIVSKHKAMEYYGDAFGLKTISLL…
CK_Pro_MIT0603_01104	Pro	MIT0603	1104	LL	LLII	LLII	Hba	CK_00000919	null	ABC_transporter,_substrate_binding_protein,_possibly_Mn2+/Zn2+	LQNTKQLDITNIRVFFTTLIALFLISCGNNIYESNVKDDSSKLKVITTFTVLADIARNISGDRLIIESITKPGAEIHGYKPTPSDLIRVSEADLIIENGFGLERWASRFTSSTDNVPRITLSDGIKPLFIDSDLYKGKPNPHVWMSPKRAIHYVEKIVKAFIAIDPQGENLYIRNGNLYKNKLNELDNQLRNALKTIPADKRILVTCEGALSYLADDYGFQEAFLWPVNAESQVTPRRMKSLIETVNKTQVPVVFCESTVSEKAQLEIARITKTTFGGKFFVDSLSTSDGPAPNFLEMQRHNVDLILNGFSKLITN
CK_Pro_MIT0603_01062	Pro	MIT0603	1062	LL	LLII	LLII	Hba	CK_00000860	phnD	phosphonate_ABC_type_transporter,_substrate_binding_component	MKMLHIQKKIKSTTIILIVLVQLLLSGNAFAKERLVISAIPDQNPEKLNRLYSLLAQELSESLGIKVIYKPVVNYQAAVSAFRTGDLDLVWFGGLTGVQARLQKPGSKVIAQRDIDANFRSVFIANTKSKIKSIKDIYQLKALGGRRFTFGSESSTSGRLMPQYFLNKANVTIADFKGGKAGFSGSHDATIALVKSGSYEAGALNEEVWKDNLRSGRVSENKVIVIWRTPPYADYHWLALPNLDKRFGRGFTKKLRTNILGFNLKNPRQAKILTLFNAKKFIEANEHQYKNIESIGRELGKIR
CK_Pro_MIT0603_01200	Pro	MIT0603	1200	LL	LLII	LLII	Hba	CK_00001014	dppA		MHFKYKSDTLKNLSPLAKLGVLILLLTQISCAKSISENKVIIASKGKIESIDPAQAYKLLAIQLISSLGDTLYRINSKGIIEPILAKSVPKISKDGLTVSIELRNDVLFHDGTQFDAKAMAFTINRFINIGTLNYVIDDRINSIETPEKFLLKINLSRPSSSIKGLLSSINLTPVSPSSYSENTDKFLHDNFIGTGPYKLVSYTPEKQIIEPFKEYWGEKAKNQGVNYISLNTSTALFSAIKTGQVDILLSNSIEDGHRLALNRLSINSVLQQVETTPMQIGYIAFRTNSELLSKNAIRKALLHSLDRELISKQVSYGLRKPLRSLTPRFLWSRSTSPWPKYNINIASKLFEEAGYCKTKKLKLPLTFRSNVPSDKLLALTWKEQVKRDLSNCLEISLN…
CK_Pro_MIT0603_01567	Pro	MIT0603	1567	LL	LLII	LLII	Hba	CK_00000068	idiA2		MISSLSACAVVIGASLGAQLTASTKREVRVYSGRHYNTDKQVFKQFDKETGIRVRLIETEGISLLERLKREGKKSTADVILLVDAARINNAAKDGLLQSFRSDKLEKNVPSNYKDSKRRWYALTRRVRVMVVNPSKVNASKIRTFADLADPSLKGLVCLRKRNSPYNQSLVANQIVLRGERKTRTWLNKMLSNVSQPYFPGDIGITRAVAQGKCGVGIVNHYYVARMLAGVNGSNDIRLAKKVRVITPNPAHVNVSAGGLARYAKNRSEAIEFLEYLASPKGSEGLAGPTYEHPLVGLNNSEEVKSFGGFKPDKVTISQLGEYNSKAIKMMIKAGWQ
CK_Pro_MIT0604_01294	Pro	MIT0604	1294	HL	HLII	HLII	Lba	CK_00043821	pstS	phosphate_ABC_transporter,_phosphate-binding_protein_PstS	MSIFKKTLILSSAISLILSPSAMASKRLSGAGASFPSKIYTRWFFDLAKSGGPRVNYQAVGSGSGRKAFIDETVNFGASDDPMKVSDIEKVKRGLVQIPMVGGTIAFGYNYDCDLKLTQEQAVQVAMGMIKNWKELGCKSGKLTWAHRSDGSGTTKAFTNSMEAFSKTWNLGTGKSVKWPSGVGAKGNSGVAGVIQNTPGAIGYVNQSYIKGKVKAAALQNLSGEFVTPNTESGAIALNGITLDKNLAGKNPNPTAKGAYPIATLTWILAYETGNGRNTKAIQDTFYKLLSDEYQDKAPALGFVPLKGEILKKSIEAVGRIGR
CK_Pro_MIT0604_00917	Pro	MIT0604	917	HL	HLII	HLII	Lba	CK_00000076	urtA	ABC-type_urea_transporter,_substrate_binding_component	MRISRRILAGLATASLAITATSCGGGGTSGSFDDTVTVGILHSLSGTMAISESTLVDTEKMAIEEINAAGGVTVGGKSYKIEYIVEDGASDWPTFAEKSKKLIDQDGVPVVFGGWTSASRKAMLPVYESKDAFLYYPIQYEAQECSNNIFYTGATPNQQSEPATDFMYKRSPAAGGDFFLVGSDYVFPRTSNTITKAQVKQLGGKVVGEDYLPLGNTEVAPIISKIKKALPEGGIIINTLNGDQNVAFFKQIQDAGITPSSGYYVMNYSIAEEEISTIGPEFLEGHYGAWNYMMSIDTPASKKFAKSFKKRWGADRVVADPQESAYNMVYLWKQAVEDAGTFDDNAVREALVGQKFDAPQGPVEVMPNHHLSQTVRIGEINAEGGFTILEETGVVLPQA…
CK_Pro_MIT0604_00802	Pro	MIT0604	802	HL	HLII	HLII	Lba	CK_00043821	pstS	phosphate_ABC_transporter,_phosphate-binding_protein_PstS	VGIFKKVLILSSAISLVLSQEAIASKRLSGAGATFPSKIYTRWFFDLAKSGGPRVNYQAVGSGSGRKAFIDQTVNFGASDDPMKDSDIEKVTRGLVQIPMVGGTIAFGYNYDCDLKLTQEQAVRVAMGMVKNWKELGCKSGKLTWTHRSDGSGTTKAFTNSMEAFSPTWTLGTGKSVKWPAGVGAKGNAGVAGVIQNTPGAIGYVNQSYIKGNVKAAAIQNLSGEFLKPSAEAGAKALNGITLDENLAGKNPNPTAKGAYPIASLTWILAYEKGNGRNTKAIKQAFNTLLSDEYQDKASSLGFIPLKGNILLKSRAAVEKIGS
CK_Pro_MIT0604_00646	Pro	MIT0604	646	HL	HLII	HLII	Lba	CK_00000919	null	ABC_transporter,_substrate_binding_protein,_possibly_Mn2+/Zn2+	MLNMKKNILFLSLILLLSIASGSCKRISNKNETKEVILASFTVLADIISNVAKDDFIVRSITKPGVEVHGYQPTPSDLVNASSAFVFIDNGFGFELWAEKFVSNLKVKRITVAEDLDPIFISEDFYKGKPNPHAWISPKRGILYVDIIVDSLSELRPSKRKLFEDNGKIYKDKLSKLDKEFSLFINNLNKDRRYLVSCEGAFSYLTNDYGLEEVYLWPVNAESQITPKRMTRTISLVKEKNVPSVFCESTVSNESQMVVANETGANFGGDLFVDSLSDESGPASSYIKMLEHNLDLIKKGLF
CK_Pro_MIT0604_00333	Pro	MIT0604	333	HL	HLII	HLII	Lba	CK_00000264	null	ABC-type_transport_system,_periplasmic_component	MRRSLRDSIVGFSLLGGILIFTFFSFWLRGMRLSSKNWYLFAEFNNASGLSKKSPVTYRGILVGSIEDILFTNESIKAKIVLNNPEIILPRPAFARVVTNSFLGGDVQVALETSDKTIPKNIAKPISEKCDTKLIICQGDTITGKQLSSLSNITNKISQLLKDTNQENLIENIVNSIDQFDRTQENLDELIFLSKQELQRVEPLIKEITIAANHLNNILSTIDDQETLKDIKLTINAARSIATKIDDMSDDFEKLTQDKELTKSIRDLTIGLSKFLNEIYP
CK_Pro_MIT0604_01170	Pro	MIT0604	1170	HL	HLII	HLII	Lba	CK_00001600	iraI	ABC-type_Mn2+/Zn2+_transport_system_periplasmic_component	MSIFKRLLTNKKGSSKSFIKNSVIAGTIIFSGFGQDVMAKGKSYIAVEPLVCDLVKSIALPSDEVTCLVDRKQDVHDLKINPRQAQLLNRADKVFTLGKEMTPSMRNWENKKNTVVVGVSAIDVDDHSDHGGHDDHSDHGGHDDHSEHSAKVDDHSDHAGHDDHSDHGGHDDHAEGAFEWAGKFQLSKGSYKWSFEKVDGEYADPAMKMVILKSNDIEGSEDLAKELLGSKDSISRKNDGILIASNKAFVLNFDQRKESTVFNVDIKEDGQYIFFTEHMPFEFEATQHFFKDVSNSDVEPIAQVPDEGEGHHHHDHGGLDPHVWHDPHNIIKMGDLISKSLKKDISVFNRGDRKLINERFEKADSLLEGLDSWIVEQVSSIPEENRVIVSKHKAMEYYG…
CK_Pro_MIT0604_00747	Pro	MIT0604	747	HL	HLII	HLII	Lba	CK_00000860	phnD	phosphonate_ABC_type_transporter,_substrate_binding_component	MFNLKNFLLSSSLLFSVFSSPVFSNPKVLKVGAIPDQNQDVLDKRFNLFSKELSKQLDVEVKYIPVINYVAAVSGFRTKDLDLVWFGGLSGVQARLQTPNSIVIAQRDIDKEFKSVFIVNKNLELNSISNIKGLKKLKNLRFTFGSENSTSGRLMPEYFLNQAGVEIKHFKGKKAGFSGSHDATIALVNSGAFDAGALNKQVWENNLKNNPKRTKNLELFWITPEYVDYHWVAQGDLENRFGEGFTKELKSVILNLDIKQKSHEQILDMFNAKRFINAESKQYKNIEEIGRKLNKIR
CK_Pro_MIT0604_01188	Pro	MIT0604	1188	HL	HLII	HLII	Lba	CK_00001014	dppA		MKKKIVASIFIILIYFLQNSCGSKRISKKIIVASSGKIESLDPARANTLKAIQLISSLGDTLYELNSNGELIPELASGMPVISKDKLQITINLRKNVFFHDGTEFNSNAMKFTFDRFKRIGTMNYILGNKIKSIETPSEYSVIINLNKPSSSLNGLLTSVNLTPISPTFYKQYSDKFLNEKFVGTGKYVLTSFSNEVQSIDPYLDYWGEKPLNNGVNFAGYSNSSSLFGALKSKQIDVLLSNSIDDSQRKSLNDLSKNKQFKEGNSPFTELSYISLKTSSYPLSNLNLRLALAKSLNRKLISEKVSYGLRKPSRSIIPPILKKDNQALWPKYNYLEARRLLEKENYCNGNILKIPLTYRSNVPADKLIALTWQEEIKNSLKDCIDIQLNGVESTTIYKN…
CK_Pro_MIT0604_01408	Pro	MIT0604	1408	HL	HLII	HLII	Lba	CK_00000068	idiA2		VQNLKKLFYSALTCTFLLNVNIPANSTEKEVKVYSGRHYNTDRSIYKKFAEETGIKVRLIEAAGISLIERLKREGENSQADLILLVDAARITNAAKAGLLQPIKSSNLENDVPVGLKDPNKEWYALTRRVRVMIANPKVVDFSKINDYTDLADPSLKGKVCLRNRKSPYNQSLVANQIINKGQSETKAWLSGMISNVSQPFFPGDISIIRAVSKKKCGVGIVNHYYVARMLAGVNGRRDALYAKKTKVLTPNPAHVNISAGGVAKYATNKNEAIQLLEFLASPEGSKGLAAPTFEHPLKEVNQNEIVKNFGEFTPDSVTVEDLGEQNSLAIKLMKDAGWN
CK_Pro_MIT0701_02319	Pro	MIT0701	2319	LL	LLIV	LLIV	Hba	CK_00001600	iraI	ABC-type_Mn2+/Zn2+_transport_system_periplasmic_component	MLRTPASVLTALVVLSTVSATQTPAQASQPTVVAIDGVLCDLTRTLVATDVKVVCLIQPGSDPHNYRLKPSDRQALSNASLVLHNGFKLTPSANKISGSAKVIAVAEEAMPTASHASHDDDHAEHGAHNHNDSDPHVWHDPANSAAMVVVVADRLAPVLPASQRSALAARAAEAITVLNAVGDWGGKQFATIPENQRVLVSEHKAYSHLTNRYGLRQITMLDSFTTGGVLRPSSLRTITTEVQGSGAQTLFPESLPVSKTLRRISRSTGLPVYSSPLFADGLAPNRSTVGTATLNICTVVKGQGGQCDQVAADKLIGRWSAIR
CK_Pro_MIT0701_02540	Pro	MIT0701	2540	LL	LLIV	LLIV	Hba	CK_00000860	phnD	phosphonate_ABC_type_transporter,_substrate_binding_component	MSSRPDRAFVLTALICCFGVLSCSNQTEKTLRIGAIPDQNPERLNRLYGLLSTELSNQLNVPVRYKAVTNYPAAVSAFRTNSLDLVWFGGLTGVQARLQKPGAEVVAQRDIDAKFTSVFIANTKSGIKPLKSLSGLQQLNGKRFTFGSESSTSGRLMPQHFLQQAGVQMKNFSGGQPGFSGSHDATIALVQSGSYDAGALNESVWKSAQKNGRIDPAKVKVIWRTPPYADYHWLAQPNLDKKFGNGFTNKLKSTLTGLKKSSEPQEKILELFGANSFIDASQKQYITIEKIGRQLGKIQ
CK_Pro_MIT0701_02875	Pro	MIT0701	2875	LL	LLIV	LLIV	Hba	CK_00043821	pstS	phosphate_ABC_transporter,_phosphate-binding_protein_PstS	MSFSKKALLLFSVVVLSAGITACSTSGSSGRLSGAGATFPAKIYTRWFSDLSVAGGPQVNYQAVGSGSGRKAFIDQTLNFAASDDPMKQEDIQKVKRGLVQIPMVGGTIAFGYNWNCDLQLTQKQAVQVALGTITDWDQLNCPAGKITWVHRSDGSGTTKAFTNSMQAFSKEWTLGIGKSVDWPAGVGAKGNSGVAGVITNTPGAIGYVNQSYIKGKVKAAALENLSGEFLTPSVETGAAALNGIKLDANLAGTNPNPTAKGAYPIATLTWLLAYKTGNGSNLDALKTTFDYMLSDQAQAQADGLGFVPLQGEILDKSRAAVGMVGK
CK_Pro_MIT0701_02635	Pro	MIT0701	2635	LL	LLIV	LLIV	Hba	CK_00001455	ggtB	ABC-type_sugar_transport_system,_periplasmic_component	MMRRIFSKIALLFSLTSVALFASWALSSHPIQINILMPAPFAESTTDLVQQFNNDQHGKIKLQVTRGPLETESVSDLAISSLLLGKSPFDALLIDVTWLPKYAAAGWLTPLNPWIDQQEIDSIAPGAMLGNHFDGKLYRWPLVADMGLLYWRTDLMSEPPRTPEELIKVSLKLQKEGRVANGYVWQGRQYEGLSCVFLEVLDGFGGQWLEPGTDNVGLDSSASLKAASWLRELISSGVSPEAVINYAENEALQAFKSGDVALMRNWPYAWGELQKPNSDVRGNVGVTTMVASDHNRSTSTLGSWGFSILKGSSNPEAAAEAIAFLTSTSAQKKLFTNDSYTPTKTELFKDQELLSKSQILPELAKALQSTDQRPATPLYAQISDVLQRNLSSILTGQSS…
CK_Pro_MIT0701_00986	Pro	MIT0701	986	LL	LLIV	LLIV	Hba	CK_00000919	null	ABC_transporter,_substrate_binding_protein,_possibly_Mn2+/Zn2+	VSQLITGRQAVRLALAFSCLGLLGACTPPARMANQSQAQDSDKPLVLTTFTVLADMARNVAGDRLQVRSIVKQGAEIHGYQPTPSDLAQAVGADLIVENGFGLELWARKFTAAAGKVSTVTLSEGMEPLLIEGDAYAGKPNPHAWMSPERAMQYVDQLVKAFSSLDPEGAKTFASNGRRYKDQLQQLDDELRTSLATIPAKRRFLVTCEGAFTYLAKDYGMEESYLWPVNAESEVTPQRMAKLIKTVKLREVPAIFCESTVSDKAQREVARASGARFGGTFFVDSLSQADGPASTLLDLQRHNVGLILDGLVPVNGEK
CK_Pro_MIT0701_02811	Pro	MIT0701	2811	LL	LLIV	LLIV	Hba	CK_00001944	proX	ABC-type_glycine_betaine/proline_transporter,_substrate_binding_component	MKMSNKLRNLSLVIAGVLMTGLSGCSNAKPDQLRIGWTAWADADVVSLMAEKLIESHYEQPVERVMADIGIQYDSVARGKLDLMLMAWLPKTHDKYWQKVSDRVVDLGTMYSGRIGWVVPDYVPKQRIGSISDLSDPKIANEFNNTVQGIDPGSGLMQASEKALTVYDLSDLKLISASGAAMTAVLDRAIKDDRWVVVTGWTPHWMFARYKLRFLKDPKSVFGGQEGIHAIARLGLDKDHPKVVAFFTRFKLSDGQLDAMLLDAQETSTDQAVDNYIANNRKQIDYWMNGTMQEPKERKVKP
CK_Pro_MIT0701_00930	Pro	MIT0701	930	LL	LLIV	LLIV	Hba	CK_00001489	natF	ABC-type_uptake_transporter_for_acidic_and_neutral_polar_amino_acids_(N-II),_substrate_binding_protein	MRRLTTALVSLSLLATGCASIDQGGGSRLELISKRGQLHCGVSGKIPGFSFLLGNGRYEGLDVDICRAMAAAFVGDATKVQYRPLTAPERFTALKTGEIDLLSRNTTFTLSRDAAGGNGLTFAPVVFHDGQGLMVKRSTGIKGLQGLKASNICVGSGTTTEQNLNDAFQERKLSYTPIKYQDLNQVVAGYLQGRCLAMTSDRSQLAAARSGFPDPEQHIILDVVLSKEPLAPASVGGDQRLGDAIRWVVFALFAAEEFGITQENVDSKLEQAKSNPQMSSLRRFLGVDAGLGQKLGLADDFVVKVIRATGNYGEIYNRHLGPNSSVPIPRGLNRSYRQGGLLIAPPFN
CK_Pro_MIT0701_01706	Pro	MIT0701	1706	LL	LLIV	LLIV	Hba	CK_00000264	null	ABC-type_transport_system,_periplasmic_component	MSMRRSVRDAIVGFSIVGAVVAFAGTLLWLRGVRLGAKVWSIKVNFPDATGLAERSPVTYRGILVGTVVKIDVTSQAVQATLEINKGDLRLSKPVVAKVASSSLLGGDSQVALVSLGKQLPANAPLPGSKDCSGSKVLCNGATIIGEPPVSISSVTETLERLLQEAEKQKLVTYLVDSTKQIESTAKDVSKLMSQLKDEVARAEPMISNLNLATGHINNVVEAFDNPKTVNDLKQTVSYARSLTAKFDAVGGDVEKLTNDPQFMNAVRSVTIGFGAFFDELYPAETSKE
CK_Pro_MIT0701_02360	Pro	MIT0701	2360	LL	LLIV	LLIV	Hba	CK_00000076	urtA	ABC-type_urea_transporter,_substrate_binding_component	MNVSFSKRLVAGFAATAVGVSITACGGGSDKTANTDFDDTVTVGILHSLSGTMAISESTLVDTEKMAIEEINAAGGVEVDGKKYKIDYIVEDGASDWPTFAEKSKKLIDQDSVPVVFGGWTSASRKAMLPVYESKNAFLYYPIQYEGQECSNNIFYTGATPNQQSEPATKFMFEKSPAAGKPFFLVGSDYVFPRTSNTITKEQVKALGGKVVGEDYLPLGNTEVAPIIAKIKKALPDGGVIINTLNGDQNVAFFKQIQDAGLTPENGYYVMSYSIAEEEISTIGPEFLEGHYGAWNYMMSIDTPASKKFAKDFKAKYGDDRQVADPQESAYNMVYLWKAAVEKANSFDDDKVREALIGIEFDAPQGPVKVMPNHHLSQTVRIGKITKDGQFEILEETNG…
CK_Pro_MIT0701_01361	Pro	MIT0701	1361	LL	LLIV	LLIV	Hba	CK_00037737	null	putative_ABC-type_phosphate/phosphonate_transport_system,_periplasmic_component	MPGLKAKSILAAGIMLLCLVSCKSSSSLTSSAELKETQEFDIRLTEEPYEKQKYKNKKMATLIQYLEDMTKLKIAYVPAINYAHSYALFRNGDVDLINVGIYGGYQILKNNPEAVPIAIQKPSMRNILITNQQTTAPKQKQALNPGEAKNTPFPLLHGKRVGFGSRFSGSSFMHPLLEMQKNSLVITDLAHCNNEPIVSNLPSLVATGFFDFAFLHSYHPDPLRNVPSSIKSKVKKLWESEPKRNAYIIAQARDIDETKRANIELVKQAILSLNSKRVRDKIVLDVWGYTGFDLPTDSFPADINLEIDKLIQKSGRLPTCNKDYGQTS
CK_Pro_MIT0701_01172	Pro	MIT0701	1172	LL	LLIV	LLIV	Hba	CK_00001014	dppA		VPSSGRRDSLRWAAALFAFSLALSQVACHPPRRSERLVVASAGKITSLDPAQASTFDALQLLSALGEPLYRLDHKGDLEPRLASAPPQISDGGFTISIPLRKDVLFHDGTQFNAAAMAFSLRRFLRIGTLNYVVGGRIAAVEAAGPYLLRLRLTRPSTSLEGLLTSINLTPVSPTAYAKHKDQFLNKQFIGTGPYRLTSFQTQQQRLEPFLQYWSTEASNAGIDFINLSNSTALFGALRSGEVDVLLSNSLDEDQRLALHRLAKQGKLREGAGPALEIGYITLLSNSAPLNQPLLRQALAYSLDRQLMVERVSYGLRRPLRSLVPPNLQAEPIKPWPSYNPQRAKQLLQKAGYCGTQKLTLPFTFRSNVPADKLLALTWQAQVERDLSDCLTLKLNSVE…
CK_Pro_MIT0701_00804	Pro	MIT0701	804	LL	LLIV	LLIV	Hba	CK_00000068	idiA2		MGLKARLTYSGLAVVLALGTGFSQNGVANAREVRVYSGRHYNTDRQIYKKFSEQTGIKVRLIESSGISLVERLKREGANSQADVIILVDAARISNAAKEGLLQPSRSAQLDSEVPSAYRDPQGRWYGLTRRVRVIVANPSKVNVGSIRTYADLASPSLKGKVCLRKRNNVYNQSLVADQLVLRGEAATKSWLQGMVSNVSQPYFGGDVSLARAVSQGICGVGIVNHYYVARMRAGVSGSKDKALANSLTVITPDPAHVNVSAGGLARYAKNKKEAIQLLEFLASPDGSQGMAGPTYEHPLNGYGTSLELKKFGTFRPDRVTINQLGANNAKAIQLMAQSGWK
CK_Pro_MIT0702_02688	Pro	MIT0702	2688	LL	LLIV	LLIV	Hba	CK_00001455	ggtB	ABC-type_sugar_transport_system,_periplasmic_component	MMRRIFSKIALLFSLTSVALFASWALSSHPIQINILMPAPFAESTTDLVQQFNNDQHGKIKLQVTRGPLETESVSDLAISSLLLGKSPFDALLIDVTWLPKYAAAGWLTPLNPWIDQQEIDSIAPGAMLGNHFDGKLYRWPLVADMGLLYWRTDLMSEPPRTPEELIKVSLKLQKEGRVANGYVWQGRQYEGLSCVFLEVLDGFGGQWLEPGTDNVGLDSSASLKAASWLRELISSGVSPEAVINYAENEALQAFKSGDVALMRNWPYAWGELQKPNSDVRGNVGVTTMVASDHNRSTSTLGSWGFSILKGSSNPEAAAEAIAFLTSTSAQKKLFTNDSYTPTKTELFKDQELLSKSQILPELAKALQSTDQRPATPLYAQISDVLQRNLSSILTGQSS…
CK_Pro_MIT0702_00503	Pro	MIT0702	503	LL	LLIV	LLIV	Hba	CK_00000264	null	ABC-type_transport_system,_periplasmic_component	MSMRRSVRDAIVGFSIVGAVVAFAGTLLWLRGVRLGAKVWSIKVNFPDATGLAERSPVTYRGILVGTVVKIDVTSQAVQATLEINKGDLRLSKPVVAKVASSSLLGGDSQVALVSLGKQLPANAPLPGSKDCSGSKVLCNGATIIGEPPVSISSVTETLERLLQEAEKQKLVTYLVDSTKQIESTAKDVSKLMSQLKDEVARAEPMISNLNLATGHINNVVEAFDNPKTVNDLKQTVSYARSLTAKFDAVGGDVEKLTNDPQFMNAVRSVTIGFGAFFDELYPAETSKE
CK_Pro_MIT0702_02863	Pro	MIT0702	2863	LL	LLIV	LLIV	Hba	CK_00001944	proX	ABC-type_glycine_betaine/proline_transporter,_substrate_binding_component	MKMSNKLRNLSLVIAGVLMTGLSGCSNAKPDQLRIGWTAWADADVVSLMAEKLIESHYEQPVERVMADIGIQYDSVARGKLDLMLMAWLPKTHDKYWQKVSDRVVDLGTMYSGRIGWVVPDYVPKQRIGSISDLSDPKIANEFNNTVQGIDPGSGLMQASEKALTVYDLSDLKLISASGAAMTAVLDRAIKDDRWVVVTGWTPHWMFARYKLRFLKDPKSVFGGQEGIHAIARLGLDKDHPKVVAFFTRFKLSDGQLDAMLLDAQETSTDQAVDNYIANNRKQIDYWMNGTMQEPKERKVKP
CK_Pro_MIT0702_02022	Pro	MIT0702	2022	LL	LLIV	LLIV	Hba	CK_00001489	natF	ABC-type_uptake_transporter_for_acidic_and_neutral_polar_amino_acids_(N-II),_substrate_binding_protein	MRRLTTALVSLSLLATGCASIDQGGGSRLELISKRGQLHCGVSGKIPGFSFLLGNGRYEGLDVDICRAMAAAFVGDATKVQYRPLTAPERFTALKTGEIDLLSRNTTFTLSRDAAGGNGLTFAPVVFHDGQGLMVKRSTGIKGLQGLKASNICVGSGTTTEQNLNDAFQERKLSYTPIKYQDLNQVVAGYLQGRCLAMTSDRSQLAAARSGFPDPEQHIILDVVLSKEPLAPASVGGDQRLGDAIRWVVFALFAAEEFGITQENVDSKLEQAKSNPQMSSLRRFLGVDAGLGQKLGLADDFVVKVIRATGNYGEIYNRHLGPNSSVPIPRGLNRSYRQGGLLIAPPFN
CK_Pro_MIT0702_02571	Pro	MIT0702	2571	LL	LLIV	LLIV	Hba	CK_00000076	urtA	ABC-type_urea_transporter,_substrate_binding_component	VAGFAATAVGVSITACGGGSDKTANTDFDDTVTVGILHSLSGTMAISESTLVDTEKMAIEEINAAGGVEVDGKKYKIDYIVEDGASDWPTFAEKSKKLIDQDSVPVVFGGWTSASRKAMLPVYESKNAFLYYPIQYEGQECSNNIFYTGATPNQQSEPATKFMFEKSPAAGKPFFLVGSDYVFPRTSNTITKEQVKALGGKVVGEDYLPLGNTEVAPIIAKIKKALPDGGVIINTLNGDQNVAFFKQIQDAGLTPENGYYVMSYSIAEEEISTIGPEFLEGHYGAWNYMMSIDTPASKKFAKDFKAKYGDDRQVADPQESAYNMVYLWKAAVEKANSFDDDKVREALIGIEFDAPQGPVKVMPNHHLSQTVRIGKITKDGQFEILEETNGPVAPQAWNQ…
CK_Pro_MIT0702_02531	Pro	MIT0702	2531	LL	LLIV	LLIV	Hba	CK_00001600	iraI	ABC-type_Mn2+/Zn2+_transport_system_periplasmic_component	MLRTPASVLTALVVLSTVSATQTPAQASQPTVVAIDGVLCDLTRTLVATDVKVVCLIQPGSDPHNYRLKPSDRQALSNASLVLHNGFKLTPSANKISGSAKVIAVAEEAMPTASHASHDDDHAEHGAHNHNDSDPHVWHDPANSAAMVVVVADRLAPVLPASQRSALAARAAEAITVLNAVGDWGGKQFATIPENQRVLVSEHKAYSHLTNRYGLRQITMLDSFTTGGVLRPSSLRTITTEVQGSGAQTLFPESLPVSKTLRRISRSTGLPVYSSPLFADGLAPNRSTVGTATLNICTVVKGQGGQCDQVAADKLIGRWSAIR
CK_Pro_MIT0702_00815	Pro	MIT0702	815	LL	LLIV	LLIV	Hba	CK_00000919	null	ABC_transporter,_substrate_binding_protein,_possibly_Mn2+/Zn2+	LITGRQAVRLALAFSCLGLLGACTPPARMANQSQAQDSDKPLVLTTFTVLADMARNVAGDRLQVRSIVKQGAEIHGYQPTPSDLAQAVGADLIVENGFGLELWARKFTAAAGKVSTVTLSEGMEPLLIEGDAYAGKPNPHAWMSPERAMQYVDQLVKAFSSLDPEGAKTFASNGRRYKDQLQQLDDELRTSLATIPAKRRFLVTCEGAFTYLAKDYGMEESYLWPVNAESEVTPQRMAKLIKTVKLREVPAIFCESTVSDKAQREVARASGARFGGTFFVDSLSQADGPASTLLDLQRHNVGLILDGLVPVNGEK
CK_Pro_MIT0702_02929	Pro	MIT0702	2929	LL	LLIV	LLIV	Hba	CK_00043821	pstS	phosphate_ABC_transporter,_phosphate-binding_protein_PstS	MSFSKKALLLFSVVVLSAGITACSTSGSSGRLSGAGATFPAKIYTRWFSDLSVAGGPQVNYQAVGSGSGRKAFIDQTLNFAASDDPMKQEDIQKVKRGLVQIPMVGGTIAFGYNWNCDLQLTQKQAVQVALGTITDWDQLNCPAGKITWVHRSDGSGTTKAFTNSMQAFSKEWTLGIGKSVDWPAGVGAKGNSGVAGVITNTPGAIGYVNQSYIKGKVKAAALENLSGEFLTPSVETGAAALNGIKLDANLAGTNPNPTAKGAYPIATLTWLLAYKTGNGSNLDALKTTFDYMLSDQAQAQADGLGFVPLQGEILDKSRAAVGMVGK
CK_Pro_MIT0702_01441	Pro	MIT0702	1441	LL	LLIV	LLIV	Hba	CK_00037737	null	putative_ABC-type_phosphate/phosphonate_transport_system,_periplasmic_component	MWSNFESMPGLKAKSILAAGIMLLCLVSCKSSSSLTSSAELKETQEFDIRLTEEPYEKQKYKNKKMATLIQYLEDMTKLKIAYVPAINYAHSYALFRNGDVDLINVGIYGGYQILKNNPEAVPIAIQKPSMRNILITNQQTTAPKQKQALNPGEAKNTPFPLLHGKRVGFGSRFSGSSFMHPLLEMQKNSLVITDLAHCNNEPIVSNLPSLVATGFFDFAFLHSYHPDPLRNVPSSIKSKVKKLWESEPKRNAYIIAQARDIDETKRANIELVKQAILSLNSKRVRDKIVLDVWGYTGFDLPTDSFPADINLEIDKLIQKSGRLPTCNKDYGQTS
CK_Pro_MIT0702_00665	Pro	MIT0702	665	LL	LLIV	LLIV	Hba	CK_00000860	phnD	phosphonate_ABC_type_transporter,_substrate_binding_component	VLSCSNQTEKTLRIGAIPDQNPERLNRLYGLLSTELSNQLNVPVRYKAVTNYPAAVSAFRTNSLDLVWFGGLTGVQARLQKPGAEVVAQRDIDAKFTSVFIANTKSGIKPLKSLSGLQQLNGKRFTFGSESSTSGRLMPQHFLQQAGVQMKNFSGGQPGFSGSHDATIALVQSGSYDAGALNESVWKSAQKNGRIDPAKVKVIWRTPPYADYHWLAQPNLDKKFGNGFTNKLKSTLTGLKKSSEPQEKILELFGANSFIDASQKQYITIEKIGRQLGKIQ
CK_Pro_MIT0702_01158	Pro	MIT0702	1158	LL	LLIV	LLIV	Hba	CK_00001014	dppA		VPSSGRRDSLRWAAALFAFSLALSQVACHPPRRSERLVVASAGKITSLDPAQASTFDALQLLSALGEPLYRLDHKGDLEPRLASAPPQISDGGFTISIPLRKDVLFHDGTQFNAAAMAFSLRRFLRIGTLNYVVGGRIAAVEAAGPYLLRLRLTRPSTSLEGLLTSINLTPVSPTAYAKHKDQFLNKQFIGTGPYRLTSFQTQQQRLEPFLQYWSTEASNAGIDFINLSNSTALFGALRSGEVDVLLSNSLDEDQRLALHRLAKQGKLREGAGPALEIGYITLLSNSAPLNQPLLRQALAYSLDRQLMVERVSYGLRRPLRSLVPPNLQAEPIKPWPSYNPQRAKQLLQKAGYCGTQKLTLPFTFRSNVPADKLLALTWQAQVERDLSDCLTLKLNSVE…
CK_Pro_MIT0702_01343	Pro	MIT0702	1343	LL	LLIV	LLIV	Hba	CK_00000068	idiA2		MGLKARLTYSGLAVVLALGTGFSQNGVANAREVRVYSGRHYNTDRQIYKKFSEQTGIKVRLIESSGISLVERLKREGANSQADVIILVDAARISNAAKEGLLQPSRSAQLDSEVPSAYRDPQGRWYGLTRRVRVIVANPSKVNVGSIRTYADLASPSLKGKVCLRKRNNVYNQSLVADQLVLRGEAATKSWLQGMVSNVSQPYFGGDVSLARAVSQGICGVGIVNHYYVARMRAGVSGSKDKALANSLTVITPDPAHVNVSAGGLARYAKNKKEAIQLLEFLASPDGSQGMAGPTYEHPLNGYGTSLELKKFGTFRPDRVTINQLGANNAKAIQLMAQSGWK
CK_Pro_MIT0703_01209	Pro	MIT0703	1209	LL	LLIV	LLIV	Hba	CK_00000919	null	ABC_transporter,_substrate_binding_protein,_possibly_Mn2+/Zn2+	VSQLITGRQAVRLALAFSCLGLLGACTPPARMANQSQAQDSDKPLVLTTFTVLADMARNVAGDRLQVRSIVKQGAEIHGYQPTPSDLAQAVGADLIVENGFGLELWARKFTAAAGKVSTVTLSEGMEPLLIEGDAYAGKPNPHAWMSPERAMQYVDQLVKAFSSLDPEGAKTFASNGRRYKDQLQQLDDELRTSLATIPAKRRFLVTCEGAFTYLAKDYGMEESYLWPVNAESEVTPQRMAKLIKTVKLREVPAIFCESTVSDKAQREVARASGARFGGTFFVDSLSQADGPASTLLDLQRHNVGLILDGLVPVNGEK
CK_Pro_MIT0703_02511	Pro	MIT0703	2511	LL	LLIV	LLIV	Hba	CK_00000076	urtA	ABC-type_urea_transporter,_substrate_binding_component	MNVSFSKRLVAGFAATAVGVSITACGGGSDKTANTDFDDTVTVGILHSLSGTMAISESTLVDTEKMAIEEINAAGGVEVDGKKYKIDYIVEDGASDWPTFAEKSKKLIDQDSVPVVFGGWTSASRKAMLPVYESKNAFLYYPIQYEGQECSNNIFYTGATPNQQSEPATKFMFEKSPAAGKPFFLVGSDYVFPRTSNTITKEQVKALGGKVVGEDYLPLGNTEVAPIIAKIKKALPDGGVIINTLNGDQNVAFFKQIQDAGLTPENGYYVMSYSIAEEEISTIGPEFLEGHYGAWNYMMSIDTPASKKFAKDFKAKYGDDRQVADPQESAYNMVYLWKAAVEKANSFDDDKVREALIGIEFDAPQGPVKVMPNHHLSQTVRIGKITKDGQFEILEETNG…
CK_Pro_MIT0703_00022	Pro	MIT0703	22	LL	LLIV	LLIV	Hba	CK_00001489	natF	ABC-type_uptake_transporter_for_acidic_and_neutral_polar_amino_acids_(N-II),_substrate_binding_protein	MRRLTTALVSLSLLATGCASIDQGGGSRLELISKRGQLHCGVSGKIPGFSFLLGNGRYEGLDVDICRAMAAAFVGDATKVQYRPLTAPERFTALKTGEIDLLSRNTTFTLSRDAAGGNGLTFAPVVFHDGQGLMVKRSTGIKGLQGLKASNICVGSGTTTEQNLNDAFQERKLSYTPIKYQDLNQVVAGYLQGRCLAMTSDRSQLAAARSGFPDPEQHIILDVVLSKEPLAPASVGGDQRLGDAIRWVVFALFAAEEFGITQENVDSKLEQAKSNPQMSSLRRFLGVDAGLGQKLGLADDFVVKVIRATGNYGEIYNRHLGPNSSVPIPRGLNRSYRQGGLLIAPPFN
CK_Pro_MIT0703_02554	Pro	MIT0703	2554	LL	LLIV	LLIV	Hba	CK_00001600	iraI	ABC-type_Mn2+/Zn2+_transport_system_periplasmic_component	MLRTPASVLTALVVLSTVSATQTPAQASQPTVVAIDGVLCDLTRTLVATDVKVVCLIQPGSDPHNYRLKPSDRQALSNASLVLHNGFKLTPSANKISGSAKVIAVAEEAMPTASHASHDDDHAEHGAHNHNDSDPHVWHDPANSAAMVVVVADRLAPVLPASQRSALAARAAEAITVLNAVGDWGGKQFATIPENQRVLVSEHKAYSHLTNRYGLRQITMLDSFTTGGVLRPSSLRTITTEVQGSGAQTLFPESLPVSKTLRRISRSTGLPVYSSPLFADGLAPNRSTVGTATLNICTVVKGQGGQCDQVAADKLIGRWSAIR
CK_Pro_MIT0703_02673	Pro	MIT0703	2673	LL	LLIV	LLIV	Hba	CK_00001944	proX	ABC-type_glycine_betaine/proline_transporter,_substrate_binding_component	MKMSNKLRNLSLVIAGVLMTGLSGCSNAKPDQLRIGWTAWADADVVSLMAEKLIESHYEQPVERVMADIGIQYDSVARGKLDLMLMAWLPKTHDKYWQKVSDRVVDLGTMYSGRIGWVVPDYVPKQRIGSISDLSDPKIANEFNNTVQGIDPGSGLMQASEKALTVYDLSDLKLISASGAAMTAVLDRAIKDDRWVVVTGWTPHWMFARYKLRFLKDPKSVFGGQEGIHAIARLGLDKDHPKVVAFFTRFKLSDGQLDAMLLDAQETSTDQAVDNYIANNRKQIDYWMNGTMQEPKERKVKP
CK_Pro_MIT0703_02851	Pro	MIT0703	2851	LL	LLIV	LLIV	Hba	CK_00001455	ggtB	ABC-type_sugar_transport_system,_periplasmic_component	MMRRIFSKIALLFSLTSVALFASWALSSHPIQINILMPAPFAESTTDLVQQFNNDQHGKIKLQVTRGPLETESVSDLAISSLLLGKSPFDALLIDVTWLPKYAAAGWLTPLNPWIDQQEIDSIAPGAMLGNHFDGKLYRWPLVADMGLLYWRTDLMSEPPRTPEELIKVSLKLQKEGRVANGYVWQGRQYEGLSCVFLEVLDGFGGQWLEPGTDNVGLDSSASLKAASWLRELISSGVSPEAVINYAENEALQAFKSGDVALMRNWPYAWGELQKPNSDVRGNVGVTTMVASDHNRSTSTLGSWGFSILKGSSNPEAAAEAIAFLTSTSAQKKLFTNDSYTPTKTELFKDQELLSKSQILPELAKALQSTDQRPATPLYAQISDVLQRNLSSILTGQSS…
CK_Pro_MIT0703_01813	Pro	MIT0703	1813	LL	LLIV	LLIV	Hba	CK_00043821	pstS	phosphate_ABC_transporter,_phosphate-binding_protein_PstS	MSFSKKALLLFSVVVLSAGITACSTSGSSGRLSGAGATFPAKIYTRWFSDLSVAGGPQVNYQAVGSGSGRKAFIDQTLNFAASDDPMKQEDIQKVKRGLVQIPMVGGTIAFGYNWNCDLQLTQKQAVQVALGTITDWDQLNCPAGKITWVHRSDGSGTTKAFTNSMQAFSKEWTLGIGKSVDWPAGVGAKGNSGVAGVITNTPGAIGYVNQSYIKGKVKAAALENLSGEFLTPSVETGAAALNGIKLDANLAGTNPNPTAKGAYPIATLTWLLAYKTGNGSNLDALKTTFDYMLSDQAQAQADGLGFVPLQGEILDKSRAAVGMVGK
CK_Pro_MIT0703_01055	Pro	MIT0703	1055	LL	LLIV	LLIV	Hba	CK_00000264	null	ABC-type_transport_system,_periplasmic_component	MSMRRSVRDAIVGFSIVGAVVAFAGTLLWLRGVRLGAKVWSIKVNFPDATGLAERSPVTYRGILVGTVVKIDVTSQAVQATLEINKGDLRLSKPVVAKVASSSLLGGDSQVALVSLGKQLPANAPLPGSKDCSGSKVLCNGATIIGEPPVSISSVTETLERLLQEAEKQKLVTYLVDSTKQIESTAKDVSKLMSQLKDEVARAEPMISNLNLATGHINNVVEAFDNPKTVNDLKQTVSYARSLTAKFDAVGGDVEKLTNDPQFMNAVRSVTIGFGAFFDELYPAETSKE
CK_Pro_MIT0703_00083	Pro	MIT0703	83	LL	LLIV	LLIV	Hba	CK_00037737	null	putative_ABC-type_phosphate/phosphonate_transport_system,_periplasmic_component	MPGLKAKSILAAGIMLLCLVSCKSSSSLTSSAELKETQEFDIRLTEEPYEKQKYKNKKMATLIQYLEDMTKLKIAYVPAINYAHSYALFRNGDVDLINVGIYGGYQILKNNPEAVPIAIQKPSMRNILITNQQTTAPKQKQALNPGEAKNTPFPLLHGKRVGFGSRFSGSSFMHPLLEMQKNSLVITDLAHCNNEPIVSNLPSLVATGFFDFAFLHSYHPDPLRNVPSSIKSKVKKLWESEPKRNAYIIAQARDIDETKRANIELVKQAILSLNSKRVRDKIVLDVWGYTGFDLPTDSFPADINLEIDKLIQKSGRLPTCNKDYGQTS
CK_Pro_MIT0703_02945	Pro	MIT0703	2945	LL	LLIV	LLIV	Hba	CK_00000860	phnD	phosphonate_ABC_type_transporter,_substrate_binding_component	MSSRPDRAFVLTALICCFGVLSCSNQTEKTLRIGAIPDQNPERLNRLYGLLSTELSNQLNVPVRYKAVTNYPAAVSAFRTNSLDLVWFGGLTGVQARLQKPGAEVVAQRDIDAKFTSVFIANTKSGIKPLKSLSGLQQLNGKRFTFGSESSTSGRLMPQHFLQQAGVQMKNFSGGQPGFSGSHDATIALVQSGSYDAGALNESVWKSAQKNGRIDPAKVKVIWRTPPYADYHWLAQPNLDKKFGNGFTNKLKSTLTGLKKSSEPQEKILELFGANSFIDASQKQYITIEKIGRQLGKIQ
CK_Pro_MIT0703_02403	Pro	MIT0703	2403	LL	LLIV	LLIV	Hba	CK_00001014	dppA		VPSSGRRDSLRWAAALFAFSLALSQVACHPPRRSERLVVASAGKITSLDPAQASTFDALQLLSALGEPLYRLDHKGDLEPRLASAPPQISDGGFTISIPLRKDVLFHDGTQFNAAAMAFSLRRFLRIGTLNYVVGGRIAAVEAAGPYLLRLRLTRPSTSLEGLLTSINLTPVSPTAYAKHKDQFLNKQFIGTGPYRLTSFQTQQQRLEPFLQYWSTEASNAGIDFINLSNSTALFGALRSGEVDVLLSNSLDEDQRLALHRLAKQGKLREGAGPALEIGYITLLSNSAPLNQPLLRQALAYSLDRQLMVERVSYGLRRPLRSLVPPNLQAEPIKPWPSYNPQRAKQLLQKAGYCGTQKLTLPFTFRSNVPADKLLALTWQAQVERDLSDCLTLKLNSVE…
CK_Pro_MIT0703_00842	Pro	MIT0703	842	LL	LLIV	LLIV	Hba	CK_00000068	idiA2		MGLKARLTYSGLAVVLALGTGFSQNGVANAREVRVYSGRHYNTDRQIYKKFSEQTGIKVRLIESSGISLVERLKREGANSQADVIILVDAARISNAAKEGLLQPSRSAQLDSEVPSAYRDPQGRWYGLTRRVRVIVANPSKVNVGSIRTYADLASPSLKGKVCLRKRNNVYNQSLVADQLVLRGEAATKSWLQGMVSNVSQPYFGGDVSLARAVSQGICGVGIVNHYYVARMRAGVSGSKDKALANSLTVITPDPAHVNVSAGGLARYAKNKKEAIQLLEFLASPDGSQGMAGPTYEHPLNGYGTSLELKKFGTFRPDRVTINQLGANNAKAIQLMAQSGWK
CK_Pro_MIT0801_00698	Pro	MIT0801	698	LL	LLI	LLI	Hba	CK_00000919	null	ABC_transporter,_substrate_binding_protein,_possibly_Mn2+/Zn2+	MFNKKVPFDYLYKKNKILGLYIFLSLNILFLIGCVNKNTYRPSNDKPFVLTTFTILADLARNVAGDRLLVKSITKPGAEIHSYQFTPSDIVKTKGAKLIIENGLGLEAWFSKFMISTGDIPNVKLTEGMKPLLIEGDAYSGKPNPHAWMSPKRAKNYVDKIVDAFIKIDPDGALEYSSNASTYKAKLELLDKELRDSLSSIPKERRFLVTCEGAFTYLARDYGMKEAYLWPVNAESQVTPRRMVNLIKKIQENEVPTIFCESTVSAEAQMEVAKSSGAVFGGTFYVDSLSNQNGPAPTYIDLLRHNVRLITKGLSISAIKK
CK_Pro_MIT0801_01980	Pro	MIT0801	1980	LL	LLI	LLI	Hba	CK_00000076	urtA	ABC-type_urea_transporter,_substrate_binding_component	LDTFPKPQGGQTTKFSSYFMKLSKRIFAGLATASLAVTVTACGGSDSSGNFDDTVTVGILHSLSGTMAISESTLVDTEKMAIEEINAAGGVTVDGKSYKIEYIVEDGASDWPTFAEKSKKLIDQDGVPVVFGGWTSASRKAMLPVYESKDAFLYYPIQYEAQECSNNIFYTGATPNQQSEPATDFMYKRSPAAGGDFFLVGSDYVFPRTSNTITKAQVKQLGGKVVGEDYLPLGNTEVAPIISKIKVALPDGGIIVNTLNGDQNVAFFKQIQDAGITPSNGYYVMNYSIAEEEISTIGPEFLEGHYGAWNYMMSIDTPASKKFAKSFKKRWGSDRVVADPQESAYNMVYLWKQAVEDAGTFDDNAVREALVGQTFDAPQGPVEVMPNHHLSQTVRIGEI…
CK_Pro_MIT0801_01465	Pro	MIT0801	1465	LL	LLI	LLI	Hba	CK_00043821	pstS	phosphate_ABC_transporter,_phosphate-binding_protein_PstS	MTFAKKALIYTSLLAVGAGMSANAASRLSGAGASFPAKIYTRWFSDLAKEGGPRVNYQAVGSGSGRKAFIDQTVNFGASDDPMKAKDIAKVTRGLVQIPMVGGTIAFGYNYDCDLKLTQEQAVRVAMGKISNWKEVGCPAGKMTWAHRSDGSGTTKAFSNSMQAFSKTWNLGTGKSIAWPAGVGGKGNAGVAGVIRNTPGAIGYVNQSYIKGEIKAAALQNLSGEYLKPSTESGAKALNGITLDENLAGKNPNPTAKGAYPIATLTWILAYEKGNGRNTKAIQKSLNYLLSDKAQAKAPSLGFVPLKGEILKKSRAAVKRIGK
CK_Pro_MIT0801_01167	Pro	MIT0801	1167	LL	LLI	LLI	Hba	CK_00043821	pstS	phosphate_ABC_transporter,_phosphate-binding_protein_PstS	MSEPSRPMLSLLLRRRPLMSFAKKSLVLSSLIILGSGGSAFAGARLSGAGASFPAKIYTRWFSDLAKERGPRVNYQAVGSGSGRKAFIDETVNFGASDDPMKATDIAKVTRGLVQIPMVGGTIAFGYNYDCDLKLTQEQAVRVAMGKISNWKEVGCPEGKLTWAHRSDGSGTTKAFTNSMQAFSKTWTLGTGKSVAWPAGVGGKGNAGVAGVIRNTPGAIGYVNQSYIRGEIKAAALQNLSGEFLQPTTEAGAIALNGIQLDKNLAGNNPNPKAKGAYPIATLTWILAYETGNGRNTDAIRDSLNYLLSDKAQAKAPSLGFVPLKGDILSKSRAAVKRIGK
CK_Pro_MIT0801_00382	Pro	MIT0801	382	LL	LLI	LLI	Hba	CK_00000264	null	ABC-type_transport_system,_periplasmic_component	MRRSLRDAFVGFSLLGGLVIFSGAMLWLRDFRLGSKTWEISASFKDASGLAKMSPVTYRGIIVGSVQNISFTPNTVETKIKLNNDNLILPKPVIAKIVTSSMLGGDAQLSLISLGKSLNKNELITVNKDCPQKIILCSGDKIKGVKMVSISSLTEGINGIIGEADKQEIVNKVSESIQQFDRTQANLDELVLLSKSELIRAKPIISELTKASFHLNNILESLDNPETLKDIQELASTSSSLTKKIDQMSSDMGNIMEDKELINALKKVTIGLSKLFDDIYP
CK_Pro_MIT0801_01874	Pro	MIT0801	1874	LL	LLI	LLI	Hba	CK_00001489	natF	ABC-type_uptake_transporter_for_acidic_and_neutral_polar_amino_acids_(N-II),_substrate_binding_protein	MRRLVSVIVGLAALSAGCATTNQDNSSRLNLIKNRNELICGVSGKIPGFSFLKSDGTYQGLDVDICKAFAAAIIGDSEKIQYRPLTAAERFTAIKTGEIDLLSRNTTFTLSRDSSGGNGLTFAPVVFHDGQGLMVKKESKISGLKDLANKSICVGSGTTTEQNINDAFESASLPYTPIKYQDLNQVVAGYLQGRCSAMTSDRSQLAAARSGFKNPKEHIILDDVLSKEPLAPASDGQDQKLADAMRWVVFSLISAEEQGITKSNIDKKVQIAKNNPQLKPLRRFLGIDGGLGEKIGLSNDFVVKVISSTGNYGEIYERHLGQNSEVPIPRGQNELYKKGGVHISPPFN
CK_Pro_MIT0801_01964	Pro	MIT0801	1964	LL	LLI	LLI	Hba	CK_00001600	iraI	ABC-type_Mn2+/Zn2+_transport_system_periplasmic_component	MSNFSNQSKKAKPIINKTFLKSSLVAGAFLFSGINQSAQANSKPIVAVEPLVCDVVSAIAPPSTPVTCLIDRKQDVHDVKITPRQAQTLKSANQVFTLGSEMTPAMKKWLDNPLTVVVGVSAIEIDDHHDDHDDHSASKDDDHDDHSAAKHDDHDDHDDHSDSHGEGDFEWAGVFDLSAGTYKWSFAKVDGDYADPAMKMVILNSGDIEASEELAKELLGSKNSETKRNNDKLVAQEKAYFLSFNEKRDTTTFTVEIKKAGKYAFFTEHMPFEFEADEHFFKDISGDDVEPIAQVPDEGDHHHHHDHGGLDPHIWHDPHNIIKMGNVISKNINKKISFFDRETKKVLKERTEAVNSILEDLDLWTQKQVATIPTDRRTIVSKHKAMEYYGDAFGLKTLS…
CK_Pro_MIT0801_00774	Pro	MIT0801	774	LL	LLI	LLI	Hba	CK_00000860	phnD	phosphonate_ABC_type_transporter,_substrate_binding_component	MRQASKLIKFTKIAIALLSIFNLSNICSLKAEEVLRIGAIPDQNPEHLNRLYKLLSSELSEQLNVQVRYKPVTNYAAAVTAFRTGNLDLVWFGALTGIQARLQIKGSKVIAQRDIDEKFHSIFIANKKSSIQKINNINDLKTLKGKRFTFGSESSTSGRLMPQYFLNKAGVQLKDFKGASPGFSGSHDSTLMLVQSGSYEAGALSEEVWKRNLEIGRADPSKVFVIWKTPSYHNYHWLAQGNLDKKFRKGFTKELTNVFLSFNEKSKKQKQVLELFSAKKFIISTNENYNKIEKVGRKIGKIK
CK_Pro_MIT0801_01600	Pro	MIT0801	1600	LL	LLI	LLI	Hba	CK_00001014	dppA		MLNCIKNILKISSILLILLQLSCAQNKKRENIIVASAGKIESLDPAQANTLRTLQILSALGDTLYKINKEGNLSPSLAKDLPKVSKNGLLIDIPLKENISFHDGSIFNAEAMAFSLNRFRKIGTLNYLLNDKIEDIEVKGKFLLRIKLKKPSSSLASLLTSVNLTPVSPDSYSNYKDSFNNKKFVGTGPYFLESFNSSQQIIKPFKNYWGEKPLNKGINFINYSNSSTLFGAIKTKEVDVLISNSIDDLQRLTLNNMAKKDQLKSGEGDPIEIGYITFKSNKLPLENKVVRKALSYTIDRELISQQVSFGTREPLRSIVPPQLHKKEFKPWPKYNPNTARSLLKKEGYCGTEILSIPLTFRSNVPADKLLALTWRDQIKRDLSDCLEITLNGIESTTVY…
CK_Pro_MIT0801_01676	Pro	MIT0801	1676	LL	LLI	LLI	Hba	CK_00000068	idiA2		MNLIKRLFTSVIAGTLLVSSSFNHVKASEREVRIYSGRHYNTDKQIYKQFAEETGIKIRLIEATGISLVERLKREGSNSKADVILLVDAARISNAAKSGLLQSYRSSNLDKNVPVEYRDPQARWYALTRRVRVMVANPKKVDINSIKDYSDLANPSLEGLVCVRKRSSPYNQSLVANQIVNKGEAQTKEWLKGMISNISQPFFPGDIGVIRAVAQGKCGVGIVNHYYVSRMLAGVNGRKDQRLAKKVKVLTPSPAHVNVSAGGIAKYAENKEEAIQLLEYLASPAGSSGLAGPTFEHPLVGFNKTNEVAQFGGFTPDSVTIDQLGANNKKAIQLMRNEGWD
CK_Pro_MIT9107_01670	Pro	MIT9107	1670	HL	HLII	HLII	Lba	CK_00000264	null	ABC-type_transport_system,_periplasmic_component	MRRSLRDSIVGFSLLGGILVFTFFSFWLRGVRLSSKNWHIFAEFNNASGLSKKSPVTYRGILVGSIEDILFTNQSIKAKIILNNPEIILTRPAFARVVTNSFLGGDVQVALETSEKGIPENIAKPTSEKCDSKLIICKGDIITGKKLSSLSNITNRISQLLKESNQENLIENIVKSIDQFDRTQENLDELIFLSKQEILRVEPLIKEIRIAANHLNNILSTIDDKETLNDIQLTINAARSISSKIDDMSDDFEKLKKDKELTKSIRDLAIGLSKFLNEIYP
CK_Pro_MIT9107_00748	Pro	MIT9107	748	HL	HLII	HLII	Lba	CK_00000919	null	ABC_transporter,_substrate_binding_protein,_possibly_Mn2+/Zn2+	MRKNILILSLLLLLSLASGSCKRISNKNESKEVILASFTVLADIISNVAKDDFIVRSITKPGVEVHGYQPTPSDLVNASSAFVFIDNGFGFELWAKKFVSNLKVKRITVAEDLDPIFISEDFYKGKPNPHAWISPKRGILYVDILVDSLSELRPSKRTFFEENGKIYKDKLSKLDKEFSLFINNLNKDRRYLVSCEGAFSYLTNDYGLEEVYLWPVNAESQITPKRMARTISLIKEKNVPSVFCESTVSNESQMVVAKETGANFGGNLFVDSLSDDSGPASSYIKMLEHNLDLIKKGLF
CK_Pro_MIT9107_00674	Pro	MIT9107	674	HL	HLII	HLII	Lba	CK_00000076	urtA	ABC-type_urea_transporter,_substrate_binding_component	MRISRRILAGLATASLAITATSCGGGSGSASFDNEITVGILHSLSGVMSISEKTLVETEKMAIAEINAAGGININGESYKINYFVEDGASNWPLFAEKAGQMIDAGYPVIFGGWTSASRDAMEPVFESKKGFLYYPIQYEGRECSNNIMYTGATPNQQSEPATDFMLNRSEAAGKPFFLVGSDYVFPRTSNSITKAQLKAIGGEWVGEEYLDLSSNEVGPIIAKIKKALPRGGVIINTLNGAQNVAFFKQIQDEGITPENGYYVMSYSIAEEEIKTIGPEFLEGHYAAWNYMMAIDTPASKTFAKNYKKFTKDPDAVVADPQESAYNMVYLWKAAVEKAGTFENAEVRKALVGTTFDAPQGPIEVMPNHHISQKVRIGQVNSEGQFTILETSDDIIKPQ…
CK_Pro_MIT9107_00929	Pro	MIT9107	929	HL	HLII	HLII	Lba	CK_00043821	pstS	phosphate_ABC_transporter,_phosphate-binding_protein_PstS	MSIFKKTLILSSAISLILSPSAMASKRLSGAGASFPSKIYTRWFFDLAKSGGPRVNYQAVGSGSGRKAFIDETVNFGASDDPMKDSDIEKVKRGLVQIPMVGGTIAFGYNYDCDLKLTQEQAVRVAMGMVKNWKELGCKSGKLTWAHRSDGSGTTKAFTNSMEAFSKTWNLGTGKSVKWPSGVGAKGNSGVAGVIQNTPGAIGYVNQSYIKGNVKAAALQNLSGEFVTPNTESGSIALNGIKLDKNLAGKNPNPTVKGAYPIATLTWVLAYEKGNGRNTKAIQDTFYKLLSDEYQDKAPALGFVPLKGEILKKSIEAVGRIGR
CK_Pro_MIT9107_01042	Pro	MIT9107	1042	HL	HLII	HLII	Lba	CK_00001600	iraI	ABC-type_Mn2+/Zn2+_transport_system_periplasmic_component	MSIFKRLLSNKTCSSKSIIKNSVIAGTIIFSGFGQDVMAKGKSYVAVEPLVCDLVKSIALPSDEVTCLVDRKQDVHDLKINPRQAQLLNSADKVFTLGKEMTPSMRNWESKKNTVVVGVSAIDVDDHSDHEGHDDHSDHGGHDDHAEHSAKVDDHSDHGGHDDHSDHGGHDDHAEGAFEWAGKFQLSKGSYKWSFEKVDGEYADPAMKMVILKSNDIEGSEDLAKELLGSKDSISRKNDGTLIASNKAFVLNFDQRKESTVFNVDIKEDGEYIFFTEHMPFEFEATQHFFKDVSNSDVEPIAQVPDEGEGHHHHDHGGLDPHVWHDPHNIIKMGDLISKSLKKDISVFNRGDRKLINERFEKADSLLEGLDSWIVEQVSSIPEENRVIVSKHKAMEYYG…
CK_Pro_MIT9107_01590	Pro	MIT9107	1590	HL	HLII	HLII	Lba	CK_00000860	phnD	phosphonate_ABC_type_transporter,_substrate_binding_component	MFNLKNFILSSSLLFSIFSLPVFSNPKVLKVGAIPDQNQDVLDKRFNLFSKELSKQLNVEVKYIPVINYVAAVTGFRLKDLDLVWFGGLSGVQARLQTPNSIVIAQRNIDKKFESVFIVNKHSELNSISNIKELKKLKNLRFTFGSENSTSGRLMPEYFLNQAGVEIKHFKGKKASFSGSHDATIALVNSGAFDAGALNKQVWENNLKNNPKRTSNLKLFWITPKYVDYHWLAQGDLDRKFGEGFTKQLKSVILNLDIKKKSHQQILDMFNAKRFINAEAKQYKKIENIGRKLNKIR
CK_Pro_MIT9107_01023	Pro	MIT9107	1023	HL	HLII	HLII	Lba	CK_00001014	dppA		MKKNFLITIFIFFISLLPNSCGSKNISQKIIVASYGKIESLDPANANTLKALQLISSLGDTLYELSSNGELIPKLALEMPIISKDRLKITINLRKNVLFHDGTSFNSNAIKFTFDRFKNIGKMNYILGNRIKSIETPSEFSVIINLNKPSSSLNGLLTSVYLTPISPIFYKEYSDKYLNEKFIGTGKYVLTSFSNEVQLINPNLDYWGEKPLNKGISFVGYSNSSSLFGALKSKQIDVLLSNSIDDIQRNSLNNLSKNKKFKEGNSPFSELSFISLRTSSYPLNNLNLRLALAKSINRKLISEKVSYGLRKPSRSIIPPILKNDNQGLWPKYDYLEARSLLQKENYCNGNILKIPLTYRSNVPADKLIALTWQEEIKNSLKDCIDIELNGVESTTVYKN…
CK_Pro_MIT9107_00208	Pro	MIT9107	208	HL	HLII	HLII	Lba	CK_00000068	idiA2		LIKVQNLRKLIYSALTFTFLFNLNIPANSTEREVKIYSGRHYNTDRTIFKKFAEETGIKVRLIEATGISLIERLKREGKNSPADLILLVDAARITNAAKAGLLQSINSTTLEKDVPDGLKDPSKQWYALTRRVRVMVANPKVVDVSKIKDYTDLADPSLKGKVCLRNRKSPYNQSLVANQIVNKGELETKAWLNGMISNVSQPFFPGDISIIRAVSKKKCGVGIVNHYYVARMLDGVNGRRDALYAKKTSVITPNPAHVNISAGGVAKYATNKADAVKLLEYLASPVGSKGLAAPTFEHPLKEVNQNPIVKDFGEFTPDKVTVDDLGANNSLAIKLMKDAGWN
CK_Pro_MIT9116_01735	Pro	MIT9116	1735	HL	HLII	HLII	Lba	CK_00000264	null	ABC-type_transport_system,_periplasmic_component	MRRSLRDSIVGFSLLGGILVFTFFSFWLRGVRLSSKNWHIFAEFNNASGLSKKSPVTYRGILVGSIEDILFTNQSIKAKIILNNPEIILTRPAFARVVTNSFLGGDVQVALETSEKGIPENIAKPTSEKCDSKLIICKGDIITGKKLSSLSNITNRISQLLKESNQENLIENIVKSIDQFDRTQENLDELIFLSKQEILRVEPLIKEIRIAANHLNNILSTIDDKETLNDIQLTINAARSISSKIDDMSDDFEKLKKDKELTKSIRDLAIGLSKFLNEIYP
CK_Pro_MIT9116_01342	Pro	MIT9116	1342	HL	HLII	HLII	Lba	CK_00001600	iraI	ABC-type_Mn2+/Zn2+_transport_system_periplasmic_component	MSIFKRLLSNKTCSSKSIIKNSVIAGTIIFSGFGQDVMAKGKSYVAVEPLVCDLVKSIALPSDEVTCLVDRKQDVHDLKINPRQAQLLNSADKVFTLGKEMTPSMRNWESKKNTVVVGVSAIDVDDHSDHEGHDDHSDHGGHDDHAEHSAKVDDHSDHGGHDDHSDHGGHDDHAEGAFEWAGKFQLSKGSYKWSFEKVDGEYADPAMKMVILKSNDIEGSEDLAKELLGSKDSISRKNDGTLIASNKAFVLNFDQRKESTVFNVDIKEDGEYIFFTEHMPFEFEATQHFFKDVSNSDVEPIAQVPDEGEGHHHHDHGGLDPHVWHDPHNIIKMGDLISKSLKKDISVFNRGDRKLINERFEKADSLLEGLDSWIVEQVSSIPEENRVIVSKHKAMEYYG…
CK_Pro_MIT9116_00616	Pro	MIT9116	616	HL	HLII	HLII	Lba	CK_00000860	phnD	phosphonate_ABC_type_transporter,_substrate_binding_component	MFNLKNFILSSSLLFSIFSLPVFSNPKVLKVGAIPDQNQDVLDKRFNLFSKELSKQLNVEVKYIPVINYVAAVTGFRLKDLDLVWFGGLSGVQARLQTPNSIVIAQRNIDKKFESVFIVNKHSELNSISNIKELKKLKNLRFTFGSENSTSGRLMPEYFLNQAGVEIKHFKGKKASFSGSHDATIALVNSGAFDAGALNKQVWENNLKNNPKRTSNLKLFWITPKYVDYHWLAQGDLDRKFGEGFTKQLKSVILNLDIKKKSHQQILDMFNAKRFINAEAKQYKKIENIGRKLNKIR
CK_Pro_MIT9116_00068	Pro	MIT9116	68	HL	HLII	HLII	Lba	CK_00043821	pstS	phosphate_ABC_transporter,_phosphate-binding_protein_PstS	MSIFKKTLILSSAISLILSPSAMASKRLSGAGASFPSKIYTRWFFDLAKSGGPRVNYQAVGSGSGRKAFIDETVNFGASDDPMKDSDIEKVKRGLVQIPMVGGTIAFGYNYDCDLKLTQEQAVRVAMGMVKNWKELGCKSGKLTWAHRSDGSGTTKAFTNFMEAFSKTWNLGTGKSVKWPSGVGAKGNSGVAGVIQNTPGAIGYVNQSYIKGNVKAAALQNLSGEFVTPNTESGSIALNGIKLDKNLAGKNPNPTVKGAYPIATLTWVLAYEKGNGRNTKAIQDTFYKLLSDEYQDKAPALGFVPLKEEILKKSIEAVGRIER
CK_Pro_MIT9116_00805	Pro	MIT9116	805	HL	HLII	HLII	Lba	CK_00000919	null	ABC_transporter,_substrate_binding_protein,_possibly_Mn2+/Zn2+	MRKNILILSLLLLLSLASGSCKRISNKNESKEVILASFTVLADIISNVAKDDFIVRSITKPGVEVHGYQPTPSDLVNASSAFVFIDNGFGFELWAEKFVSNLKVKRITVAEDLDPIFISEDFYKGKPNPHAWISPKRGILYVDILVDSLSELRPSKRTFFEENGKIYKDKLSKLDKEFSLFINNLNKDRRYLVSCEGAFSYLTNDYGLEEVYLWPVNAESQITPKRMARTISLIKEKNVPSVFCESTVSNESQMVVAKETGANFGGNLFVDSLSDDSGPASSYIKMLEHNLDLIKKGLF
CK_Pro_MIT9116_00872	Pro	MIT9116	872	HL	HLII	HLII	Lba	CK_00000076	urtA	ABC-type_urea_transporter,_substrate_binding_component	MRISRRILAGLATASLAITATSCGGGSGSASFDNEITVGILHSLSGVMSISEKTLVETEKMAIAEINAAGGININGESYKINYFVEDGASNWPLFAEKAGQMIDAGYPVIFGGWTSASRDAMEPVFESKKGFLYYPIQYEGRECSNNIMYTGATPNQQSEPATDFMLNRSEAAGKPFFLVGSDYVFPRTSNSITKAQLKAIGGEWVGEEYLDLSSNEVGPIIAKIKKALPRGGVIINTLNGAQNVAFFKQIQDEGITPENGYYVMSYSIAEEEIKTIGPEFLEGHYAAWNYMMAIDTPASKTFAKNYKKFTKDPDAVVADPQESAYNMVYLWKAAVEKAGTFENAEVRKALVGTTFDAPQGPIEVMPNHHISQKVRIGQVNSEGQFTILETSDDIIKPQ…
CK_Pro_MIT9116_01361	Pro	MIT9116	1361	HL	HLII	HLII	Lba	CK_00001014	dppA		MKKNFLITIFIFFISLLPNSCGSKNISQKIIVASYGKIESLDPANANTLKALQLISSLGDTLYELSSNGELIPKLALEMPIISKDRLKITINLRKNVLFHDGTSFNSNAIKFTFDRFKNIGKMNYILGNRIKSIETPSEFSVIINLNKPSSSLNGLLTSVYLTPISPIFYKEYSDKYLNEKFIGTGKYVLTSFSNEVQLINPNLDYWGEKPLNKGISFVGYSNSSSLFGALKSKQIDVLLSNSIDDIQRNSLNNLSKNKKFKEGNSPFSELSFISLRTSSYPLNNLNLRLALAKSINRKLISEKVSYGLRKPSRSIIPPILKNDNQGLWPKYDYLEARSLLQKENYCNGNILKIPLTYRSNVPADKLIALTWQEEIKNSLKDCIDIELNGVESTTVYKN…
CK_Pro_MIT9116_00169	Pro	MIT9116	169	HL	HLII	HLII	Lba	CK_00000068	idiA2		LIKVQNLRKLIYSALTFTFLFNLNIPANSTEREVKIYSGRHYNTDRTIFKKFAEETGIKVRLIEATGISLIERLKREGKNSPADLILLVDAARITNAAKAGLLQSINSTTLEKDVPDGLKDPSKQWYALTRRVRVMVANPKVVDVSKIKDYTDLADPSLKGKVCLRNRKSPYNQSLVANQIVNKGELETKAWLNGMISNVSQPFFPGDISIIRAVSKKKCGVGIVNHYYVARMLDGVNGRRDALYAKKTSVITPNPAHVNISAGGVAKYATNKADAVKLLEYLASPVGSKGLAAPTFEHPLKEVNQNPIVKDFGEFTPDKVTVDDLGANNSLAIKLMKDAGWN
CK_Pro_MIT9123_01220	Pro	MIT9123	1220	HL	HLII	HLII	Lba	CK_00043821	pstS	phosphate_ABC_transporter,_phosphate-binding_protein_PstS	MSIFKKTFILSSAISLILSPSAMASKRLSGAGASFPSKIYTRWFFDLAKSGGPRVNYQAVGSGSGRKAFIDETVNFGASDDPMKDSDIEKVKRGLVQIPMVGGTIAFGYNYDCDLKLTQEQAVRVAMGMVKNWKELGCKSGKLTWAHRSDGSGTTKAFTNSMEAFSKTWNLGTGKSVKWPSGVGAKGNSGVAGVIQNTPGAIGYVNQSYIKGNVKAAALQNLSGEFVTPNTESGSIALNGIKLDKNLAGKNPNPTVKGAYPIATLTWVLAYEKGNGRNTKAIQDTFYKLLSDEYQDKAPALGFVPLKGEILKKSIEAVGRIGR
CK_Pro_MIT9123_00280	Pro	MIT9123	280	HL	HLII	HLII	Lba	CK_00000264	null	ABC-type_transport_system,_periplasmic_component	MRRSLRDSIVGFSLLGGILVFTFFSFWLRGVRLSSKNWHIFAEFNNASGLSKKSPVTYRGILVGSIEDILFTNQSIKAKIILNNPEIILTRPAFARVVTNSFLGGDVQVALETSEKGIPENIAKPTSEKCDSKLIICKGDIITGKKLSSLSNITNRISQLLKESNQENLIENIVKSIDQFDRTQENLDELIFLSKQEILRVEPLIKEIRIAANHLNNILSTIDDKETLNDIQLTINAARSISSKIDDMSDDFEKLKKDKELTKSIRDLAIGLSKFLNEIYP
CK_Pro_MIT9123_01593	Pro	MIT9123	1593	HL	HLII	HLII	Lba	CK_00000076	urtA	ABC-type_urea_transporter,_substrate_binding_component	MRISRRILAGLATASLAITATSCGGGSGSASFDNEITVGILHSLSGVMSISEKTLVETEKMAIAEINAAGGININGESYKINYFVEDGASNWPLFAEKAGQMIDAGYPVIFGGWTSASRDAMEPVFESKKGFLYYPIQYEGRECSNNIMYTGATPNQQSEPATDFMLNRSEAAGKPFFLVGSDYVFPRTSNSITKAQLKAIGGEWVGEEYLDLSSNEVGPIIAKIKKALPRGGVIINTLNGAQNVAFFKQIQDEGITPENGYYVMSYSIAEEEIKTIGPEFLEGHYAAWNYMMAIDTPASKTFAKNYKKFTKDPDAVVADPQESAYNMVYLWKAAVEKAGTFENAEVRKALVGTTFDAPQGPIEVMPNHHISQKVRIGQVNSEGQFTILETSDDIIKPQ…
CK_Pro_MIT9123_01526	Pro	MIT9123	1526	HL	HLII	HLII	Lba	CK_00000919	null	ABC_transporter,_substrate_binding_protein,_possibly_Mn2+/Zn2+	MRKNILILSLLLLLSLASGSCKRISNKNESKEVILASFTVLADIISNVAKDDFIVRSITKPGVEVHGYQPTPSDLVNASSAFVFIDNGFGFELWAEKFVSNLKVKRITVAEDLDPIFISEDFYKGKPNPHAWISPKRGILYVDILVDSLSELRPSKRTFFEENGKIYKDKLSKLDKEFSLFINNLNKDRRYLVSCEGAFSYLTNDYGLEEVYLWPVNAESQITPKRMARTISLIKEKNVPSVFCESTVSNESQMVVAKETGANFGGNLFVDSLSDDSGPASSYIKMLEHNLDLIKKGLF
CK_Pro_MIT9123_01330	Pro	MIT9123	1330	HL	HLII	HLII	Lba	CK_00001600	iraI	ABC-type_Mn2+/Zn2+_transport_system_periplasmic_component	MSIFKRLLSNKTCSSKSIIKNSVIAGTIIFSGFGQDVMAKGKSYVAVEPLVCDLVKSIALPSDEVTCLVDRKQDVHDLKINPRQAQLLNSADKVFTLGKEMTPSMRNWESKKNTVVVGVSAIDVDDHSDHEGHDDHSDHGGHDDHAEHSAKVDDHSDHGGHDDHSDHGGHDDHAEGAFEWAGKFQLSKGSYKWSFEKVDGEYADPAMKMVILKSNDIEGSEDLAKELLGSKDSISRKNDGTLIASNKAFVLNFDQRKESTVFNVDIKEDGEYIFFTEHMPFEFEATQHFFKDVSNSDVEPIAQVPDEGEGHHHHDHGGLDPHVWHDPHNIIKMGDLISKSLKKDISVFNRGDRKLINERFEKADSLLEGLDSWIVEQVSSIPEENRVIVSKHKAMEYYG…
CK_Pro_MIT9123_01668	Pro	MIT9123	1668	HL	HLII	HLII	Lba	CK_00000860	phnD	phosphonate_ABC_type_transporter,_substrate_binding_component	MFNLKNFILSSSLLFSIFSLPVFSNPKVLKVGAIPDQNQDVLDKRFNLFSKELSKQLNVEVKYIPVINYVAAVTGFRLKDLDLVWFGGLSGVQARLQTPNSIVIAQRNIDKKFESVFIVNKHSELNSISNIKELKKLKNLRFTFGSENSTSGRLMPEYFLNQAGVEIKHFKGKKASFSGSHDATIALVNSGAFDAGALNKQVWENNLKNNPKRTSNLKLFWITPKYVDYHWLAQGDLDRKFGEGFTKQLKSVILNLDIKKKSHQQILDMFNAKRFINAEAKQYKKIENIGRKLNKIR
CK_Pro_MIT9123_01311	Pro	MIT9123	1311	HL	HLII	HLII	Lba	CK_00001014	dppA		MKKNFLITIFIFFISLLPNSCGSKNISQKIIVASYGKIESLDPANANTLKALQLISSLGDTLYELSSNGELIPKLALEMPIISKDRLKITINLRKNVLFHDGTSFNSNAIKFTFDRFKNIGKMNYILGNRIKSIETPSEFSVIINLNKPSSSLNGLLTSVYLTPISPIFYKEYSDKYLNEKFIGTGKYVLTSFSNEVQLINPNLDYWGEKPLNKGISFVGYSNSSSLFGALKSKQIDVLLSNSIDDIQRNSLNNLSKNKKFKEGNSPFSELSFISLRTSSYPLNNLNLRLALAKSINRKLISEKVSYGLRKPSRSIIPPILKNDNQGLWPKYDYLEARSLLQKENYCNGNILKIPLTYRSNVPADKLIALTWQEEIKNSLKDCIDIELNGVESTTVYKN…
CK_Pro_MIT9123_00951	Pro	MIT9123	951	HL	HLII	HLII	Lba	CK_00000068	idiA2		LIKVQNLRKLIYSALTFTFLFNLNIPANSTEREVKIYSGRHYNTDRTIFKKFAEETGIKVRLIEATGISLIERLKREGKNSPADLILLVDAARITNAAKAGLLQSINSTTLEKDVPDGLKDPSKQWYALTRRVRVMVANPKVVDVSKIKDYTDLADPSLKGKVCLRNRKSPYNQSLVANQIVNKGELETKAWLNGMISNVSQPFFPGDISIIRAVSKKKCGVGIVNHYYVARMLDGVNGRRDALYAKKTSVITPNPAHVNISAGGVAKYATNKADAVKLLEYLASPVGSKGLAAPTFEHPLKEVNQNPIVKDFGEFTPDKVTVDDLGANNSLAIKLMKDAGWN
CK_Pro_MIT9201_01245	Pro	MIT9201	1245	HL	HLII	HLII	Lba	CK_00000919	null	ABC_transporter,_substrate_binding_protein,_possibly_Mn2+/Zn2+	MKKNILFLSLLLLLSLSSGSCKRISNKNESKEVILASFTVLADIISNVAKDEFIVRSITKPGVEVHGYQPTPSDLVNASSAFVFIDNGFGFELWAEKFVSNLKVKRITVAEDLVPIFISEDFYKGKPNPHAWISPKRGILYVDILVDSLSELRPSKRTLFEKNGKIYKDKLSKLDKEFSLFIYILNKDRRYLVSCEGAFSYLTNDYGLEEVYLWPVNAESQITPKRMTRTISLVKEKKVPSVFCESTVSNESQMVVANETGANFGGNLFVDSLSDESGPASSYIKMLEHNLNLIKKGLF
CK_Pro_MIT9201_01705	Pro	MIT9201	1705	HL	HLII	HLII	Lba	CK_00000264	null	ABC-type_transport_system,_periplasmic_component	MRRSLRDSIVGFSLLGGILVFTFFSFWLRGVRLSSKNWHLFAEFNNASGLSKKSPVTYRGILVGSIEDILFTNESIKAKIVLNNPEIILPKPAFARVVTNSFLGGDVQVALETSEKSLPKNISKPLSEKCNKKLIICEGDTITGKQLSSLSNITNKINQLLKESNQENLIENIVKSIDQFDRTQENLDELIFLSKQEILRVEPLIKEITIAANHLNNILSTIDNKETLDDIKLTINSARSISSKINDMSDDFEKLTKDKELTKSIRDLTIGLSKFLNEIYP
CK_Pro_MIT9201_01131	Pro	MIT9201	1131	HL	HLII	HLII	Lba	CK_00043821	pstS	phosphate_ABC_transporter,_phosphate-binding_protein_PstS	VSIFKKTLIFSSAISLIFSPSAMASKRLSGAGASFPSKIYTRWFFDLAKSGGPRVNYQAIGSGSGRKAFIDETVNFGASDDPMKEADIKKVTRGLVQIPMVGGTIAFGYNYDCDLKLTQEQAVQVAMGMIKNWKDLGCKSGKLTWTHRSDGSGTTKAFTNSMEAFSKTWNLGTGKSVKWPAGVGAKGNSGVAGVIQNTPGAIGYVNQSYIKGNVKAAALQNLSGEFVTPNTESGAIALNGINLDENLAGKNPNPTAKGAYPIATLTWILAYETGNGRNTKAIQDTFYKLLSDEYQGKAPALGFVPLKGDILKKSRSAIKKIGR
CK_Pro_MIT9201_00724	Pro	MIT9201	724	HL	HLII	HLII	Lba	CK_00051448	null	periplasmic_binding_family_protein	MISKKLTKKTFISLILFLSFSFNSEAKPNRYNKKIRIVALTSLTADLINTISKDSLIGVPGSSILKKNKEFDSIPIVSSGRMPPDLEKIISLKPDLVIGAKGFHDRPLLKLNSLGINTLSTSVTSLNDLDILYKQIASKLKTQTKSIEDVLQNCYSNKKNKNKNKNKNLVVLVSSKPILSPNKNSWAGNLISSFKLNNLASEISNKSEFKGYVNLSPEWLLKSQPENILVIKTPGSNLSEYNSMNIWKKLDAVKNDKVFTFEYYGLINAGGIKAINKACQKLASI
CK_Pro_MIT9201_00267	Pro	MIT9201	267	HL	HLII	HLII	Lba	CK_00000076	urtA	ABC-type_urea_transporter,_substrate_binding_component	MRISRRILAGLATASLAVTATSCGGGGTSGSFDDTVTVGILHSLSGTMAISESTLVDTEKMAIEEINASGGVKVGGKSYKIEYIVEDGASDWPTFAEKSKKLIDQDGVPVVFGGWTSASRKAMLPVYESKDAFLYYPIQYEAQECSNNIFYTGATPNQQSEPATDFMYKRSPAAGGDFFLVGSDYVFPRTSNTITKAQVKQLGGKVVGEDYLPLGNTEVAPIISKIKKALPEGGIIINTLNGDQNVAFFKQIQDAGITPSSGYYVMNYSIAEEEISTIGPEFLEGHYGAWNYMMSIDTPASKKFAKSFKKRWGADRVVADPQESAYNMVYLWKQAVEDAGTFDDNAVREALVGQKFDAPQGPVEVMPNHHLSQTVRIGEINAEGGFTILEETGVVLPQA…
CK_Pro_MIT9201_01549	Pro	MIT9201	1549	HL	HLII	HLII	Lba	CK_00001600	iraI	ABC-type_Mn2+/Zn2+_transport_system_periplasmic_component	MRNWENKKNTVVVGVSAIDVDDHSDHGGHDDHSDHGGHDDHAKHSAKVDDHSDHGGHDDHSDHGGHDDHAEGAFEWAGKFQLSKGSYKWSFEKVDGEYADPAMKMVILKSNDIEGSEDLAKELLGSKDSISRKNNGTLIASNKAFILNFDQRKESTVFNVDIKEDGQYIFFTEHMPFEFEATQHFFKDVLNSDVEPIAQVPDEGEGHHHHHDHGGLDPHVWHDPHNIIKMGNIISKNLKKDISVFNRGDRKLISERFKQADSLLEGLDSWIIEQVSSIPEENRVIVSKHKAMEYYGDAFGFETISLLDFLGDSSSLRPENISSTLKMLDEEKVQAIFPEQIPASKLLRNLSRQSSVPLASNQIFVDGLMMDGNTVSVAVHNTCTIVDSLGGSCDKESGS…
CK_Pro_MIT9201_01083	Pro	MIT9201	1083	HL	HLII	HLII	Lba	CK_00000860	phnD	phosphonate_ABC_type_transporter,_substrate_binding_component	MFNLKNFILSSSLLFSVFSSPVFSNPKVLKVGAIPDQNQDVLDKRFNLFSKELSKQLDVEVKYIPVINYVAAVTGFRTKDLDLVWFGGLSGVQARLQTPNSIVIAQRDIDKEFKSVFIVNKNLELNSISNIKGLKKLKNLRFTFGSENSTSGRLMPEYFLNQAGVGIKHFKGKKAGFSGSHDATIALVNSGAFDAGALNKQVWENNLKNNPKRTSNLELFWITPEYVDYHWLAQGDLENRFGEGFTKELKSVILNLDIKQKSHKQLLDMFNAKRFIKAESKQYKNIEEIGKKLNKIR
CK_Pro_MIT9201_01530	Pro	MIT9201	1530	HL	HLII	HLII	Lba	CK_00001014	dppA		MKKKVFLSIFIILISFLQNSCGSKRISKHIIVASSGKIESLDPARANTLKAIQLISSLGDTLYELNSNGELIPELASGMPIISKNKLRIIINLRKNVFFHDGTPFNSNAIKFTFDRFKRIGTMNYILGNKIKSIETPSEYSVIINLNKPSSSLNGLLTSVNLTPISPTFYKEYSDKFLNEKFVGTGKYVLTSFSNEVQLIDPYLNYWGDKPLNKGINFVGYSNSSSLFGALKSKQIDVLLSNSIDDSQRKNLNDLSKNKQFKEGNSPFTELSFISLKTSSYPLSNINLRLALAKSLNRKLISEKVSYGLRKPSRSIIPPIYKKENQEFWPKYDYLEARRLLQKENFCNGNILKVPLTYRSNVPADKLIALTWQEEIKNSLKDCINIELNGVESTTIYKN…
CK_Pro_MIT9201_00615	Pro	MIT9201	615	HL	HLII	HLII	Lba	CK_00000068	idiA2		LIKVQKLKKILYSALTFTFLFNLNIPLSAMEKEVKVYSGRHYNTDRGVYKKFAEETGIKVRLIEAAGISLIERLKREGKNSQADLILLVDAARITNAAKAGLLQSIESSSLENDVPNGLKDRGKEWYALTRRVRVMVANPKVVDLNKIKDYTDLADPSLKGKVCLRNRKSPYNQSLVANQIVNKGESETKAWLSGMISNVSQPFFPGDISIIRAVSKKKCGVGIVNHYYVARMLAGVNGRRDALYAKKTSVITPNPAHVNISAGGVAKYASNKKEAIKLLEYLASPQGSKGLAAPTFEHPLKEVNQNPIVKDFGEFTSDSVTVEDLGNYNSLAIKMMKDSGWD
CK_Pro_MIT9201_00724	Pro	MIT9201	724	HL	HLII	HLII	Lba	CK_00051448	febB		MISKKLTKKTFISLILFLSFSFNSEAKPNRYNKKIRIVALTSLTADLINTISKDSLIGVPGSSILKKNKEFDSIPIVSSGRMPPDLEKIISLKPDLVIGAKGFHDRPLLKLNSLGINTLSTSVTSLNDLDILYKQIASKLKTQTKSIEDVLQNCYSNKKNKNKNKNKNLVVLVSSKPILSPNKNSWAGNLISSFKLNNLASEISNKSEFKGYVNLSPEWLLKSQPENILVIKTPGSNLSEYNSMNIWKKLDAVKNDKVFTFEYYGLINAGGIKAINKACQKLASI
CK_Pro_MIT9202_01560	Pro	MIT9202	1560	HL	HLII	HLII	Lba	CK_00051448	null	periplasmic_binding_family_protein	LIYKFFKISFLFILCSQFTQIVNSSENAYLNKRKKIVALTSLSADLVNSIDSKSLVGIPGSSLLKSNPSYKDIEIISSGRMPPNLEKIIRLKPDLVIGANGFHDKPLSKLNELGIKTLSTKIKNLKDLENLNREINSFLLKKDIEPLSKKIKNCYFSSSKISKNKNVIALVSTKPILSPNSKSWSGNLIKRFGLKNLTSDLQSKSEFKGYVNLSQEWLLKSKPNNLIVVKTPGSNISQYESLAIWTKIPAVKKKNIFSFNYYGLINPGSLDSINKACIKLSSI
CK_Pro_MIT9202_01706	Pro	MIT9202	1706	HL	HLII	HLII	Lba	CK_00000264	null	ABC-type_transport_system,_periplasmic_component	MRRSLRDSIVGFSLLGGILIFTFFSFWLRGVRLSSKNWYLFAEFNNASGLSKKSPVTYRGILVGSIEDILFTNESIKAKIVLNNPEIILPRPAFARVVTNSFLGGDVQVALETSDKTIPKNIAKPRSEKCDTKLIVCQGDTITGKQLSSLSNITNKISQLLKETNQENLIENILKSIDQFDRTQENLDELIYLSKQEIQRVEPLIKEIRIAANHLNNILSSIDDKETLDDIKLTINAASSIATKIDDMSDDFEKLTQDKEFTKSIRDLTIGLSKFLNEIYP
CK_Pro_MIT9202_00611	Pro	MIT9202	611	HL	HLII	HLII	Lba	CK_00043821	pstS	phosphate_ABC_transporter,_phosphate-binding_protein_PstS	MSILKKSLILSSAISLILAPSAMASKRLSGAGASFPSKIYTRWFFDLAKSGGSRVNYQAVGSGSGRKAFIDETVNFGASDDPMKDSDIEKVKRGLVQIPMVGGTIAFGYNYDCNLKLTQEQAVQVAMGMIKNWKELGCKSGKLTWAHRSDGSGTTKAFTNSMEAFSKTWNLGTGKSVKWPSGVGAKGNSGVAGVIQNTPGAIGYVNQSYIKGNVKAAALQNLSGEFVTPNTESGAIALNGINLDENLAGKNPNPSAKGAYPIATLTWILAYEKGNGRNTKAIQDTFYKLLSDEYQDKAPALGFVPLKGEILKKSIEAVGRIGR
CK_Pro_MIT9202_01481	Pro	MIT9202	1481	HL	HLII	HLII	Lba	CK_00000919	null	ABC_transporter,_substrate_binding_protein,_possibly_Mn2+/Zn2+	MKKNILFLSLILLLSLASGSCKRISNKNESKEVILASFTVLADIISNVAKDDFIVKSITKPGVEVHGYQPTPSDLVNASSAFVFIDNGFGFELWAEKFVSNLKVKRITVAEDLDPIFISEDFYKGKPNPHAWISPKRGILYVDILVDSLSELRPSKRTLFEENGKIYKEKLSKLDKEFSLFINNLNKDRRYLVSCEGAFSYLTNDYGLEEVYLWPVNAESQITPKRMARTISLVKEKNVPSVFCESTVSNESQMVVANETGANFGGNLFVDSLSDDSGPASSYIKMLEHNLDLIKKGLY
CK_Pro_MIT9202_00916	Pro	MIT9202	916	HL	HLII	HLII	Lba	CK_00000076	urtA	ABC-type_urea_transporter,_substrate_binding_component	MRISRRILAGLATASLAVTATSCGGGGTSGSFDDTVTVGILHSLSGTMAISESTLVDTEKMAIEEINAAGGINVGGKSYKIEYIVEDGASDWPTFAEKSKKLIDQDGVPVVFGGWTSASRKAMLPVYESKDAFLYYPIQYEAQECSNNIFYTGATPNQQSEPATDFMYKRSPAAGGDFFLVGSDYVFPRTSNTITKAQVKQLGGKVVGEDYLPLGNTEVAPIISKIKKALPEGGIIINTLNGDQNVAFFKQIQDAGITPSSGYYVMNYSIAEEEISTIGPEFLEGHYGAWNYMMSIDTPASKKFAASFKKRWGSDRVVADPQESAYNMVYLWKQAVEDAGTFDDNAVRKALVGQKFDAPQGPVEVMPNHHLSQTVRIGEINAEGGFTILEETGVVLPQA…
CK_Pro_MIT9202_01473	Pro	MIT9202	1473	HL	HLII	HLII	Lba	CK_00001600	iraI	ABC-type_Mn2+/Zn2+_transport_system_periplasmic_component	MPIFKRLLTNKKGSSKSIIKNSVIAGTIIFSGFGQDVMAKSKSYVAVEPLVCDLVKSIALPSDEVKCLVDRKQDVHDLKINPRQAQLLNSADKVFTLGKEMTPSMRNWENKKNTVVVGVSAIDLDDHSDHGGHDDHAKHSAKVDDHSDHGGHDDHSDHGGHDDHAEGAFEWAGKFQLSKGSYKWSFEKVDGEYADPAMKMVILKSNDIEGSEDLAKELLGSKDSIIKKNNDTLIASNKAFVLNFNQRKESTVFNVDIKEDGQYIFFTEHMPFEFEATQHFFKDVLNSDVEPIAQVPDEGEGHHHHHDHGGLDPHVWHDPHNIIKMGDVISKSLKKDISIFNRGDRKLIDERFEKADVLLESLDSWIVEQVSSIPEENRVIVSKHKAMEYYGDAFGFETI…
CK_Pro_MIT9202_01878	Pro	MIT9202	1878	HL	HLII	HLII	Lba	CK_00000860	phnD	phosphonate_ABC_type_transporter,_substrate_binding_component	MFNLKNFLLSSSLLFSVFSSPVFSNPKVLKVGAIPDQNQDVLDKRFNLFSKELSKQLDVEVKYIPVINYVAAVTGFRTKDLDLVWFGGLSGVQARLQTPNSIVIAQRDIDKEFKSVFIVNKNLELYSISNIKGLKKLKNLRFTFGSENSTSGRLMPEYFLNQAGVEIKHFKGKKAGFSGSHDATIALVNSGAFDAGALNKQVWENNLKNNPKRTSNLELFWITPEYVDYHWVAQGDLENRFGEGFTKKLKSVILNLDINQKSHKQILDMFNAKRFIKAESKQYKNIEEIGRKLNKIR
CK_Pro_MIT9202_00550	Pro	MIT9202	550	HL	HLII	HLII	Lba	CK_00001014	dppA		MKFKKKVVLPIFIILISFLQNSCGSKRISRKFIVASSGKIESLDPVRANTLKAIQLISSLGDTLYELNSDGELIPELASGMPVISKDRLQITINLRKNVFFHDGTAFNSNAMKFTFDRFKRIGTMNYILGNKIKSIETPSEYSFIINLNKPSSSLNGLLTSVNLTPISPTFYKKYSDKFLNEKFVGTGKYVLTSFSNEVQSIDPYLNYWGEKPLNNGVNFVGYSNSSSLFGALKSKQIDVLLSNSIDDSQRKSLNNLSKNKQFNEGNSPFTELSFISLKTSSYPLSNLNLRVALAKSLNRKLISEKVSYGLRKPTRSIIPPILKKDNQELWPKYNYLEARRLLQKENYCNGNILKIPLTYRSNVPADKLIALTWQAEIKNYLKDCIDIELNGVESTTVY…
CK_Pro_MIT9202_00222	Pro	MIT9202	222	HL	HLII	HLII	Lba	CK_00000068	idiA2		VPVNSTEKEVKVYSGRHYNTDRSVYKKFAEETGIKVRLIEATGISLIERLKREGKNSQADLILLVDAARITNAAKAGLLQSVESSSLENDVPLGLKDKRKEWYALTRRVRVMVANPKVVDVSKIKDYTDLADPSLKGKVCLRNRKSPYNQSLVANQIVNKGESKTKAWLSGMISNVSKPFYPGDISIVRAVAKKKCGVGIVNHYYVARMLAGINGRRDALYAGRTSVITPNPAHVNISAGGVARYASNKSEAIKLLEYLASPTGSKGLAAPTFEHPLKETNQNPFVRDFGEFTPDTVSVEDLGNNNSMAIKMMKEAGWD
CK_Pro_MIT9202_01560	Pro	MIT9202	1560	HL	HLII	HLII	Lba	CK_00051448	febB		LIYKFFKISFLFILCSQFTQIVNSSENAYLNKRKKIVALTSLSADLVNSIDSKSLVGIPGSSLLKSNPSYKDIEIISSGRMPPNLEKIIRLKPDLVIGANGFHDKPLSKLNELGIKTLSTKIKNLKDLENLNREINSFLLKKDIEPLSKKIKNCYFSSSKISKNKNVIALVSTKPILSPNSKSWSGNLIKRFGLKNLTSDLQSKSEFKGYVNLSQEWLLKSKPNNLIVVKTPGSNISQYESLAIWTKIPAVKKKNIFSFNYYGLINPGSLDSINKACIKLSSI
CK_Pro_MIT9211_14801	Pro	MIT9211	14801	LL	LLIII	LLIII	Hba	CK_00001489	natF	ABC-type_uptake_transporter_for_acidic_and_neutral_polar_amino_acids_(N-II),_substrate_binding_protein	MSMLLVGCATTNENDVSRLGLIKERNELICGISGKIPGFSFLESDGNYQGIDIDICKAFAAAFTGDSDNVQYRPLTAAERFTAVRTGEIDLLSRNTTLTLSRDSLGGTD
CK_Pro_MIT9211_14791	Pro	MIT9211	14791	LL	LLIII	LLIII	Hba	CK_00001489	natF	ABC-type_uptake_transporter_for_acidic_and_neutral_polar_amino_acids_(N-II),_substrate_binding_protein	MVKKNSSISSIDDLVNQPICVGSGTTTEQNINDAFEARSIPYTPIKYQDLNQVVAGYLQGRCAAMTSDRSQLAAARSGFSNPKEHIILKDILSKEPLAPASLGADQKLGDAMRWVIYSLISAEEKGITKVNINEKLKTAKANPQLKPLRRFLGVEGDLGEKIGLDNSFVVNVIRATGNYGEIYNRHLGPNSNVPIPRGLNELYIKGGVQISPPFN
CK_Pro_MIT9211_10491	Pro	MIT9211	10491	LL	LLIII	LLIII	Hba	CK_00000919	null	ABC_transporter,_substrate_binding_protein,_possibly_Mn2+/Zn2+	MSIRLSNLTYIATFSRRLSIPALIALVIGFLLSCKSNTSQILEDNKSSKPLVLTTFTVLADISRNIAGDRLLVRSVTKQGVEIHGYKPTPSDLVKASKADLIVENGLGLELWAKDFIAAAGDVPKVVLTDGMKPIPISGDLYNGRPNPHAWMSPKRAQHYVDKLVQAFTLIDPNGKEMFILNAEKYKSELQKLDNELIASLGSIPPEKRLLVSCEGAFSYLAEDYGMEEAYLWPVNAESQVTPKRMLNLVRKIKEKKIPTIFCESTVSDKAQREVARISGTTFGGTFYVDSLSPANGPASTFLDLQRHNVQLIRQGLAQN
CK_Pro_MIT9211_06851	Pro	MIT9211	6851	LL	LLIII	LLIII	Hba	CK_00043821	pstS	phosphate_ABC_transporter,_phosphate-binding_protein_PstS	MGFRKKSLLLLPVLLIFAAVKVEGAVRLSAAGATFPAKIYTRWFSDLAKAGGPRVNYQAVGSGSGRKAFIDQTVDFGASDDPMKVDDIAKITRGLIQVPMVGGTIAFGYNYDCDLKLSQEQAVRVAMGIITNWEELGCPTGKLTWIHRSDGSGTTKAFTNSMKAFSKTWTIGTGKAVKWPAGIGGKGNAGIAGVIRNTPGTIGYLNQSYIKGSIKAAALQNLSGQYLKPSIEAGAEALNGIALDSNLAGTNPNPSVKGAYPITTLTWVLAYEKGNDKNTKAIKETLNTLLSDSYQKKATSLGFIPLRGEILIKARAAVKRIGR
CK_Pro_MIT9211_03151	Pro	MIT9211	3151	LL	LLIII	LLIII	Hba	CK_00000264	null	ABC-type_transport_system,_periplasmic_component	MRRSYREAIVGFTLLGGVVLLSGIIIWLQGFRVGRNDWNIVATFDDASGLSDGTPVTFRGIKVGSVEKISFNTRNVKANLRLNTNKLLLFKPVYAKVLASSVLGRDMEVSLISKGVHSQNITSLPNKKDCPSNLIVCDGDTIKGQAIKNISTLTEELNELLDQAGEEEVISKMVKSIGQFDETQQELKELIELSKEEMIRAKPIITELKKTVAHINNILAVVDNPETLGHIKQTAKSMSSTTQKLDKLATDLSKMINNEELTSAIQSAAIGIGKLFNDLYP
CK_Pro_MIT9211_15221	Pro	MIT9211	15221	LL	LLIII	LLIII	Hba	CK_00001600	iraI	ABC-type_Mn2+/Zn2+_transport_system_periplasmic_component	HDDHDDHSSAKHDDHDDHDDHSSAKHDDHGDEAFEWAGVFELSRGTYKWSFAKVDGDYADPAMKMVILKSGDIEASEELAEELLESKNSEVKRNNDKLVAQGKAYLLTFNERKDSTTFNVEIKKAGKYAFFTEHMPFEFEANEHFFKDVSGDDIEPIAQVPDEGGDHHHHDHGGLDPHVWHDPHNIIKMGNVISKNLNTKISFFDRETKKVLKERTQSVNSLLEDLDQWTQKQVATIPSNQRTIVSKHKAMEYYGDAFGLKTISLLDFLGHSSSLRPQTISKVITELKESNVQAIFAEQNPPSKLLKNLSRQTSTPIAKQQIFVDGLMPTGNTISVAVHNTCTIVDSLGGSCNKKAGNQLENRWDSLTKR
CK_Pro_MIT9211_07861	Pro	MIT9211	7861	LL	LLIII	LLIII	Hba	CK_00000860	phnD	phosphonate_ABC_type_transporter,_substrate_binding_component	MISTFFHKRFKRAIWFTFCLILQLQNTSLSSFAKERLIISAIPDQNPEHLNRLHTVLARELSKELNVEVKYIPVINYPAAVSAFRTESIDLVWFGGLTGVQARIQKPGARVVAQRDIDAKFHSVFIANQKSNLPLIKDLSDLSLLKGRRFTFGSESSTSGRLMPQHFLQKAGVRITDFKGGRPGFSGSHDATLALVQSGSYEVGALNEEVWKQNIATNKIDTSKVKVIWRTPPYFDYHWLTQPNIDERFGKGFTNKIRDTLTSFTKESKSQKIILELFGAEKFIPAYSYQYRDIETIGRQLGKIK
CK_Pro_MIT9211_11431	Pro	MIT9211	11431	LL	LLIII	LLIII	Hba	CK_00001014	dppA		MTLLFKSKAKAYRKLLTLLATSLIIITQTSCKATKESDRIIVASKGKIESLDPAQANKLLAIQLISALGDPLYRINESGLLEPRLAKDYPQISKDGLTISIALREDVLFHDGTPFNADAMAFSIKRFMEIGTLNYVIGEKITKIETPGPFLIRLRLNKPSSSIKGLLSSINLTPVSPKAYLEHQDKFLNKKFIGTGPYQLDSFTPERQRLIPFPRYWDKAPKNLGIDYVSYTTSTSLFSAIKTGQVDVLLSNSVEDGHRLALHKLSKKGKLIEGIGPAMQIGYIAFRSNSAPLDNKILRSALSYSLDRNLISRKVGYGLREPLRSIVPPILKTSKTSPWPKYNPQIARDLFKKAGLCDSNKVTIPLTFRSNVPADKLLALTWQEQLGRDFSDCITVKLN…
CK_Pro_MIT9211_12551	Pro	MIT9211	12551	LL	LLIII	LLIII	Hba	CK_00000068	idiA2		MKNLHRLLPTLVATSSLIATVLTNSTIASTREVRVYSGRHYNTDRKVFKKFAEETGIRVRLIEAQGISLIERIKREGRNSKADVILLVDAARISNAAKSGLLQSYRSEKLEKSVPAEYRDPESRWYALTRRVRVLVANPKIVDIKKIQKYSSLADPSLKGLVCLRKRNSPYNQSLVADQIALYGKKETKRWLKGMIENVSEPFFPGDIGITRAVAQGKCGVGIVNHYYVARMLAGVNGVKDRRFARKVEIITPDPAHVNVSAGGIAKYAQNKSEAIELLEFLASPTGSSGLAGPTYEHPLKGVNTSPEVKSFGGFTPDKVTIEELGLLNSKAIKLMAETGWE
CK_Pro_MIT9215_09181	Pro	MIT9215	9181	HL	HLII	HLII	Lba	CK_00000076	urtA	ABC-type_urea_transporter,_substrate_binding_component	MRISRRILAGLATASLAVTATSCGGGGTSGSFDDTVTVGILHSLSGTMAISESTLVDTEKMAIEEINAAGGVNVGGKSYKIEYIVEDGASDWPTFAEKSKKLIDQDGVPVVFGGWTSASRKAMLPVYESKDAFLYYPIQYEAQECSNNIFYTGATPNQQSEPATDFMYKRSPAAGGDFFLVGSDYVFPRTSNTITKAQVKQLGGKVVGEDYLPLGNTEVAPIISKIKKALPEGGIIINTLNGDQNVAFFKQIQDAGITPSSGYYVMNYSIAEEEISTIGPEFLEGHYGAWNYMMSIDTPASKKFAASFKKRWGADRVVADPQESAYNMVYLWKQAVEDAGTFDDNAVREALVGQKFDAPQGPVEVMPNHHLSQTVRIGQINAEGGFTILEETGVVLPQA…
CK_Pro_MIT9215_08081	Pro	MIT9215	8081	HL	HLII	HLII	Lba	CK_00043821	pstS	phosphate_ABC_transporter,_phosphate-binding_protein_PstS	MGIFKKTLILSSAISLMLSPSAMASKRLSGAGASFPSKIYTRWFFDLAKSGGPRVNYQAVGSGSGRKAFIDETVNFGASDDPMKDSDIEKVKRGLVQIPMVGGTIAFGYNYDCDLKLTQEQAVQVAMGMIKNWKELGCKSGKLTWAHRSDGSGTTKAFTNSMEAFSKTWTLGTGKSVKWPAGVGAKGNSGVAGVIQNTPGVIGYVNQSYIKNNVKAAALQNLSGQFVTPNAESGAIALNGITLDKNLAGKNPNPTAKGAYPIATLTWILAYETGNGRNTKAIQDTFYKLLSDEYQDKAPPLGFVPLKGDILEKSRSAIKKIDR
CK_Pro_MIT9215_06831	Pro	MIT9215	6831	HL	HLII	HLII	Lba	CK_00000919	null	ABC_transporter,_substrate_binding_protein,_possibly_Mn2+/Zn2+	MRKNILFLSLILLLSLASGSCKRISNKNESKEVILASFTVLADIISNVAKDHFIVKSITKPGVEVHGYQPTPSDLVNASSAFVFIDNGFGFELWAEKFVSNLKVKRITVAEDLDPIFISEDFYKGKPNPHAWISPKRGILYVDILVDSLSELRPSKRTLFEENGKIYKEKLSKLDKEFSLFINNLNKDRRYLVSCEGAFSYLTNDYGLEEVYLWPVNAESQITPKRMARTISLVKEKNVPSVFCESTVSNESQMVVANETGANFGGNLFVDSLSDDSGPASSYIKMLEHNLDLIKKGLF
CK_Pro_MIT9215_03141	Pro	MIT9215	3141	HL	HLII	HLII	Lba	CK_00000264	null	ABC-type_transport_system,_periplasmic_component	MRRSLRDSIVGFSLLGGILIFTFFSFWLRGVRLSSKNWYLFAEFNNASGLSKKSPVTYRGILVGSIEDILFTNESIKAKIVLNNPEIILPRPAFARVVTNSFLGGDVQVALETSDKTIPKNIAKPRSEKCDTKLIICQGDTITGKQLSSLSNITNRISQLLKETNQENLIENILNSIDQFDRTQENLDELIYLSKQEIQRVEPLIKEIRIAANHLNNILSSIDDKETLDDIKLTINAASSIATKIDDMSDDFEKLTQDKEFTKSIRDLTIGLSKFLNEIYP
CK_Pro_MIT9215_11641	Pro	MIT9215	11641	HL	HLII	HLII	Lba	CK_00001600	iraI	ABC-type_Mn2+/Zn2+_transport_system_periplasmic_component	MSIFKRLLTNRTGSSKSIIKNSVIAGTIIFSGFGQDVMAKGKSYVAVEPLVCDLVKSIALPSDEVTCLVDRKQDVHDLKINPRQAQLLNSADKVFTLGKEMTPSMRNWENKRNTVVVGVSAIDVDDHSDHGGHDDHAEHSAKVDDHSDHGGQDDHSDHGGHDDHAEGAFEWAGKFQLSKGSYKWSFEKVDGEYADPAMKMVILKSNDIEGSEDLAKELLGSKDSISRKNDGTLIASNKAFVLNFDQRKESTVFNVDIKEDGQYIFFTEHMPFEFEATQHFFKDVSNSDIEPIAQVPDEGEGHHHHHDHGGLDPHVWHDPHNIIKMGDLISKSLKKDISVFNRGDRKLINERFKKADSLLEGLDSWIVEQVSSIPEENRIIVSKHKAMEYYGDAFGFETI…
CK_Pro_MIT9215_07581	Pro	MIT9215	7581	HL	HLII	HLII	Lba	CK_00000860	phnD	phosphonate_ABC_type_transporter,_substrate_binding_component	MFNLKNFILSSSLLFSIFSSPSFSNPKVLKVGAIPDQNQDVLDKRFNLFTKELSKQLDLEVKYIPVINYVAAVTGFRTKNLDLVWFGGLSGVQARLQTPNSILIAQRDIDKEFKSVFIVNKNLKLNSISNIKGLKKLKNLRFTFGSENSTSGRLMPEYFLNQAGVEIKHFKGKKAGFSGSHDTTLAFVNSGAFDAGALNKQVWDNNLKNNPKRTSNLELFWITPEYVDYHWLAQGDLEDRFGEGFTKKLKSVILNLDIKKKSHKQILDMFNAKKFINAEAKQYKNIEEIGRKLNKIR
CK_Pro_MIT9215_11841	Pro	MIT9215	11841	HL	HLII	HLII	Lba	CK_00001014	dppA		MKYKKKVVLSIFIILISFLQNSCGSKRISRKFIVASSGKIESLDPARANTLKAIQLISSLGDTLYELNSDGELIPELASGMPVISKDRLQITINLRKNVFFHDGTAFNSNAMKFTFDRFKRIGTMNYILGNKIKSIETPSEYSFIINLNKPSSSLNGLLTSVNLTPISPTFYKKYSDKFLNEKFVGTGKYVLTSFSNEVQSIDPYLNYWGEKPLNNGVNFVGYSNSSSLFGALKSKQIDVLLSNSIDDSQRKNLNNLSKNKQFNEGNSPFTELSFISLKTSSYPLSNLNLRLALAKSLNRKLISEKVSYGLRKPSRSIIPPILKKDNQELWPKYNYLEARRLLKKENYCKGNILKIPLTYRSNVPADKLIALTWQAEIKNYLKDCIDIELNGVESTTVY…
CK_Pro_MIT9215_13731	Pro	MIT9215	13731	HL	HLII	HLII	Lba	CK_00000068	idiA2		MNVNIPVNSTEKEVKVYSGRHYNTDRSVFKKFAEETGIKVRLIEAAGISLIERLKREGKNSQADIILLVDAARITNAAKAGLLQPIQSSSLENDVPVGLKDPNKEWYALTRRVRVMVANPRVVDVSKINDYSDLADPSLKGKVCLRNRKSPYNQSLVANQIINKGESATKSWLSGMISNVSQPFFPGDIAIVRAVSKKKCGVGIVNHYYVARMLAGVNGRRDSLYAKKTKVLTPNPAHVNISAGGVAKYATNRNEAIKLLEFLASPEGSKGLAAPTFEHPLKQVNQNEIVKNFGEFLPDSVTVEDLGEKNSLAIKLMKDAGWN
CK_Pro_MIT9301_12391	Pro	MIT9301	12391	HL	HLII	HLII	Lba	CK_00043821	pstS	phosphate_ABC_transporter,_phosphate-binding_protein_PstS	MTSMNIAKKALVFTSAVAIAAGTSVPGISVSARTRLSGAGASFPAKIYTRWFKDLASSGGPRVNYQAVGSGSGRKAFIDQTVNFGASDDPMKDKDIAKVTRGLVQIPMVGGTIAFGYNYDCDLKLSQEKAVQVAMGMVKNWKELGCKPGKLTWAHRSDGSGTTKAFTNSMEAFSKTWTLGTGKSVKWPAGVGAKGNSGVAGVIQNTPGAIGYVNQSYIKGNVKAAALQNLSGEYVKPTVEAGAKALNGITLDENLAGKNPNPTAKGAYPIASLTWILAYEEGNGRNTKAIKQAFNTLLSDEYQDKAPSLGFVPLKGDILEKSRAAVKRIGK
CK_Pro_MIT9301_06271	Pro	MIT9301	6271	HL	HLII	HLII	Lba	CK_00000919	null	ABC_transporter,_substrate_binding_protein,_possibly_Mn2+/Zn2+	MLNMKKNILFLSLIILLSIASGSCKRISNKNETKEVILASFTVLADIISNIAKDDFIVRSITKPGVEVHGYQPTPSDLVNASSAFVFIDNGFGFELWAEKFVSNLKVKRITVAEYLDPIFISEDFYKGKPNPHAWISPKRGILYVDIIVDSLSELRPSKRTLFEENGKIYKDKLSKIDKEFSLFINNLNKDRRYLVSCEGAFSYLTNDYGLKEVYLWPVNAESQITPKSMARTISLVKEKNVPSVFCESTVSNESQMVVANETGANFGGSLFVDSLSDDSGPASSYMKMLEHNLELIKKGLF
CK_Pro_MIT9301_07741	Pro	MIT9301	7741	HL	HLII	HLII	Lba	CK_00043821	pstS	phosphate_ABC_transporter,_phosphate-binding_protein_PstS	VGIFKKVLILSSAISLVLSQEAIASKRLSGAGATFPSKIYTRWFFDLAKSGGPRVNYQAVGSGSGRKAFIDQTVNFGASDDPMKDSDIEKVTRGLVQIPMVGGTIAFGYNYDCDLKLTQEQAVRVAMGMVKNWKELGCKSGKLTWTHRSDGSGTTKAFTNSMEAFSPTWTLGTGKSVKWPAGVGAKGNAGVAGVIQNTPGAIGYVNQSYIKGNVKAAAIQNLSGEFLKPSAEAGAKALNGITLDENLAGKNPNPTAKGAYPIASLTWILAYEKGNGRNTKAIKQAFNTLLSDEYQDKASSLGFIPLKGNILLKSRAAVEKIGS
CK_Pro_MIT9301_12511	Pro	MIT9301	12511	HL	HLII	HLII	Lba	CK_00006203	phnD2	phosphonate_ABC_transporter,_periplasmic_component	MKLKSLLSVFTISIVALTSACSTKNAGPSADPDKLIVALIPDENAATVIQDNQGLKDYLTEAFDKEIELVVTTDYSSMIEAARNDRLDLAYFGPLSYVLAKAVSDIEPFAARIKGGTKTYNSCIIGNTKKGVTSFDDIKGTTFALGDPASTSSRLFPELTLAENGLTKGKDFQGVFLGSHDAVALAVQNGNAQAGGMACPILKSLKKKGVIDPSKVTTIAQSSPIPQYPWTMRSTLSPELKEKIRFTFLDLDSDKVLKPFNADGFASITDSDYDGIRKAGKLLGLDLSKFVK
CK_Pro_MIT9301_03131	Pro	MIT9301	3131	HL	HLII	HLII	Lba	CK_00000264	null	ABC-type_transport_system,_periplasmic_component	MRRSLRDSIVGFSLLGGILIFTFFSFWLRGVRLSSKNWYLFAEFNNASGLSKKSPVTYRGILVGSIEDIIFTNESIKAKIVLNNPEIILPRPAFARVVTNSFLGGDVQVALEASDKTILKNIAKPISEECDAKLIVCQGNTITGKQLSSLSNITNRISQLLKETNQENLIENIVTSIDQFDRTQENLDELIFLSKQELQRVEPLIKEITIAANHLNNILSTIDDKETLNDIKLTINAARSISTKIDNMSDDFEKLTQDKELTKSIRDLTIGLSKFLNEIYP
CK_Pro_MIT9301_08861	Pro	MIT9301	8861	HL	HLII	HLII	Lba	CK_00000076	urtA	ABC-type_urea_transporter,_substrate_binding_component	MRISRRILAGLATASLAVTATSCGGGGTSGSFDDTVTVGILHSLSGTMAISESTLVDTEKMAIEEINAAGGVKVGGKSYKIEYIVEDGASDWPTFAEKSKKLIDQDGVPVVFGGWTSASRKAMLPVYESKDAFLYYPIQYEAQECSNNIFYTGATPNQQSEPATDFMYKRSPAAGGDFFLVGSDYVFPRTSNTITKAQVKQLGGKVVGEDYLPLGNTEVAPIISKIKKALPEGGIIINTLNGDQNVAFFKQIQDAGITPSSGYYVMNYSIAEEEISTIGPEFLEGHYGAWNYMMSIDTPASKKFAKSFKKRWGADRVVADPQESAYNMVYLWKQAVEDAGTFDDNAVREALVGQKFDAPQGPVEVMPNHHLSQTVRIGEINAEGGFTILEETGVVLPQA…
CK_Pro_MIT9301_11341	Pro	MIT9301	11341	HL	HLII	HLII	Lba	CK_00001600	iraI	ABC-type_Mn2+/Zn2+_transport_system_periplasmic_component	MSIFKRLLTNKKGASKSIIKNSVIAGTIIFSGFGQDVMAKGKSYVAVEPLVCDLVKSIALPSDEVTCLVDRKQDVHDLKINPRQAKLLNSADKVFTLGREMTPSMRNWENKKNTVVVGVSAIDVDDHSDHGGHDDHSDHGGHDDHSKHSAKVDDHSDHGGHDDHSDHGGHDDHAEGAFEWAGKFQLSKGSYKWSFEKVDGEYADPAMKMVILKSNDIEGSEDLAKELLGSKDSISRKNDGTLIASNKAFVLNFDQKKESTVFNVDIKEDGQYIFFTEHMPFEFEATQHFFKDVSNSDVEPIAQVPDEGEGHHHHDHGGLDPHVWHDPHNIIKMGDLISKSLKKDISVFNRGDRKLINERFEKADSLLEDLDSWIVEQVSSIPEENRVIVSKHKAMEYYG…
CK_Pro_MIT9301_07261	Pro	MIT9301	7261	HL	HLII	HLII	Lba	CK_00000860	phnD	phosphonate_ABC_type_transporter,_substrate_binding_component	MFNLKYFLVSSSLLFSVFSSPVFSNPKVLKVGAIPDQNQDVLDKRFNLFSKELSKQLDVEVKYIPVINYIAAVTGFRTKDLDLVWFGGLSGVQARLQTPNSIVIAQRDIDKEFKSVFVVNKNLELNSISNIKGLKKLKNLRFTFGSENSTSGRLMPEYFLNQAGVEIKHFKGKKAGFSGSHDATIALVNSGAFDAGALNKQVWENNLKNNPKRTSNLELFWITPEYVDYHWVAQGDLENRFGEGFTKELKSVILNLDIKQKSHKQILDMFNAKRFIKAESKQYKNIEEIGRKLNKIR
CK_Pro_MIT9301_11551	Pro	MIT9301	11551	HL	HLII	HLII	Lba	CK_00001014	dppA		MKKKIVLSIFIILISFLQNSCGSKRISKKIIVASSGKIESLDPARANTLKAIQLISSLGDTLYELNSKGELIPELASGMPVISKDRLQITINLRKNVFFHDGTAFNSNAMKFTFDRFKRIGTMNYILGNKIKSIETPSEYSVIINLNKPSSSLNGLLTSVNLTPISPTFYKQYSDKFLNEKFVGTGKYVLTSFSNEVQSIDPYLNYWGEKPFNNGVNFVGYSNSSSLFGALKSKQIDVLLSNSIDDSQRKSLNDLSKNKQFNEGNSPFTELSFISLKTSSYPLSNLNLRLALAKSLNRKLISEKVSYGLRKPSRSIIPPILKKDNQELWPKYDYLEARRLLQKENYCNGNILKIPLTYRSNVPADKLIALTWQEEIKNSLKDCIDIELNGVESTTVYKN…
CK_Pro_MIT9301_13611	Pro	MIT9301	13611	HL	HLII	HLII	Lba	CK_00000068	idiA2		VQKLKKIIFSVFTCTFLLNVNIPANSTEKEVKVYSGRHYNTDRSVFKKFAEETGIKVRLIEAAGISLIERMKREGKNSQADLILLVDAARITNAAKAGLLQSIESSNLENDVPVGLKDPGKEWYALTRRVRVMIANPKVVDVSKINDYTDLADPSLKGKVCLRNRKSPYNQSLVANQLINKGELATKAWLSGMISNVSKPFFPGDIAIIRAVSKKKCGVGIVNHYYVARMLAGVNGRRDALYAKKTEVLTPNPAHVNISAGGVAKYATNKNEAIQLLEFLASSEGSKGLAAPTFEHPLKEVNQNQIVKNFGEFTPDGVTVEELGEKNSLAIRLMKDAGWN
CK_Pro_MIT9302_00478	Pro	MIT9302	478	HL	HLII	HLII	Lba	CK_00000076	urtA	ABC-type_urea_transporter,_substrate_binding_component	LAGLATASLAVTATSCGGGGTSGSFDDTVTVGILHSLSGTMAISESTLVDTEKMAIEEINAAGGVTVGGKSYKIEYIVEDGASDWPTFAEKSKKLIDQDGVPVVFGGWTSASRKAMLPVYESKDAFLYYPIQYEAQECSNNIFYTGATPNQQSEPATDFMYKRSPAAGGDFFLVGSDYVFPRTSNTITKAQVKQLGGKVVGEDYLPLGNTEVAPIISKIKKALPEGGIIINTLNGDQNVAFFKQIQDAGITPSSGYYVMNYSIAEEEISTIGPEFLEGHYGAWNYMMSIDTPASKKFAKSFKKRWGSDRVVADPQESAYNMVYLWKQAVEDAGTFDDNAVREALVGQTFDAPQGPVEVMPNHHLSQTVRIGQINAEGGFTILEETGVVLPQAWNQKHPS…
CK_Pro_MIT9302_00968	Pro	MIT9302	968	HL	HLII	HLII	Lba	CK_00043821	pstS	phosphate_ABC_transporter,_phosphate-binding_protein_PstS	MNIAKKALVFTSAVAIAAGTSVPGTSVSARTRLSGAGASFPAKIYTRWFKDLATSGGPRVNYQAVGSGSGRKAFIDQTVNFGASDDPMKDKDIAKVTRGLVQIPMVGGTIAFGYNYDCDLKLTQEQAVRVAMGMVKNWKELGCKSGKLTWAHRSDGSGTTKAFTNSMEAFSKTWTLGTGKSVKWPAGVGAKGNSGVAGVIQNTPGAIGYVNQSYIKGNVKAAALQNLSGEYVKPTVEAGAKALNGITLDENLAGKNPNPTAKGAYPIASLTWILAYEEGNGRNTKAIKQAFNTLLSDEYQDKAPSLGFVPLKGDILEKSRAAVKRIGK
CK_Pro_MIT9302_01997	Pro	MIT9302	1997	HL	HLII	HLII	Lba	CK_00000264	null	ABC-type_transport_system,_periplasmic_component	MRRSFRDSIVGFSLLGGILIFTFFSFWLRGVRLSSKNWYLFAEFSNASGLSKKSPVTYRGILVGSIEDILFTNESIKAKIVLNNPEIILPRPTFASVVTNSFLGGDVQIALESSEKTIPKNIAKPTSEKCDTKLIICQGDTITGKQLSSLSNITNRINQILKETNQENLIENIVKSIDQFDRTQENLDELIFLSRKEILRIEPLITEITSAANHLNSILSTIDDKETLNDIKLTIKAANSISRKIDDMSDDFENLTKDKELTKSIRDLTIGLSKFLNEIYP
CK_Pro_MIT9302_01349	Pro	MIT9302	1349	HL	HLII	HLII	Lba	CK_00006203	phnD2	phosphonate_ABC_transporter,_periplasmic_component	MKLKSLLSVFTISIVALTSACSTKNAGPSADPDKLIVALIPDENAATVIQDNQGLKDYLTEAFDKEIELVVTTDYSSMIEAARNDRLDLAYFGPLSYVLAKAVSDIEPFAARIKGGTKTYNSCIIGNTKKGVTSFDDIKGTTFALGDPASTSSRLFPELTLAENGLTKGKDFQGVFLGSHDAVALAVQNGNAQAGGMACPILKSLKKKGVIDPSKVTTIAESSPIPQYPWTMRSTLSPELKENIRVTFLELESDKVLKPFNADGFASITDSDYDGIRKAGKLLGLDLSKFVK
CK_Pro_MIT9302_00370	Pro	MIT9302	370	HL	HLII	HLII	Lba	CK_00043821	pstS	phosphate_ABC_transporter,_phosphate-binding_protein_PstS	VSIFKNTLIFSAAISLILSPSAMASKRLSGAGATFPSKIYTRWFFDLAKSGGPRVNYQAVGSGSGRKAFIDQTVNFGASDDPMKDSDIEKVTRGLVQIPMVGGTIAFGYNYDCDLKLTQEQAVRVAMGMVKNWKELGCKSGKLTWTHRSDGSGTTKAFTNSMEAFSPTWTLGTGKSVKWPAGVGAKGNSGVAGVIQNTPGAIGYVNQSYIKGNVKAAALQNLSGEFLKPSAEAGAKALNGITLDENLAGKNPNPTAKGAYPIASLTWILAYEKGNGRNTKAIKQAFNTLLSDEYQDKASSLGFIPLKGDILLKSRAAVEKIGS
CK_Pro_MIT9302_01260	Pro	MIT9302	1260	HL	HLII	HLII	Lba	CK_00000919	null	ABC_transporter,_substrate_binding_protein,_possibly_Mn2+/Zn2+	LICLFSTTACKRISTKNETKKELVLASFTVLADIIENIAKNDDFVVRSITKPGIEVHGYKPTPSDLINASEAFVFVDNGFGFEIWSEKFVSNLQVKKITIADDLGPIFISEDTYKGKPNPHAWISPKRGILYVDIIVESLSELRPSKRELFEKNGETYKNELSKIDQDFSLFINNLEKDKRYLVSCEGAFSYLANDYGLNEVYLWPVNAESQITPKRMARTISLVKEKNVPAVFCESTVSNESQMVVVNETGTKFGGNLYVDSLSVDSGPANSYLEMLKHNLEIIKRGLE
CK_Pro_MIT9302_00037	Pro	MIT9302	37	HL	HLII	HLII	Lba	CK_00001600	iraI	ABC-type_Mn2+/Zn2+_transport_system_periplasmic_component	MSIFKRIFSNYISHKKVSIRNSLIASTALFSINTNVAFAESKNYVAVEPLTCDIVKSIALPSDEVTCLVDRKQDVHDLKISPKQARLLKKADKVFTLGTEMTPAMRNWVKKNSTVVLGVSAIDIDDHSDHDDHDDHDDHGHSAKKHNDHDDHDDHGHSAKKHNDHDDHDDHDDHDHHDHGGVDPHVWHDPHNIIKMSEVVSKSLIKDVPERKLRKAISKRFKTVDKTLEDLDKWIVKQVSTIPSSNRVIVSKHKAMDYYSDAFGFKTISLLDFLGHSSSLRPQNISKVLNELKEENVKVIFKEQEPASKLVNNLSKQSSIPLSSNQIFVDGLMMKGNTITVAVHNTCTIVNELGGSCDETTGFDLASNWGSLNQ
CK_Pro_MIT9302_00322	Pro	MIT9302	322	HL	HLII	HLII	Lba	CK_00000860	phnD	phosphonate_ABC_type_transporter,_substrate_binding_component	MFNLKNILLSSSLLFSIFTSPVFSNPKVLKVGAIPDQNQDVLDKRFNLFSKELSKQLDVEVKYIPIINYVAAVTGFRTKDLDLVWFGGLSGVQARLQTPNSIVIAQRDIDKEFKSVFIVNKNLELNSISNIKGLKKLKNLRFTFGSENSTSGRLMPEYFLNQAGLEIKDFKGKKAGFSGSHDATIALVNSGAFDAGALNKQVWENNLKNNPKRTSNLELFWITPEYVDYHWLAQGDLENRFWEGFTKQLKSVILNLDIKQKSHKQILDMFNAKRFINAEAKQYKNIEDIGRKLNKIR
CK_Pro_MIT9302_00057	Pro	MIT9302	57	HL	HLII	HLII	Lba	CK_00001014	dppA		MKKKVLLSIFIFLISLLNNSCGSKRVSKKITVASSGKIESLDPARANTLKAIQLISSLGDTLYELNSNGELIPELASGMPIISKDRLQIIINLRKNVFFHDGTSFNSNAIKFTFDRFKRIGTMNYILGNKIKSIETPSEYSVKINLNKPSSSLNGLLTSVNLTPISPTFYKEYSNKFLNEKFVGTGKYVLSSFSNEVQLIHPNLNYWGEKPLNKGINFVGYSNSSSLFGALKSKQIDVLLSNSIDDSQRNSLKNLSKNKKFKEGNSPFTELSFISLKTSSYPLSNLNLRIALAKSLNRKLISEKVSYGLRKPSRSIIPPILKKDNQGMWPKYDYLEARKLLQKENYCNGNILKIPLTYRSNVPADKLIALTWQEEIKNYLKDCIDIQLNGVESTTIYKN…
CK_Pro_MIT9302_01480	Pro	MIT9302	1480	HL	HLII	HLII	Lba	CK_00000068	idiA2		LQNLKKIFYSALTCTFLFSLNIAVNSTEKEVKVYSGRHYNTDRSVFKKFAEETGIKVRLIEAAGISLIERLKREGKNSQADLILLVDAARITNAAKSGLLQKIDSTTLENYVPIGLKDPNKEWYALTRRVRVMVANPKVVDVSKIKDYTDLADPALKGKVCLRNRKSPYNQSLVANQIINKGEEVTKNWLNGMISNVSQPFFPGDISIVRAVSKRKCGVGIVNHYYVARMLAGVNGRRDALYAKKTTVLTPNPAHVNISAGGVAKYATNKSEAIELLEYLASPKGSKGLAAPTFEHPLKEVNQNPIVQEFGEFIPDKVTVEDLGVNNSIAIKLMKDAGWD
CK_Pro_MIT9303_25211	Pro	MIT9303	25211	LL	LLIV	LLIV	Hba	CK_00000264	null	ABC-type_transport_system,_periplasmic_component	MSMRRSVRDAIVGFSIVGGVVAFAGTLLWLRGVRLGAKVWSIKVNFPDATGLAERSPVTYRGILVGTVVKIDVTSQAVRATLEINKGDLRLSTPVVAKVASSSLLGGDSQVSLVSLGKPLSANAPLPRSMDCSGSKVLCNGATIVGEPPVSISSVTETLERILQEAEKQKLVTYLVDSTKQIESTAEDVSKLMRQLKDEVARAEPMITNLNLATGHINNVVEAFDNPKTVNDLKQTVSYARSLTKKFDAVGGDVEKLTNDPQFMNSLRSVTIGLGEFFNELYPAQTSGNRP
CK_Pro_MIT9303_29741	Pro	MIT9303	29741	LL	LLIV	LLIV	Hba	CK_00000076	urtA	ABC-type_urea_transporter,_substrate_binding_component	MNVSFSKRLVAGFAATAVGVSITACGGGSDKTANTDFDDTVTVGILHSLSGTMAISESTLVDTEKMAIEEINAAGGVEVDGKKYKIDYIVEDGASDWPTFAEKSKKLIDQDSVPVVFGGWTSASRKAMLPVYESKNAFLYYPIQYEGQECSNNIFYTGATPNQQSEPATKFMFEKSPAAGKPFFLVGSDYVFPRTSNTITKEQVKALGGKVVGEDYLPLGNTEVAPIIAKIKKALPDGGVIINTLNGDQNVAFFKQIQDAGLTPANGYYVMSYSIAEEEISTIGPEFLEGHYGAWNYMMSIDTPASKKFASDFKAKYGNDRQVADPQESAYNMVYLWKAAVEKANSFDDDKVREALIGIEFDAPQGPVKVMPNHHLSQTVRIGKITEDGQFEILEETNG…
CK_Pro_MIT9303_16971	Pro	MIT9303	16971	LL	LLIV	LLIV	Hba	CK_00001944	proX	ABC-type_glycine_betaine/proline_transporter,_substrate_binding_component	MKMSDKLRNLSLVIAGVLMTGLSGCSNAKPDQLRIGWTAWADADVVSLMAEKLIESHYEQPVERVMADIGIQYDSVARGKLDLMLMAWLPKTHDKYWQKVSDRVVDLGTMYSGRIGWVVPDYVPKQRIGSISDLSDPKIANDFNNTVQGIDPGSGLMQASEKALTAYDLSDLKLISASGAAMTAVLDRAINDDRWVVVTGWTPHWMFARYKLRFLKDPKSVFGGQEGIHAIARLGLDKDHPKVVAFFTRFKLSDGQLDAMLLDAENTSTEEAVNNYIANNRNQIDYWMNGTMQEPKDREAKP
CK_Pro_MIT9303_17591	Pro	MIT9303	17591	LL	LLIV	LLIV	Hba	CK_00043821	pstS	phosphate_ABC_transporter,_phosphate-binding_protein_PstS	MSFSKKALLLFSVVVLGVGITACSTSSSSARLSGAGATFPEKIYTRWLSDLAKAGGPQVNYQAVGSGSGRKAFIDQTVSFAASDDPMKQEDIDKVQRGLVQIPMVGGTIAFGYNRDCDLKLTQQQAVEVALGSITDWNQLNCPAGKITWVHRSDGSGTTKAFTNSMQAFSKQWTLGAGKSVEWPAGVGAKGNSGVAGVITNTPGAIGYVNQSYIKGKVKAAALENLSGEFLKPSVNTGAAALNGIKLDANLAGTNPNPTAKGAYPIATLTWLLAYKTGNGSNLDALKTTFDYMLSDEAQAQADGLGFVPLQGQILDKARSAVGLVSK
CK_Pro_MIT9303_01821	Pro	MIT9303	1821	LL	LLIV	LLIV	Hba	CK_00001342	null	putative_ABC_transporter,_sugar_binding_component	MLRSRRKFFVAGLVVLGAALIGWGCRPKQGSSTDLQLWTLQLAPKFNPYMEGVIKNWQQNHPGALVRWTDLPWGSVERKLLAAVFARTAPDVVNLNPPFAANLASKGGIRDLTPLLPDDAADRYLPSVWESGLDAEGRQIAIPWYLTVRLSLVNQQLLRQAELEAPPRRWQDVPSYARRIRERTGRYGLFVTVVPDDSTELLESMVQMGVTLLDSRRRAGFATPKGQRAFAFWTDLYRQGLLPREVISQGQKRAIELYQSGELAMLASGAEFLRTIQTNAPAVARVTHSYPPLVGGDGKANVAVMTLVVPSQSRRQQEAVDFALFLTNGVNQATFAQQAKVLPSSRNALRQVQIALNAERPESREAAQIRSARALSAKTLKRAKVLVPALPGIKRLQSI…
CK_Pro_MIT9303_11081	Pro	MIT9303	11081	LL	LLIV	LLIV	Hba	CK_00043821	pstS	phosphate_ABC_transporter,_phosphate-binding_protein_PstS	MPVSAAPRLNGAGATFPAKMYARWFFDLAKSGGPQVNYQAVGSGSGRKAFIDQTVDFGASDDPMKQKDIAKVSRGLVQIPMVGGTIAFGYNWNCNLKLTQTQAVQVALGKIKNWKQLNCPAGKITWVHRSDGSGTTKAFTNSMQAFSTEWKLGTGKSVDWPAGVGAKGNSGVAGIIKNTPGAIGYVNQSYIKGKVKAAALQNLSGEFLKPTVKTGAAALNGIRLDNNLAGKNPNPTARGAYPIATLTWLLTYKNGNASKLSAIREMVSYMLSDKAQSKTSSLGFVPLKGSILNKARAAVNTISK
CK_Pro_MIT9303_15281	Pro	MIT9303	15281	LL	LLIV	LLIV	Hba	CK_00001455	ggtB	ABC-type_sugar_transport_system,_periplasmic_component	MKRRTFWKIALLFSLTSVALFASWALSTRPVQINILMPAPFAESTTDLVQKFNKDHHGSIQLQVTRGPLETEAVSDLAISSLLLGKSPFDALLIDVTWLPKYAAAGWLIPLDPWIDQQQIDSIAPGAMLGNNFDGKLYRWPLVADMGLLYWRTDLMSEPPRTPEELIKVSLKLQKEGRIAFGYVWQGRQYEGLSCVFLEVLDGFGGQWLEPETDNVGLDSSASLQAASWLRELISSGVSPEAVINYAENETLQAFKSGDVALMRNWPYAWGELQKPNSDVRGNVGVTTMVATAANRSTSTLGSWGFSILKGSSNPQAAAEAIAFLTSTSAQKRLFLNDSYTPTKAELFKDPELLSKSQILPELANALQSTDQRPATPLYAQISDVLQRNLSSIFTGQST…
CK_Pro_MIT9303_29281	Pro	MIT9303	29281	LL	LLIV	LLIV	Hba	CK_00001600	iraI	ABC-type_Mn2+/Zn2+_transport_system_periplasmic_component	LASARRITPSAINALLVLATVSATPVSAQASQPTVVAIDGVLCDLTRTLVASDAKVVCLIQPGSDPHNYRLKPSDRQALSSASLVLHNGYNLTPSANKISGSTKVVAVAEKAIPTTDHANHDNGHAEHGAHDHDESDPHVWHDPANSAAMVTVIAERLAPVLPATQQAALAARAAEAINVLNAVGDWGGNQFATIPENQRVLVSEHKAYSYLTNRYGLRQITMLDSFTTGGVLRPSSLRTITAEVQGSGAQTLFPESLPVSKTLRRISRSTGLPVYTSPLFADGLAPDRSTVGTATLNICTVVQGQGGQCDQAAADELMARWSAIR
CK_Pro_MIT9303_12151	Pro	MIT9303	12151	LL	LLIV	LLIV	Hba	CK_00001489	natF	ABC-type_uptake_transporter_for_acidic_and_neutral_polar_amino_acids_(N-II),_substrate_binding_protein	MIRRFATGLVTLSLLATGCASIDQGGGSRLELISKRGQLHCGVSGKIPGFSFLLGNGRYEGLDVDICRAMAAAVVGDATKVQYRPLTAPERFTALKTGEIDLLSRNTTLNLSRDAAGGNGLTFAPVVFHDGQGLMVKRSTGIKGLQDLKASNICVGSGTTTEQNLNDAFQERKLSYTPIKYQDLNQVVAGYLQGRCLAMTSDRSQLAAARSGFPDPEQHIILDVVLSKEPLAPASVGGDQRLGDAIRWVVFALFAAEEFGITQENVDSKLQQAKTNPQMSSLRRFLGVDAGLGQKLGLADDFVVKVIRATGNYGEIYNRHLGPNSSVPIPRGLNRSYRQGGLLIAPPFN
CK_Pro_MIT9303_11291	Pro	MIT9303	11291	LL	LLIV	LLIV	Hba	CK_00006203	phnD2	phosphonate_ABC_transporter,_periplasmic_component	MLSQTARLTAVTFTAAAVVFSGCSSQTNNGASTDTSNPDKLIVALIPDENAATVIQDNQGLKDFLNEKLGKEIELVVTTDYSSMIEAARNDRLDLAYFGPLSYVLAKSKSEIEPFAARIKGGTKTYNSCLIGNTKAGVTDFVSIKGKTFAFGDPASTSSRLFPELTLKENGLTKGEDYEGVFLGAHDAVALAVQNGNAQAGGVACPILESLQEKGRIDDTKVTLIAKSAPIPQYPWTMRSSLNPQLKETIRTAFIELDDEKVLKPFKADGFAVITDQDYDGIRKAGDLLGLDLGKFVN
CK_Pro_MIT9303_11141	Pro	MIT9303	11141	LL	LLIV	LLIV	Hba	CK_00002462	znuA	ABC_zinc_transport_system,_substrate-binding_protein	LFSFFFSSRLKRRLCSSILKLSSASLILSLVACGASAPTETNSKVSNGLKVVTSFLPMTLFTSAVAGDCATVTALIPPNLGPHDFQATPASISSLREAQLLVKNGLGMEEFLEKLLTSANNPTLVVIDTSVGIPTLEPSVDDTHDHNHDHGVINPHIWLDPIRAIQQVESIRDGLVKADPSCAEQYKRNSELYTQELQKLNEEISGQLKQYSGKTFVAFHDFAPYFAERYNLKGEYIVDLPEMNPSPADLQRVAVKVRKSQLKALLSEPQAGNRSFNALANDLGVRVVEFNPLETGSIDSAREPETYFDVMRSNTVNLIKAIGG
CK_Pro_MIT9303_18691	Pro	MIT9303	18691	LL	LLIV	LLIV	Hba	CK_00000919	null	ABC_transporter,_substrate_binding_protein,_possibly_Mn2+/Zn2+	MANQYQAQDSDKPLVLTTFTVLADMARNVAGDRLNVRSIVKQGAEIHGYQPTPSDLAQAVGADLIVENGFGLELWARKFTAAAGKVSTLTLSEGMEPLLIEGDAYAGKPNPHAWMSPQRAMQYVDQLVKAFSSLDPEGAKTFASNGRRYKDQLQQLDDELRTSLATIPAKRRLLVTCEGAFTYLAKDYGMEEAYLWPVNAESEVTPQRMAKLIETVKLREVPAIFCESTVSDKAQREVARASGARLGGTFFVDSLSQADGPASTLLDLQRHNVGLILNELVPVNREK
CK_Pro_MIT9303_14311	Pro	MIT9303	14311	LL	LLIV	LLIV	Hba	CK_00000860	phnD	phosphonate_ABC_type_transporter,_substrate_binding_component	MPSRPDRALVLTALICCFGLLSCSNQTEKTLRIGAIPDQNPERLNRLYGLLSSELSKELNVPVRYKAVTNYPAAVSAFRTDSLDLVWFGGLTGVQARLQKPGAEVIAQRDIDAKFTSVFIANTKSGIKPLKNQSGLQQLNGKRFTFGSESSTSGRLMPQHFLQQAGVQMTDFSGGKPGFSGSHDATIALVQSGSFDAGALNESVWKAAQRNGRIDPAKVKVIWRTPPYADYHWLAQPNLDEKFGDGFTDNLKSTLTGLKKDSKSQEKILELFGANSFVDADKTQYITIEKIGRQLGKIQ
CK_Pro_MIT9303_08861	Pro	MIT9303	8861	LL	LLIV	LLIV	Hba	CK_00001014	dppA		VASAGKITSLDPAQASTFDALQLLSALGDPLYRLDHKGDLEPRLASAPPQISDGGFTISIPLRKDVLFHDGTQFNAAAMAFSLRRFLRIGTLNYVVGGRIAAVEAAGPYLLSLRLTRPSTSLEGLLTSINLTPVSPTAYAKHRNQFLNKQFIGTGPYRLTSFQTQQQRLEPFQQYWSTEASNAGIDFINLSNSTALFGALRSGEVDVLLSNSLDEDQRLALHRLAKQGKLREGTGPALEIGYITLLSNTTPLNQPLLRKALAYSLDRQLMVERVSYGLRRPLRSLVPPNLQAEPITPWPSYNPQRAKQLLQKAGYCTTQKLTLPFTFRSNVPADKLLALTWQAQVERDLSDCLTLKLNSVESTTVYRQLGEGAFQAVILEWRGAYPDPEAYLAPLLSCS…
CK_Pro_MIT9303_20451	Pro	MIT9303	20451	LL	LLIV	LLIV	Hba	CK_00000068	idiA2		MGLKARLTYSGLAAFLALGTVFSQNGVANAREVRVYSGRHYNTDRQIYKKFSEQTGIKVRLIESSGISLLERLKREGANSQADVIILVDAARISNAAKEGLLQPSRSAKLDSEVPSAYRDPLGRWYGLTRRVRVIVANPSKVNVGSIRTYADLASPSLKGKVCLRKRNNVYNQSLVADQLVLRGEAATKNWLQGMISNVSQPYFGGDVSLARAVSQGICGVGIVNHYYVARMRAGVSGSKDKALANKLTVITPDPAHVNVSAGGLARYAKNKKEAIQLLEFLASPDGSQGMAGPTYEHPLNGYGTSLELKKFGTFRPDRVTISQLGANNAKAIQLMAQSGWK
CK_Pro_MIT9311_01934	Pro	MIT9311	1934	HL	HLII	HLII	Lba	CK_00000919	null	ABC_transporter,_substrate_binding_protein,_possibly_Mn2+/Zn2+	VVLASFTVLADIIQNIVKNDDFVVRSITKPGIEVHGYKPTPSDLINASEAFVFVDNGFGFEIWSEKFVSNLKVQRITIGDDLEPIFISEDSYKGKPNPHAWISPKRGILYVDIIVESLSELRPTRRELFEKNGETYKNKLSKIHKDFSLFINNLEKDKRYLVSCEGAFSYLANDYGLNEVYLWPVNAESQITPKRMARTISLVKKKNVPAVFCESTVSNESQMVVVNETGTKFGGNLYVDSLSGDNGPANSYLGMLKHNLEIIKRGLE
CK_Pro_MIT9311_01795	Pro	MIT9311	1795	HL	HLII	HLII	Lba	CK_00043821	pstS	phosphate_ABC_transporter,_phosphate-binding_protein_PstS	MNIAKKALVFTSAVAIAAGTSVPGTSVSAKTRLSGAGASFPAKIYTRWFKDLATSGGPRVNYQAVGSGSGRKAFIDQTVNFGASDDPMKDKDIAKVTRGLVQIPMVGGTIAFGYNYDCDLKLTQEQAVRVAMGMVKNWKELGCKSGKLTWAHRSDGSGTTKAFTNSMEAFSKTWTLGTGKSVKWPAGVGAKGNSGVAGVIQNTPGAIGYVNQSYIKGNIKAAALQNLSGEYVKPTVEAGAKALNGINLDENLAGKNPNPTAKGAYPIASLTWILAYEEGNGRNTKAIKQAFNTLLSDEYQDKAPSLGFVPLKGDILEKSRAAVKRIGK
CK_Pro_MIT9311_00852	Pro	MIT9311	852	HL	HLII	HLII	Lba	CK_00000264	null	ABC-type_transport_system,_periplasmic_component	MRRSLRDSIVGFSLLGGILTFTFFSFWLKGVRLSSKNWHLFAEFNNASGLSKKSPVTYRGILVGSIDDILFTNESIQAKIVLNNPEIILPKPAFARVVTNSFLGGDVQVALETSEKTISKNIAKPTSEKCDSKLIICQGDTITGKQLSSLSNITNRLSQLLKESNQENIIENIVKSIDQFDRTQENLDELIYLSKQEILRIEPLINEITIAANHLNKILSTIDNEETLNDIKLTINAASSISSKMDDVSDDFVKLTKDKELTKSIRDLTIGLSKFLNEIYP
CK_Pro_MIT9311_01675	Pro	MIT9311	1675	HL	HLII	HLII	Lba	CK_00000076	urtA	ABC-type_urea_transporter,_substrate_binding_component	MRISRRILAGLATASLAVTATSCGGGGTSGSFDDTVTVGILHSLSGTMAISESTLVDTEKMAIEEINAAGGVTVGGKSYKIEYIVEDGASDWPTFAEKSKKLIDQDGVPVVFGGWTSASRKAMLPVYESKDAFLYYPIQYEAQECSNNIFYTGATPNQQSEPATDFMYKRSPAAGGDFFLVGSDYVFPRTSNTITKAQVKQLGGKVVGEDYLPLGNTEVAPIISKIKKALPEGGIIINTLNGDQNVAFFKQIQDAGITPSSGYYVMNYSIAEEEISTIGPEFLEGHYGAWNYMMSIDTPASKKFAKSFKKRWGADRVVADPQESAYNMVYLWKQAVEDAGTFDDNAVREALVGQKFDAPQGPVEVMPNHHLSQTVRIGKINAEGGFTILEETGVVLPQA…
CK_Pro_MIT9311_00328	Pro	MIT9311	328	HL	HLII	HLII	Lba	CK_00001489	natF	ABC-type_uptake_transporter_for_acidic_and_neutral_polar_amino_acids_(N-II),_substrate_binding_protein	MNRLFFGIAAFGLLLTGCASNQNDNISRLSLIQERDELICGVSGKIPGFSFIERDGSYKGLDVDICKAFAAAIIGDSEKIQFRPLTAAERFLAIKTGDIDLLSRNTTLTLSRDSFGGNGLTFAPVVFHDGQGLMVKKNSGIESIQELANKSICVGSGTTTEQNINDTFESLSLPYVPIKYQDLNQVVAGYLQGRCQAMTSDRSQLAAARSGFKNAKDHIILDDVLSKEPLAPASDGSEQKLADAMRWTVFALIAAEEQGITQSNIADRLQLAKNNPQLKSLRRFLGVDGGLGEKIGLRNDFVVNVIKATGNYGEIYDRNLGIDSDVPIPRGLNEIYSKGGLHISPPFN
CK_Pro_MIT9311_00206	Pro	MIT9311	206	HL	HLII	HLII	Lba	CK_00001600	iraI	ABC-type_Mn2+/Zn2+_transport_system_periplasmic_component	MSIFKRLLINKKCSSKSIIKNSVIAGTIIFSSFGQDVMAKGKSYVAVEPLVCDLVKSIALPSDEVTCLVDRKQDVHDLKINPRQAQLLNSADKVFTLGKEMTPSMRNWENKKNTVVVGVSAIDVDYHSDHGGHDDHSDHGGHDDHSEHSAKVDDHSDHADHGGHDDHSDHGGHDDHAEGAFEWAGKFQLSKGSYKWSFEKVDGEYADPAMKMVILKSNDIEGSEDLAKELLGSKDSISRKNDGTLIASNKAFVLNFDQRKESTVFNVDIKEDGQYIFFTEHMPFEFEATQHFFKDVSNSNVEPIAQVPDEGEGHHHHDHGGLDPHVWHDPHNIIKMGDLISKSLKKDISVFNRGDRKLINERFEKADSLLEGLDSWIVEQVSSIPEENRVIVSKHKALE…
CK_Pro_MIT9311_01858	Pro	MIT9311	1858	HL	HLII	HLII	Lba	CK_00000860	phnD	phosphonate_ABC_type_transporter,_substrate_binding_component	MFNLKNFLLSSSLIFSFFSSPLFANPKVLKVGAIPDQNQDILDKRFNLFSKELSKQLDVKVKYIPVINYVAAVTGFRIKDLDLVWFGGLSGVQARLQSPNSIVIAQRDIDKEFKSVFIVNKNLEINSISNIKGLKKLKNLRFTFGSENSTSGRLMPEYFLNQAGVEIKHFKGGKAGFSGSHDATIALVNSGAFDAGALNKQVWEINLKNNPKRTTNLELFWITPEYVDYHWLAQGDLENRFGKGFTKQLKSVILNLDIKQKSHKQILDMFNAKRFINAEAKQYKNIEKIGRKLNKIR
CK_Pro_MIT9311_00228	Pro	MIT9311	228	HL	HLII	HLII	Lba	CK_00001014	dppA		MKKKVLLTVFFILISFLQNSCGSKKISQKIIVASSGKIESLDPARANTLKAIQLISSLGDTLYELNSDGELIPELAAGMPIISKDRLQIIINLRRNVFFHDGTSFNSNAIKFTFDRFKRIGTINYILGNKIKSIETPSEYSVKINLNKPSSSLNGLLTSVNLTPISPTFYKEYSDKFLNEKFVGTGKYVLTSFSNEVQLIDPNLNYWGEKPLNNGINFVGYSNSSSLFGALKSKQIDVLLSNSIDDSQRNSLSNLSKNKKFKEGNSPFTELSFISLRTSSYPLNNLNLRMALAKSLNRKLISEKVSYGLRKPSRSIIPPILKNDNQGLWPKYNYLEARKLLQKETYCNGNILKIPLTYRTNVPADKLIALTWQEEIKNVLNDCIEIELNGVESTTVYKN…
CK_Pro_MIT9311_01042	Pro	MIT9311	1042	HL	HLII	HLII	Lba	CK_00000068	idiA2		LKKLQNLKKIFYSALTCSFLFNLNIPANSTEKEVKVYSGRHYNTDRSVYKKFAEETGIKVRLIEAAGISLIERLKREGKNSQADLILLVDAARITNAAKLGLLQKIDSPTLENDVPIGLKDPNKEWYALTRRVRVMVANPKVVDVSKINDYTDLADPSLKGKVCLRNRKSPYNQSLVANQIINKGEEDTKNWLNGMISNVSQPFFPGDISIVRAVSKRKCGVGIVNHYYVARMLAGVNGRRDALYAKRTTVLTPNPAHLNISAGGVAKYATNKNEAIKLLEYLASPKGSNGLAAPTFEHPLKEVNQNPIVKDFGEFIPDKVTIEDLGAKNSIAIKLMKDAGWD
CK_Pro_MIT9312_01168	Pro	MIT9312	1168	HL	HLII	HLII	Lba	CK_00001489	natF	ABC-type_uptake_transporter_for_acidic_and_neutral_polar_amino_acids_(N-II),_substrate_binding_protein	MMNRLFFGIAAFGLLLTGCASNQNDNISRLSLIQERDELICGVSGKIPGFSFIERDGSYKGLDVDICKAFAAAIIGDSEKIQFRPLTAAERFLAIKTGDIDLLSRNTTLTLSRDSFGGNGLTFAPVVFHDGQGLMVKKNSGIESIQELANKSICVGSGTTTEQNINDTFESLSLPYVPIKYQDLNQVVAGYLQGRCQAMTSDRSQLAAARSGFKNAKDHIILDDVLSKEPLAPASDGSEQKLADAMRWTVFALIAAEEQGITQSNIADRLQLAKNNPQLKSLRRFLGVDGGLGEKIGLRNDFVVNVIKATGNYGEIYDRNLGIDSDVPIPRGLNEIYSKGGLHISPPFN
CK_Pro_MIT9312_00829	Pro	MIT9312	829	HL	HLII	HLII	Lba	CK_00000076	urtA	ABC-type_urea_transporter,_substrate_binding_component	MRISRRILAGLATASLAVTATSCGGGGTSGSFDDTVTVGILHSLSGTMAISESTLVDTEKMAIEEINAAGGVTVGGKSYKIEYIVEDGASDWPTFAEKSKKLIDQDGVPVVFGGWTSASRKAMLPVYESKDAFLYYPIQYEAQECSNNIFYTGATPNQQSEPATDFMYKRSPAAGGDFFLVGSDYVFPRTSNTITKAQVKQLGGKVVGEDYLPLGNTEVAPIISKIKKALPEGGIIINTLNGDQNVAFFKQIQDAGITPSSGYYVMNYSIAEEEISTIGPEFLEGHYGAWNYMMSIDTPASKKFAKSFKKRWGADRVVADPQESAYNMVYLWKQAVEDAGTFDDNAVREALVGQKFDAPQGPVEVMPNHHLSQTVRIGKINAEGGFTILEETGVVLPQA…
CK_Pro_MIT9312_00601	Pro	MIT9312	601	HL	HLII	HLII	Lba	CK_00000919	null	ABC_transporter,_substrate_binding_protein,_possibly_Mn2+/Zn2+	MHKKFLLLIFVYLICLFSTTSCNRITTKNETKKEVVLASFTVLADIIQNIVKNDDFVVRSITKPGIEVHGYKPTPSDLINASEAFVFVDNGFGFEIWSEKFVSNLKVQRITIGDDLEPIFISEDSYKGKPNPHAWISPKRGILYVDIIVESLSELRPTRRELFEKNGETYKNKLSKIHKDFSLFINNLEKDKRYLVSCEGAFSYLANDYGLNEVYLWPVNAESQITPKRMARTISLVKKKNVPAVFCESTVSNESQMVVVNETGTKFGGNLYVDSLSGDNGPANSYLGMLKHNLEIIKRGLE
CK_Pro_MIT9312_00291	Pro	MIT9312	291	HL	HLII	HLII	Lba	CK_00000264	null	ABC-type_transport_system,_periplasmic_component	MRRSLRDSIVGFSLLGGILTFTFFSFWLKGVRLSSKNWHLFAEFNNASGLSKKSPVTYRGILVGSIDDILFTNESIQAKIVLNNPEIILPKPAFARVVTNSFLGGDVQVALETSEKTISKNIAKPTSEKCDSKLIICQGDTITGKQLSSLSNITNRLSQLLKESNQENIIENIVKSIDQFDRTQENLDELIYLSKQEILRIEPLINEITIAANHLNKILSTIDNEETLNDIKLTINAASSISSKMDDVSDDFVKLTKDKELTKSIRDLTIGLSKFLNEIYP
CK_Pro_MIT9312_00722	Pro	MIT9312	722	HL	HLII	HLII	Lba	CK_00043821	pstS	phosphate_ABC_transporter,_phosphate-binding_protein_PstS	MTSMNIAKKALVFTSAVAIAAGTSVPGTSVSAKTRLSGAGASFPAKIYTRWFKDLATSGGPRVNYQAVGSGSGRKAFIDQTVNFGASDDPMKDKDIAKVTRGLVQIPMVGGTIAFGYNYDCDLKLTQEQAVRVAMGMVKNWKELGCKSGKLTWAHRSDGSGTTKAFTNSMEAFSKTWTLGTGKSVKWPAGVGAKGNSGVAGVIQNTPGAIGYVNQSYIKGNIKAAALQNLSGEYVKPTVEAGAKALNGINLDENLAGKNPNPTAKGAYPIASLTWILAYEEGNGRNTKAIKQAFNTLLSDEYQDKAPSLGFVPLKGDILEKSRAAVKRIGK
CK_Pro_MIT9312_01043	Pro	MIT9312	1043	HL	HLII	HLII	Lba	CK_00001600	iraI	ABC-type_Mn2+/Zn2+_transport_system_periplasmic_component	MSIFKRLLINKKCSSKSIIKNSVIAGTIIFSSFGQDVMAKGKSYVAVEPLVCDLVKSIALPSDEVTCLVDRKQDVHDLKINPRQAQLLNSADKVFTLGKEMTPSMRNWENKKNTVVVGVSAIDVDYHSDHGGHDDHSDHGGHDDHSEHSAKVDDHSDHADHGGHDDHSDHGGHDDHAEGAFEWAGKFQLSKGSYKWSFEKVDGEYADPAMKMVILKSNDIEGSEDLAKELLGSKDSISRKNDGTLIASNKAFVLNFDQRKESTVFNVDIKEDGQYIFFTEHMPFEFEATQHFFKDVSNSNVEPIAQVPDEGEGHHHHDHGGLDPHVWHDPHNIIKMGDLISKSLKKDISVFNRGDRKLINERFEKADSLLEGLDSWIVEQVSSIPEENRVIVSKHKALE…
CK_Pro_MIT9312_00673	Pro	MIT9312	673	HL	HLII	HLII	Lba	CK_00000860	phnD	phosphonate_ABC_type_transporter,_substrate_binding_component	MFNLKNFLLSSSLIFSFFSSPLFANPKVLKVGAIPDQNQDILDKRFNLFSKELSKQLDVKVKYIPVINYVAAVTGFRIKDLDLVWFGGLSGVQARLQSPNSIVIAQRDIDKEFKSVFIVNKNLEINSISNIKGLKKLKNLRFTFGSENSTSGRLMPEYFLNQAGVEIKHFKGGKAGFSGSHDATIALVNSGAFDAGALNKQVWEINLKNNPKRTTNLELFWITPEYVDYHWLAQGDLENRFGKGFTKQLKSVILNLDIKQKSHKQILDMFNAKRFINAEAKQYKNIEKIGRKLNKIR
CK_Pro_MIT9312_01060	Pro	MIT9312	1060	HL	HLII	HLII	Lba	CK_00001014	dppA		MKKKVLLTVFFILISFLQNSCGSKKISQKIIVASSGKIESLDPARANTLKAIQLISSLGDTLYELNSDGELIPELAAGMPIISKDRLQIIINLRRNVFFHDGTSFNSNAIKFTFDRFKRIGTINYILGNKIKSIETPSEYSVKINLNKPSSSLNGLLTSVNLTPISPTFYKEYSDKFLNEKFVGTGKYVLTSFSNEVQLIDPNLNYWGEKPLNNGINFVGYSNSSSLFGALKSKQIDVLLSNSIDDSQRNSLSNLSKNKKFKEGNSPFTELSFISLRTSSYPLNNLNLRMALAKSLNRKLISEKVSYGLRKPSRSIIPPILKNDNQGLWPKYNYLEARKLLQKETYCNGNILKIPLTYRTNVPADKLIALTWQEEIKNVLNDCIEIELNGVESTTVYKN…
CK_Pro_MIT9312_01261	Pro	MIT9312	1261	HL	HLII	HLII	Lba	CK_00000068	idiA2		LKKLQNLKKIFYSALTCSFLFNLNIPANSTEKEVKVYSGRHYNTDRSVYKKFAEETGIKVRLIEAAGISLIERLKREGKNSQADLILLVDAARITNAAKLGLLQKIDSPTLENDVPIGLKDPNKEWYALTRRVRVMVANPKVVDVSKINDYTDLADPSLKGKVCLRNRKSPYNQSLVANQIINKGEEDTKNWLNGMISNVSQPFFPGDISIVRAVSKRKCGVGIVNHYYVARMLAGVNGRRDALYAKRTTVLTPNPAHLNISAGGVAKYATNKNEAIKLLEYLASPKGSNGLAAPTFEHPLKEVNQNPIVKDFGEFIPDKVTIEDLGAKNSIAIKLMKDAGWD
CK_Pro_MIT9313_00555	Pro	MIT9313	555	LL	LLIV	LLIV	Hba	CK_00001944	proX	ABC-type_glycine_betaine/proline_transporter,_substrate_binding_component	MKMSNKLRNLSLVIAGVLMTGLSGCSNAKPDQLRIGWTAWADADVVSLMAEKLIESHYEQPVERVMADIGIQYDSVARGKLDLMLMAWLPKTHDKYWQKVSDRVVDLGTMYSGRIGWVVPDYVPKQRIGSIGDLSDPKIANDFNNTVQGIDPGSGLMQASEQALTAYDLSDLKLISASGAAMTAVLDRAINDDRWVVVTGWTPHWMFARYKLRFLKDPKSVFGGQEGIHAIARLGLDKDHPKVVAFFTRFKLSDGQLDTMLLDAQNTSTEEAVNNYIANNRNQIDYWMNGTMQEPKDREAKP
CK_Pro_MIT9313_00508	Pro	MIT9313	508	LL	LLIV	LLIV	Hba	CK_00043821	pstS	phosphate_ABC_transporter,_phosphate-binding_protein_PstS	MSFSKKALLLLSAVVLGVGITACSTSGSSGRLSGAGATFPAKIYTRWFSELATAGGPQVNYQAVGSGSGRKAFIDQTVSFAASDDPMKQEDIDKVQRGLVQIPMVGGTIAFGYNRDCDLKLTQKQAVEVALGSITDWDQLNCPAGKITWVHRSDGSGTTKAFTNSMQAFSKQWTLGTGKSVEWPTGVGAKGNSGVAGVITNTPGAIGYVNQSFIKGKVKAAALENLSGEFLKPSVNTGAAALNGIQLDANLAGTNPNPTAKGAYPIATLTWLLAYKTGNGSNLDALKTTFDYMLSDEAQAQTDGLGFVPLQGEILSKARSAVDLVSK
CK_Pro_MIT9313_00418	Pro	MIT9313	418	LL	LLIV	LLIV	Hba	CK_00000919	null	ABC_transporter,_substrate_binding_protein,_possibly_Mn2+/Zn2+	MKYPLRVLWCERTYHVSQLISGRQAVRFVLSFCCLALLGACTPPTRMASQSQAQDSGKPLVLTTFTVLADMARNVAGDRLQVRSIVKQGAEIHGYQPTPSDLAQAVGADLIVENGFGLELWARKFTAAAGKVSTLTLSEGMEPLLIEGDAYAGKPNPHAWMSPQRAMQYVDQLVKAFSRIDPEGAKTFAINGRRYKDQLQKLDDELRTSLATIPAKRRLLVTCEGAFTYLAKDYGMEEAYLWPVNAESEVTPQRMAKLIETVKLREVPAIFCESTVSDKAQREVARASGARFGGTFFVDSLSQADGPASTLLDLQRHNVDLILDELVPVNREK
CK_Pro_MIT9313_00145	Pro	MIT9313	145	LL	LLIV	LLIV	Hba	CK_00001342	null	putative_ABC_transporter,_sugar_binding_component	MLRSRRKVVVAGLVVVGAALIGWGCRPKQGSSTDLQLWTLQLAPKFNTYMEGVIKNWQQNHPGALVRWTDLPWGSVERKLLAAVFARTAPDVVNLNPPFAANLASKGGIRDLTPLLPVDAADRYLPSVWESGLDVEGRQIAIPWYLTVRLSLVNQQLLRQAELDAPPRRWQDVPSYARRMRERTGRYGLFVTVVPDDSTELLESMVQMGVTLLDSRRRAGFATPKGQRAFAFWTDLYRQGLLPREVISQGQKRAIELYQSGELAMLASGAEFLRTIQTNAPAVARVTHSYPPLVGSDGNANVAVMTLVVPRQSRRPQEAVDFALFLTNGVNQVTFAQQAKVLPSSRNALRQVQIALNAERPESREAAQIRSARALSAKTLKRAKVLVPALPGIKRLQSI…
CK_Pro_MIT9313_00694	Pro	MIT9313	694	LL	LLIV	LLIV	Hba	CK_00001455	ggtB	ABC-type_sugar_transport_system,_periplasmic_component	MKRRIFTKIALLFSLSSVALFASWALSTRPIQINILMPAPFAESTTDLVQQFNKDHHGRIQLRVTRGPLETEAVSDLAISSLLLGKSPFDALLIDVTWLPKYAAAGWLIPLDPWIDQQKIDSIAPGAMLGNNFDGKLYRWPLVADMGLLYWRTDLMNKPPRTPEELIKVSLKLQKEGRVANGYVWQGRQYEGLSCVFLEVLDGFGGQWLEPETDNVGLDSSASLKAASWLRELILSGASPKAVINYAENEALQAFKSGDVALMRNWPYAWGELQKPNSDVRGNVGVTTMVASAGNRSTSTLGSWGFSILKGSSNPQAAAEAIAFLTSTSAQKTLFLNESYTPTKVELFKDQELLSKSQILPELAKALESTDERPSTPLYAQISDVLQRNLSSILTGQSS…
CK_Pro_MIT9313_01888	Pro	MIT9313	1888	LL	LLIV	LLIV	Hba	CK_00000264	null	ABC-type_transport_system,_periplasmic_component	MSMRRSVRDAIVGFSIVGAVVAFAGTLLWLRGVRLGAKVWSIKVNFPDATGLAERSPVTYRGILVGTVVKIDVTSQSVRATLEINKGDLRLSKPVVAKVASSSLLGGDSQVALVSLGQPLSANAPLPGSMDCSGSKVLCNGATIVGEPPVSISSVTETLERILQEVEKQKLVTYLVDSTKQIESTAEDVSKLMSQLKDEVARAEPMITNLNLATGHINNVVEAFDNPKTVNDLKQTVSYARSLTKKFDAVGGDVEKLTNDPQFMNSLRSVTIGLGEFFNELYPAQTSGNRP
CK_Pro_MIT9313_00993	Pro	MIT9313	993	LL	LLIV	LLIV	Hba	CK_00043821	pstS	phosphate_ABC_transporter,_phosphate-binding_protein_PstS	MTILKKGFLLSSLVALGVGITACSTSGTSGSSGRLSGAGATFPAKIYTRWFSELAKAGGPQVNYQAVGSGSGRKAFIDQTVSFAASDDPMKQEDIDKVQRGLVQIPMVGGTIAFGYNRDCDLKLTQQQAVEVALGSITDWNQLNCPAGKITWVHRSDGSGTTKAFTNSMQAFSQQWTLGTGKSVEWPTGVGAKGNSGVAGVITNTPGAIGYVNQSFIKGKVKAAALENLSGEFLKPTVNTGAAALNGIQLDANLAGTNPNPTAKGAYPIATLTWLLAYKTGNGSNLDALKTTFDYMLSDEAQAQADGLGFVPLQGEIRSKARAAVEKVGK
CK_Pro_MIT9313_02229	Pro	MIT9313	2229	LL	LLIV	LLIV	Hba	CK_00000076	urtA	ABC-type_urea_transporter,_substrate_binding_component	MNVSFSKRLVAGFAATAVGVSITACGGGSDKTANTDFDDTVTVGILHSLSGTMAISESTLVDTEKMAIEEINAAGGVEVDGKKYKIDYIVEDGASDWPTFAEKSKKLIDQDSVPVVFGGWTSASRKAMLPVYESKNAFLYYPIQYEGQECSNNIFYTGATPNQQSEPATKFMFEKSPAAGKPFFLVGSDYVFPRTSNTITKEQVKALGGKVVGEDYLPLGNTEVAPIIAKIKKALPDGGVIINTLNGDQNVAFFKQIQDAGLTPENGYYVMSYSIAEEEISTIGPEFLEGHYGAWNYMMSIDTPASKKFASDFKAKYGNDRQVADPQESAYNMVYLWKAAVEKANSFDDDKVREALIGIEFDAPQGPVKVMPNHHLSQTVRIGKITKDGQFEILEETDG…
CK_Pro_MIT9313_00897	Pro	MIT9313	897	LL	LLIV	LLIV	Hba	CK_00001489	natF	ABC-type_uptake_transporter_for_acidic_and_neutral_polar_amino_acids_(N-II),_substrate_binding_protein	MMRRLTTGLVTLSLLATGCASIDQGGGSRLELISKRGQLNCGVSGKIPGFSFLLGNGRYEGLDVDICRAMAAAFIGDATKVQYRPLTAPERFTALKTGEIDLLSRNTTLNLSRDAAGGNGLTFAPVVFHDGQGLMVKRSSGIKGLQDLKASNICVGSGTTTEQNLNDAFQERKLSYTPIKYQDLNQVVAGYLQGRCLAMTSDRSQLAAARSGFPDPEQHIILDVVLSKEPLAPASVGGDQRLGDAIRWVVFALFAAEEFGITQENVDSKLEQAQTNPQMSSLRRFLGVDAGLGQKLGLVDDFVVKVIRATGNYGEIYNRHLGPNSSVPIPRGRNRSYRQGGLLIAPPFN
CK_Pro_MIT9313_02203	Pro	MIT9313	2203	LL	LLIV	LLIV	Hba	CK_00001600	iraI	ABC-type_Mn2+/Zn2+_transport_system_periplasmic_component	LASARRITPSAIHALLVLATVSANPVSAQASQPTVVAIDGVLCDLTRTLVASDAKVVCLIQPGSDPHNYRLKPSDRQALSSASLVLHNGYNLTPSANKISGSAKVVAVAEKAIPTTDHANHDNGHAEHGAHDHDGSDPHVWHDPANSAAMVTVIAERLAPILPATQQSALAARAAEAINVLNAVGDWGGKQFATIPENQRVLVSEHKAYSHLTNRYGLRQITMLDSFTTGGVLRPSSLRTITAEVEGSGAQTLFPESLPVSKTLRRINRSTGLPVYSSPLFADGLAPDRSTVGTATLNICTVVQGQGGQCDQAAADELMARWSAIR
CK_Pro_MIT9313_00780	Pro	MIT9313	780	LL	LLIV	LLIV	Hba	CK_00000860	phnD	phosphonate_ABC_type_transporter,_substrate_binding_component	MPSRPGGALVRTALICLIGLLSCTNQTEKTLRIGAIPDQNPERLNRLYGLLSSELSKELNVPVRYKAVTNYPAAVSAFRTDSLDLVWFGGLTGVQARLQKPGAEVIAQRDIDAKFTSVFIANTKSGIKPLKSQSGLQQLNGKRFTFGSESSTSGRLMPQHFLQQAGVQMNDFSGGKPGFSGSHDATIALVQSGSFDAGALNESVWESAQKNGRIDPAKVKVIWRTPPYADYHWLAQPNLDKKFGDGFTEKLKSTLTGLKKSSKSQEKILELLGASSFVDADQNQYITIEKIGRQLGKIQ
CK_Pro_MIT9313_01145	Pro	MIT9313	1145	LL	LLIV	LLIV	Hba	CK_00001014	dppA		VSSSGRRDSLLWAAALFACSLALSQVACQPPRRSERLVVASAGKITSLDPAQASTFDALQLLSALGEPLYQLDHKGELEPRLASAPPQISDGGFTISIPLRRDVLFHDGTQFNAAAMAFSLRRFLSIGTLNYVVGGRIAAVETAGPYLLRLRLTRPSTSLEGLLSSINLTPVSPTAYAKHRDQFLNKQFIGTGPYRLTSFQTQQQRLEPFQQYWSTQASNAGIDFINLSNSTALFGALRSGEVDVLLSNSLDEDQRLALHRLAKQGKLREGEGPALEIGYITLLSNAPPLNQPLLRQALAYSLDRQLMVKRVSYGLRRPLRSLVPPNLQAEPLTPWPSYNPQRAKQLLKKAGYCGTQTLTLPFTFRSNVPADKLLALTWQAQVERDLSDCLTLKLNSVE…
CK_Pro_MIT9313_00287	Pro	MIT9313	287	LL	LLIV	LLIV	Hba	CK_00000068	idiA2		MGLKARLTYSGLAAVLALGTGFSQNGVANAREVRVYSGRHYNTDRQIYKKFSEQTGIKVRLIESSGISLLERLKREGANSQADVIILVDAARISNAAKEGLLQPSRSAKLDSEVPSAYRDPRGRWYGLTRRVRVIVANPSKVNVGSIRTYADLASPSLQGKVCLRKRNNVYNQSLVADQLVLRGEAATKSWLQGMISNVSQPYFGGDVSLARAVSQGICGVGIVNHYYVARMRAGVSGSKDKALANKLTVITPDPAHVNVSAGGLARYAKNKKEAIELLEFLASPDGSQGMAGPTYEHPLNGYGTSLELKKFGTFRPDRVTISQLGANNSKAIQLMAQSGWK
CK_Pro_MIT9314_00547	Pro	MIT9314	547	HL	HLII	HLII	Lba	CK_00000076	urtA	ABC-type_urea_transporter,_substrate_binding_component	LAGLATASLAVTATSCGGGGTSGSFDDTVTVGILHSLSGTMAISESTLVDTEKMAIEEINAAGGVTVGGKSYKIEYIVEDGASDWPTFAEKSKKLIDQDGVPVVFGGWTSASRKAMLPVYESKDAFLYYPIQYEAQECSNNIFYTGATPNQQSEPATDFMYKRSPAAGGDFFLVGSDYVFPRTSNTITKAQVKQLGGKVVGEDYLPLGNTEVAPIISKIKKALPEGGIIINTLNGDQNVAFFKQIQDAGITPSSGYYVMNYSIAEEEISTIGPEFLEGHYGAWNYMMSIDTPASKKFAKSFKERWGADRVVADPQESAYNMVYLWKQAVEDAGTFDDNAVREALVGQKFDAPQGPVEVMPNHHLSQTVRIGEINAEGGFTILEETGVVLPQAWNQKHPS…
CK_Pro_MIT9314_00875	Pro	MIT9314	875	HL	HLII	HLII	Lba	CK_00000264	null	ABC-type_transport_system,_periplasmic_component	MRRSLRDSIVGFSLLGGILIFTFFSFWLRGVRLSSKNWYLFAEFNNASGLSKKSPVTYRGILVGSIEDILFTNESIKAKIVLNNPEIILPRPAFARVVTNSFLGGDVQVALETSDKTIPKNIAKPISEKCDTKLIICQGDTITGKQLSSLSNITNRISQLLKETNQENLIENIVNSIDQFDSTQENLDELIYLSKQELQRIEPLIKEITIAANHLNNILSTIDDKETLNDIKLTINAARSISTKIDDMSDDFKKLTQDKELTKSIRDLTIGLSKFLNEIYP
CK_Pro_MIT9314_00534	Pro	MIT9314	534	HL	HLII	HLII	Lba	CK_00043821	pstS	phosphate_ABC_transporter,_phosphate-binding_protein_PstS	MTSMNIAKKALVFTSAVAIAAGTSVPGTSVSARTRLSGAGASFPAKIYTRWFKDLATSGGPRVNYQAVGSGSGRKAFIDQTVNFGASDDPMKAKDIAKVTRGLVQIPMVGGTIAFGYNYDCDLKLTQEQAVRVAMGMVKNWKELGCKSGKLTWAHRSDGSGTTKAFTNSMEAFSKTWTLGTGKSVKWPAGVGAKGNSGVAGVIQNTPGAIGYVNQSYIKGNVKAAALQNLSGEFLKPSVEAGAKALNGITLDENLAGKNPNPTAKGAYPIASLTWILAYEEGNGRNTKAIKQAFNTLLSDEYQDKAPSLGFVPLKGDILEKSRAAVKRIGK
CK_Pro_MIT9314_00111	Pro	MIT9314	111	HL	HLII	HLII	Lba	CK_00000919	null	ABC_transporter,_substrate_binding_protein,_possibly_Mn2+/Zn2+	MLNMKKKYFFLSLILLLSIASGSCKRISNKNETKEVILASFTVLADIINNVAKDDFIVRSITKPGVEVHGYQPTPSDLVNASNAFVFFDNGFGFELWAEKFVSNLKVKRITVAEDLDPIFISEDFYKGKPNPHAWISPKRGILYVDILVDSLSELRPSKRTLFEENGKIYKDKLSKIDKEFSLFINNLNKDRRYLVSCEGAFSYLTNDYGLEEVYLWPVNAESQITPKRMARTISLVKEKNVPSVFCESTVSNESQMVVANETGANFGGNLYVDSLSDDSGPASSYIKMLEHNLDLIKRGLF
CK_Pro_MIT9314_00170	Pro	MIT9314	170	HL	HLII	HLII	Lba	CK_00002165	cynA	cyanate_ABC_transporter,_substrate-binding_protein	MIIPASNFTQKYNFECKTSDQTSENNPSSNKTFLKNNFLNPSNDHGYYCACIECRPIGNDHENFMADMPDDPAEIISDFSRMGLIKNEAYEIADAISTAEMRDLLFYKNASNGDPYKEQLLRELAKEAGGLDQAFQAAFGPQAGKFFANTKASSPMGRRQFLSSLAAGAALITVACSNQNKPAKQPIDDTPINVNNLEKQTLRVGFIPITCASPIIMAEPMGFYNKFGMDVKVVKMPSWGAVRDSAIAGELDAYHMLAPMPISMTLGLGTAPFSVKLASIENINGQAITVAKRHKGKVNGPADMKGFVFGVPFPYSMHNLLLRYYLAKGGVDPDKDVQIRPVPPPDSIAQLVAGDIDAYLMPDPFNQRAVYEDAGFIHLLTKELWPGHPCCAFAAGEPW…
CK_Pro_MIT9314_00165	Pro	MIT9314	165	HL	HLII	HLII	Lba	CK_00001600	iraI	ABC-type_Mn2+/Zn2+_transport_system_periplasmic_component	MSIFKRLLTNKKGSSKSIIKISVIAGTIIFSGFGQDVMAKGKSYVAVEPLVCDLVKSIALPSDEVTCLVDRKQDVHDLKINPRQAQLLNSADKVFTLGKEMTPSMKNWENKKNTVVVGVSAIDVDDHSDHGGHDDHAEGSFEWAGKFQLSKGSYKWSFEKVDGEYADPAMKMVILKSNDIEGSEDLAKELLGSKDSISRKNDGTLIASNKAFVLNFDQRKESTVFNVDIKEDGQYIFFTEHMPFEFEATQHFFKDVSNSDVEPIAQVPDEGEGHHHHDHGGLDPHVWHDPHNIIKMGDLISKSLKKDISVFNRGDRKLINERFEKADSLLEGLDSWIVEQVSSIPEENRVIVSKHKALEYYGDAFGFETISLLDFLGDSSSLRPDNISSTLKMLNEEKV…
CK_Pro_MIT9314_00460	Pro	MIT9314	460	HL	HLII	HLII	Lba	CK_00056876	phnD2	phosphonate_ABC_transporter_phosphate-binding_periplasmic_component	MKNLLKIVLGLSIISTSISSCGNKSSDLIGDLDLSDCNPNNTVDSKYCDRDGDFLADLPLSEDEWIDPETIVFSYTPVEDPSVYAKVWEDFVIHMSKVTGKKVTFLPVQSYAAQVEAMRSGRLHVAGINTGSNTVAAACAGAVPFGMMAKKDLSYGYEMEIIVPSDSPINSPADLKGKKVTFTSKTSNSGFKAPSAILKGEFGLEANKDFTPVFSGKHQNSIMGVANKDYEVAPIANSVLTRMDARGVVDSSKIRTIYKSQTFPTTGYAHAHNLHPAVVAKVKQAFYTYNWDNSTLDKEFKKADRFISISHKHDWDVIRKIDKANGVVYDCK
CK_Pro_MIT9314_00480	Pro	MIT9314	480	HL	HLII	HLII	Lba	CK_00000860	phnD	phosphonate_ABC_type_transporter,_substrate_binding_component	MFNLKNFLLSSSLLFSIFLSPVFSNPKFLKVGAIPDQNQDVLDKRFNLFSEELSKQLDVEVKYIPVINYVAAVTGFRTKDLDLVWFGGLSGVQARLQTPNSIVIAQRDIDKEFKSVFIVNKNLELNPISNIKGLKKLKNLRFTFGSDNSTSGRLMPEYFLNRAGVEIKHFKGEKAGFSGSHDATIALVNSGAFDAGALNKQVWENNLKNNPKRTSNLELFWITPEYVDYHWVAQGDLENRFGEGFINELKSVILNLDINQNSHKQILDMFNAKRFINAEAKQYKNIEEIGRKLNKIR
CK_Pro_MIT9314_00190	Pro	MIT9314	190	HL	HLII	HLII	Lba	CK_00001014	dppA		MKKKVVLSILIFLISFLQTSCRSKRISKKIIVASSGKIESLDPARANTLKAIQLISSLGDTLYELNSNGELIPELASGMPIISKDKLQIIINLRKNVFFHDGTLFNSNAIKFSFDRFKRIGTMNYILGNKIKSIETPSEYSVIINLNKPSSSLNGLLTSVNLTPISPTFYKEYSDKFLNEKFVGTGKYVLTSFSNEVQSIDPHLNYWGEKPLNKGINFVGYSNSSSLFGALKSKQIDVLLSNSIDDSQRKSLNNLSKNKQFKEGNSPFTELSFISLKTSSYPLSNRNLRLALAKSLNRKLISEKISYGLRKPTRSIIPPILKKDNQELWPKYDYLEARRLLQKENYCDGNILKIPLTYRSNVPADKLIALTWQQEIKNSLNDCIDIELNGVESTTVYKN…
CK_Pro_MIT9314_01925	Pro	MIT9314	1925	HL	HLII	HLII	Lba	CK_00000068	idiA2		VQKLKKLLYTALTCTFLINVNIPVNSTEKEVNVYSGRHYNTDRSIYKKFAEETGIKVRLIEAAGISLIERLKREGKNSKADLILLVDAARITNAAKAGLLKPIESSKLENDVPVGLKDPNKEWYALTRRVRVMIANPKAVDISKINDYTDLADPSLKGKVCLRNRKSPYNQSLVANQIINKGESETRAWLSGMISNVSQPFFPGDISIIRAVSKRKCGVGIVNHYYVARMLAGVNGRRDALYAKKTMVLTPNPAHVNISAGGVAKYATNKSEAIKLLEFLASPEGSKGLAAPTFEHPLKEVNQNEIVKNFGKFIPDSVTVEDLGEKNSLAIKLMKDAGWN
CK_Pro_MIT9321_01136	Pro	MIT9321	1136	HL	HLII	HLII	Lba	CK_00000919	null	ABC_transporter,_substrate_binding_protein,_possibly_Mn2+/Zn2+	MLNMKKNILFLSLILLLSLASGSCKRISNKNETKEVILASFTVLADIISNVAKDEFIVRSITKPGVEVHGYQPTPSDLVNASNAFVFIDNGFGFELWAEKFVSNLKVKRITIAEDLDPIFISEDFYKGKPNPHAWISPKRGILYVDILVDSLSELRPSKKTLFEENGKIYKDKLFKIDKEFSLFINNLDKDRRYLVSCEGAFSYLTNDYGLEEVYLWPVNAESQITPKRMARTISLVKQKNVPSVFCESTVSNESQMVVANETGANFGGNLFVDSLSDDSGPASSYIKMLEHNLDLIKKGLF
CK_Pro_MIT9321_00316	Pro	MIT9321	316	HL	HLII	HLII	Lba	CK_00043821	pstS	phosphate_ABC_transporter,_phosphate-binding_protein_PstS	MSIFKKALIISSAISLVFSPAAIASKRLSGAGASFPSKIYTRWFFDLAKSGGPRVNYQAVGSGSGRKAFIDETVNFGASDDPMKDSDIEKVTRGLVQIPMVGGTIAFGYNYDCDLKLTQEQAVQVALGMIKNWKELGCKSGKLTWAHRSDGSGTTKAFTNSMEAFSKTWNLGTGKSVKWPAGVGAKGNSGVAGVIQNTPGAIGYVNQSYIKGNVKAAALQNLSGEFVTPNTESGAIALNGINLDENLAGKNPNPTAKGAYPIATLTWILAYEKGNGRNTKAIQDTFYKLLSDEYQSKAPALGFVPLKGEILKKSIDAVGRIGR
CK_Pro_MIT9321_00803	Pro	MIT9321	803	HL	HLII	HLII	Lba	CK_00000264	null	ABC-type_transport_system,_periplasmic_component	MRRSLRDSIVGFSLLGGILIFTFFSFWLRGVKLSSKNWHLFAEFNNASGLSKKSPVTYRGILVGSIEDILFTNESITAKIVLNNPEIILPRPAFARVVTNSFLGGDVQVALETSEKTIPKNIYKPTSDKCDSKLIICQGDTITGKQLSSLSNITNRISQLLKESNQENLIENIVNSIDQFDTTQENLDELIYLSKQEILRVEPLIKQIAVAADHLNNILSTIDNEETLNDIKLTINAARSISTKIDDMSDDFEKLTQDQELTKSIRDLTIGLSKFLNEIYP
CK_Pro_MIT9321_00434	Pro	MIT9321	434	HL	HLII	HLII	Lba	CK_00000076	urtA	ABC-type_urea_transporter,_substrate_binding_component	LAGLATASLAVTATSCGGGGTSGSFDDTVTVGILHSLSGTMAISESTLVDTEKMAIEEINAAGGVKVGGKSYKIEYIVEDGASDWPTFAEKSKKLIDQDGVPVVFGGWTSASRKAMLPVYESKDAFLYYPIQYEAQECSNNIFYTGATPNQQSEPATDFMYKRSPAAGGDFFLVGSDYVFPRTSNTITKAQVKQLGGKVVGEDYLPLGNTEVAPIISKIKKALPEGGIIINTLNGDQNVAFFKQIQDAGITPSSGYYVMNYSIAEEEISTIGPEFLEGHYGAWNYMMSIDTPASKKFAKSFKKRWGADRVVADPQESAYNMVYLWKQAVEDAGTFDDNAVREALVGQKFDAPQGPVEVMPNHHLSQTVRIGEINAEGGFTILEETGVVLPQAWNQKHPS…
CK_Pro_MIT9321_00092	Pro	MIT9321	92	HL	HLII	HLII	Lba	CK_00001600	iraI	ABC-type_Mn2+/Zn2+_transport_system_periplasmic_component	MSILKRLLTNNTSSSNSIIKNSVLAGTIIFSGFGQDILAKGKSYLAVEPLVCDLVKSIALPSDEVTCLVDRKQDVHDFKINPRQAQLLNNADKVFTLGKEMTPSMRNWESKKQTVVIGVSAIDVDDHSDHAGHDDHAEHSAKIDDHSDHGGHDDHSDHGGHDDHAEGAFEWAGKFQLSKGSYKWSFAKVDGEYADPAMKMVILKSNNIEGSEDLARELLGSRYSIGRKNNGTLTASNKAFVLNFDQRKETTVFNVEIKEDGQYTFFTEHMPFEFEANEHFFKDALNSDVEPIAQVPDEGEGHHHHHGGLDPHIWHDPHNIIKMGNVINESLKKDASKRSLRKQINERFEKADSILEDLDSWIVEQVGSIPEENRVIVSKHKSMEYYGDAFGFETISLLD…
CK_Pro_MIT9321_01049	Pro	MIT9321	1049	HL	HLII	HLII	Lba	CK_00000860	phnD	phosphonate_ABC_type_transporter,_substrate_binding_component	MINLKSFLISLSLLFSIFSSPVFSNPKVLKVGAIPDQNQDVLDKRFNLFSKELSKQLDLEVKYIPVINYVAAVTGFRTKDLDLVWFGGLSGVQARLQTPNSIVIAQRDIDKVFKSVFIVNKNLELNSISNIKGLKKLKNLRFTFGSENSTSGRLMPEYFLNRAGIEIKHFKGKKAGFSGSHDATIALVNSGAFDAGALNKQVWENNLKNNPKRTSNLELFWITPEYVDYHWLAQGDLENRFGEGFTKKLKSVILNLDINQKSHKKILDMFNAKRFINAEAKQYKNIEEIGRKLNKIR
CK_Pro_MIT9321_00073	Pro	MIT9321	73	HL	HLII	HLII	Lba	CK_00001014	dppA		MKKKVVLSIFIILISFLQNSCGSKRISKKIIVASSGKIESLDPARANTLKAIQLISSLGDTLYELNSDGELIPELASGMPIISKDRLQITINLRKNVFFHDGTAFNSNAIKFTFDRFKRIGTMNYILGNKIKSIETPSEYSVIINLNKPSSSLNGLLTSVNLTPISPTFYKQYSDKFLNEKFVGTGKYVLTSFSNEVQLIDPYLNYWGEKPLNKGVNFVGYSNSSSLFGALKSKQIDVLLSNSIDDSQRKSLNNLSKNKQFNEGNSPFTELSFISLKTSSYPLSNFNLRMALAKSLNRKLISEKVSYGLRKPSRSIIPPILKKDNQELWPKYDYLEARRLLQKENYCNGNILKIPLTYRSNVPADKLIALTWQEEIKSYLKDCIDIELNSVESTTVYKN…
CK_Pro_MIT9321_01889	Pro	MIT9321	1889	HL	HLII	HLII	Lba	CK_00000068	idiA2		VQKFKKLFYSALSCTFLFNVIAPVNATEREVKVYSGRHYNTDRGVYKKFAEETGIKVRLIEASGISLIERLKREGKNSQADLILLVDAARITNAAKAGLLQSIQSSNLENDVPDGLKDPGKEWYALTRRVRVMVANPKVVDVEKIKDYTDLADPSLKGKVCLRNRKSPYNQSLVANQIVNKGEMQTKAWLSGMISNVSQPFFPGDISIVRAVAKKKCGVGIVNHYYVARMLAGVNGRRDALYAKKTSVITPNPAHVNISAGGIAKYSTNKTEAIKLLEYLASPKGSKGLAAPTFEHPLKEVNQNEIVRKFGKFTSDKVTIEELGINNSLAIRLMKETGWD
CK_Pro_MIT9322_00676	Pro	MIT9322	676	HL	HLII	HLII	Lba	CK_00000264	null	ABC-type_transport_system,_periplasmic_component	LLGGILIFTFFSFWLRGVKLSSKNWHLFAEFNNASGLSKKSPVTYRGILVGSIEDILFTNESITAKIVLNNPEIILPRPAFARVVTNSFLGGDVQVALETSEKTIPKNIYKPTSDKCDSKLIICQGDTITGKQLSSLSNITNRISQLLKESNQENLIENIVNSIDQFDTTQENLDELIYLSKQEILRVEPLIKQIAVAADHLNNILSTIDNEETLNDIKLTINAARSISTKIDDMSDDFEKLTQDQELTKSIRDLTIGLSKFLNEIYP
CK_Pro_MIT9322_01724	Pro	MIT9322	1724	HL	HLII	HLII	Lba	CK_00000919	null	ABC_transporter,_substrate_binding_protein,_possibly_Mn2+/Zn2+	MLNMKKNILFLSLILLLSLASGSCKRISNKNETKEVILASFTVLADIISNVAKDEFIVRSITKPGVEVHGYQPTPSDLVNASNAFVFIDNGFGFELWAEKFVSNLKVKRITIAEDLDPIFISEDFYKGKPNPHAWISPKRGILYVDILVDSLSELRPSKKTLFEENGKIYKDKLFKIDKEFSLFINNLDKDRRYLVSCEGAFSYLTNDYGLEEVYLWPVNAESQITPKRMARTISLVKQKNVPSVFCESTVSNESQMVVANETGANFGGNLFVDSLSDDSGPASSYIKMLEHNLDLIKKGLF
CK_Pro_MIT9322_01470	Pro	MIT9322	1470	HL	HLII	HLII	Lba	CK_00000076	urtA	ABC-type_urea_transporter,_substrate_binding_component	LAGLATASLAVTATSCGGGGTSGSFDDTVTVGILHSLSGTMAISESTLVDTEKMAIEEINAAGGVKVGGKSYKIEYIVEDGASDWPTFAEKSKKLIDQDGVPVVFGGWTSASRKAMLPVYESKDAFLYYPIQYEAQECSNNIFYTGATPNQQSEPATDFMYKRSPAAGGDFFLVGSDYVFPRTSNTITKAQVKQLGGKVVGEDYLPLGNTEVAPIISKIKKALPEGGIIINTLNGDQNVAFFKQIQDAGITPSSGYYVMNYSIAEEEISTIGPEFLEGHYGAWNYMMSIDTPASKKFAKSFKKRWGADRVVADPQESAYNMVYLWKQAVEDAGTFDDNAVREALVGQKFDAPQGPVEVMPNHHLSQTVRIGEINAEGGFTILEETGVVLPQAWNQKHPS…
CK_Pro_MIT9322_01588	Pro	MIT9322	1588	HL	HLII	HLII	Lba	CK_00043821	pstS	phosphate_ABC_transporter,_phosphate-binding_protein_PstS	MSIFKKALIISSAISLVFSPAAIASKRLSGAGASFPSKIYTRWFFDLAKSGGPRVNYQAVGSGSGRKAFIDETVNFGASDDPMKDSDIEKVTRGLVQIPMVGGTIAFGYNYDCDLKLTQEQAVQVALGMIKNWKELGCKSGKLTWAHRSDGSGTTKAFTNSMEAFSKTWNLGTGKSVKWPAGVGAKGNSGVAGVIQNTPGAIGYVNQSYIKGNVKAAALQNLSGEFVTPNTESGAIALNGINLDENLAGKNPNPTAKGAYPIATLTWILAYEKGNGRNTKAIQDTFYKLLSDEYQSKAPALGFVPLKGEILKKSIDAVGRIGR
CK_Pro_MIT9322_00022	Pro	MIT9322	22	HL	HLII	HLII	Lba	CK_00001600	iraI	ABC-type_Mn2+/Zn2+_transport_system_periplasmic_component	MSILKRLLTNNTSSSNSIIKNSVLAGTIIFSGFGQDILAKGKSYLAVEPLVCDLVKSIALPSDEVTCLVDRKQDVHDFKINPRQAQLLNNADKVFTLGKEMTPSMRNWESKKQTVVIGVSAIDVDDHSDHAGHDDHAEHSAKIDDHSDHGGHDDHSDHGGHDDHAEGAFEWAGKFQLSKGSYKWSFAKVDGEYADPAMKMVILKSNNIEGSEDLARELLGSRYSIGRKNNGTLTASNKAFVLNFDQRKETTVFNVEIKEDGQYTFFTEHMPFEFEANEHFFKDALNSDVEPIAQVPDEGEGHHHHHGGLDPHIWHDPHNIIKMGNVINESLKKDASKRSLRKQINERFEKADSILEDLDSWIVEQVGSIPEENRVIVSKHKSMEYYGDAFGFETISLLD…
CK_Pro_MIT9322_01638	Pro	MIT9322	1638	HL	HLII	HLII	Lba	CK_00000860	phnD	phosphonate_ABC_type_transporter,_substrate_binding_component	MINLKSFLISLSLLFSIFSSPVFSNPKVLKVGAIPDQNQDVLDKRFNLFSKELSKQLDLEVKYIPVINYVAAVTGFRTKDLDLVWFGGLSGVQARLQTPNSIVIAQRDIDKVFKSVFIVNKNLELNSISNIKGLKKLKNLRFTFGSENSTSGRLMPEYFLNRAGIEIKHFKGKKAGFSGSHDATIALVNSGAFDAGALNKQVWENNLKNNPKRTSNLELFWITPEYVDYHWLAQGDLENRFGEGFTKKLKSVILNLDINQKSHKKILDMFNAKRFINAEAKQYKNIEEIGRKLNKIR
CK_Pro_MIT9322_00003	Pro	MIT9322	3	HL	HLII	HLII	Lba	CK_00001014	dppA		MKKKVVLSIFIILISFLQNSCGSKRISKKIIVASSGKIESLDPARANTLKAIQLISSLGDTLYELNSDGELIPELASGMPIISKDRLQITINLRKNVFFHDGTAFNSNAIKFTFDRFKRIGTMNYILGNKIKSIETPSEYSVIINLNKPSSSLNGLLTSVNLTPISPTFYKQYSDKFLNEKFVGTGKYVLTSFSNEVQLIDPYLNYWGEKPLNKGVNFVGYSNSSSLFGALKSKQIDVLLSNSIDDSQRKSLNNLSKNKQFNEGNSPFTELSFISLKTSSYPLSNFNLRMALAKSLNRKLISEKVSYGLRKPSRSIIPPILKKDNQELWPKYDYLEARRLLQKENYCNGNILKIPLTYRSNVPADKLIALTWQEEIKSYLKDCIDIELNSVESTTVYKN…
CK_Pro_MIT9322_01186	Pro	MIT9322	1186	HL	HLII	HLII	Lba	CK_00000068	idiA2		VQKFKKLFYSALSCTFLFNVIAPVNATEREVKVYSGRHYNTDRGVYKKFAEETGIKVRLIEASGISLIERLKREGKNSQADLILLVDAARITNAAKAGLLQSIQSSNLENDVPDGLKDPGKEWYALTRRVRVMVANPKVVDVEKIKDYTDLADPSLKGKVCLRNRKSPYNQSLVANQIVNKGEMQTKAWLSGMISNVSQPFFPGDISIVRAVAKKKCGVGIVNHYYVARMLAGVNGRRDALYAKKTSVITPNPAHVNISAGGIAKYSTNKTEAIKLLEYLASPKGSKGLAAPTFEHPLKEVNQNEIVRKFGKFTSDKVTIEELGINNSLAIRLMKETGWD
CK_Pro_MIT9401_01713	Pro	MIT9401	1713	HL	HLII	HLII	Lba	CK_00000919	null	ABC_transporter,_substrate_binding_protein,_possibly_Mn2+/Zn2+	MLNMKKNILFLSLILLLSLASGSCKRISNKNETKEVILASFTVLADIISNVAKDEFIVRSITKPGVEVHGYQPTPSDLVNASNAFVFIDNGFGFELWAEKFVSNLKVKRITIAEDLDPIFISEDFYKGKPNPHAWISPKRGILYVDILVDSLSELRPSKKTLFEENGKIYKDKLFKIDKEFSLFINNLDKDRRYLVSCEGAFSYLTNDYGLEEVYLWPVNAESQITPKRMARTISLVKQKNVPSVFCESTVSNESQMVVANETGANFGGNLFVDSLSDDSGPASSYIKMLEHNLDLIKKGLF
CK_Pro_MIT9401_01456	Pro	MIT9401	1456	HL	HLII	HLII	Lba	CK_00000076	urtA	ABC-type_urea_transporter,_substrate_binding_component	LAGLATASLAVTATSCGGGGTSGSFDDTVTVGILHSLSGTMAISESTLVDTEKMAIEEINAAGGVKVGGKSYKIEYIVEDGASDWPTFAEKSKKLIDQDGVPVVFGGWTSASRKAMLPVYESKDAFLYYPIQYEAQECSNNIFYTGATPNQQSEPATDFMYKRSPAAGGDFFLVGSDYVFPRTSNTITKAQVKQLGGKVVGEDYLPLGNTEVAPIISKIKKALPEGGIIINTLNGDQNVAFFKQIQDAGITPSSGYYVMNYSIAEEEISTIGPEFLEGHYGAWNYMMSIDTPASKKFAKSFKKRWGADRVVADPQESAYNMVYLWKQAVEDAGTFDDNAVREALVGQKFDAPQGPVEVMPNHHLSQTVRIGEINAEGGFTILEETGVVLPQAWNQKHPS…
CK_Pro_MIT9401_01575	Pro	MIT9401	1575	HL	HLII	HLII	Lba	CK_00043821	pstS	phosphate_ABC_transporter,_phosphate-binding_protein_PstS	MSIFKKALIISSAISLVFSPAAIASKRLSGAGASFPSKIYTRWFFDLAKSGGPRVNYQAVGSGSGRKAFIDETVNFGASDDPMKDSDIEKVTRGLVQIPMVGGTIAFGYNYDCDLKLTQEQAVQVALGMIKNWKELGCKSGKLTWAHRSDGSGTTKAFTNSMEAFSKTWNLGTGKSVKWPAGVGAKGNSGVAGVIQNTPGAIGYVNQSYIKGNVKAAALQNLSGEFVTPNTESGAIALNGINLDENLAGKNPNPTAKGAYPIATLTWILAYEKGNGRNTKAIQDTFYKLLSDEYQSKAPALGFVPLKGEILKKSIDAVGRIGR
CK_Pro_MIT9401_00543	Pro	MIT9401	543	HL	HLII	HLII	Lba	CK_00000264	null	ABC-type_transport_system,_periplasmic_component	MRRSLRDSIVGFSLLGGILIFTFFSFWLRGVKLSSKNWHLFAEFNNASGLSKKSPVTYRGILVGSIEDILFTNESITAKIVLNNPEIILPRPAFARVVTNSFLGGDVQVALETSEKTIPKNIYKPTSDKCDSKLIICQGDTITGKQLSSLSNITNRISQLLKESNQENLIENIVNSIDQFDTTQENLDELIYLSKQEILRVEPLIKQIAVAADHLNNILSTIDNEETLNDIKLTINAARSISTKIDDMSDDFEKLTQDQELTKSIRDLTIGLSKFLNEIYP
CK_Pro_MIT9401_00093	Pro	MIT9401	93	HL	HLII	HLII	Lba	CK_00001600	iraI	ABC-type_Mn2+/Zn2+_transport_system_periplasmic_component	MSILKRLLTNNTSSSNSIIKNSVLAGTIIFSGFGQDILAKGKSYLAVEPLVCDLVKSIALPSDEVTCLVDRKQDVHDFKINPRQAQLLNNADKVFTLGKEMTPSMRNWESKKQTVVIGVSAIDVDDHSDHAGHDDHAEHSAKIDDHSDHGGHDDHSDHGGHDDHAEGAFEWAGKFQLSKGSYKWSFAKVDGEYADPAMKMVILKSNNIEGSEDLARELLGSRYSIGRKNNGTLTASNKAFVLNFDQRKETTVFNVEIKEDGQYTFFTEHMPFEFEANEHFFKDALNSDVEPIAQVPDEGEGHHHHHGGLDPHIWHDPHNIIKMGNVINESLKKDASKRSLRKQINERFEKADSILEDLDSWIVEQVGSIPEENRVIVSKHKSMEYYGDAFGFETISLLD…
CK_Pro_MIT9401_01625	Pro	MIT9401	1625	HL	HLII	HLII	Lba	CK_00000860	phnD	phosphonate_ABC_type_transporter,_substrate_binding_component	MINLKSFLISLSLLFSIFSSPVFSNPKVLKVGAIPDQNQDVLDKRFNLFSKELSKQLDLEVKYIPVINYVAAVTGFRTKDLDLVWFGGLSGVQARLQTPNSIVIAQRDIDKVFKSVFIVNKNLELNSISNIKGLKKLKNLRFTFGSENSTSGRLMPEYFLNRAGIEIKHFKGKKAGFSGSHDATIALVNSGAFDAGALNKQVWENNLKNNPKRTSNLELFWITPEYVDYHWLAQGDLENRFGEGFTKKLKSVILNLDINQKSHKKILDMFNAKRFINAEAKQYKNIEEIGRKLNKIR
CK_Pro_MIT9401_00074	Pro	MIT9401	74	HL	HLII	HLII	Lba	CK_00001014	dppA		MKKKVVLSIFIILISFLQNSCGSKRISKKIIVASSGKIESLDPARANTLKAIQLISSLGDTLYELNSDGELIPELASGMPIISKDRLQITINLRKNVFFHDGTAFNSNAIKFTFDRFKRIGTMNYILGNKIKSIETPSEYSVIINLNKPSSSLNGLLTSVNLTPISPTFYKQYSDKFLNEKFVGTGKYVLTSFSNEVQLIDPYLNYWGEKPLNKGVNFVGYSNSSSLFGALKSKQIDVLLSNSIDDSQRKSLNNLSKNKQFNEGNSPFTELSFISLKTSSYPLSNFNLRMALAKSLNRKLISEKVSYGLRKPSRSIIPPILKKDNQELWPKYDYLEARRLLQKENYCNGNILKIPLTYRSNVPADKLIALTWQEEIKSYLKDCIDIELNSVESTTVYKN…
CK_Pro_MIT9401_00214	Pro	MIT9401	214	HL	HLII	HLII	Lba	CK_00000068	idiA2		VQKFKKLFYSALSCTFLFNVIAPVNATEREVKVYSGRHYNTDRGVYKKFAEETGIKVRLIEASGISLIERLKREGKNSQADLILLVDAARITNAAKAGLLQSIQSSNLENDVPDGLKDPGKEWYALTRRVRVMVANPKVVDVEKIKDYTDLADPSLKGKVCLRNRKSPYNQSLVANQIVNKGEMQTKAWLSGMISNVSQPFFPGDISIVRAVAKKKCGVGIVNHYYVARMLAGVNGRRDALYAKKTSVITPNPAHVNISAGGIAKYSTNKTEAIKLLEYLASPKGSKGLAAPTFEHPLKEVNQNEIVRKFGKFTSDKVTIEELGINNSLAIRLMKETGWD
CK_Pro_MIT9515_06661	Pro	MIT9515	6661	HL	HLI	HLI	Lba	CK_00000919	null	ABC_transporter,_substrate_binding_protein,_possibly_Mn2+/Zn2+	MRKKFLLLIFSFLICLSANSCKKNSFENETNKEVILASFTVLADIIENIAKDEFVVRSITKPGMEVHGYQPTPSDLIKASKAFVFIDNGFGFELWAEKFVSNLDLKRVTISDRLDPIFINEDFYKGKPNPHAWISPKRGMIYVDIIVESLSEIRPSKAELFRKNGKIYKSKISKLDKDFSIFINNLDKNNRYLVTCEGAFSYLTNDYGMKEAYLWPVNAESLITPKRMARTISLVRDQKVPSVFCESTVSNESQIIVAEETGANFGGDLFVDSLSEADGLANSYLNMLQHNLVLIKKGLS
CK_Pro_MIT9515_11261	Pro	MIT9515	11261	HL	HLI	HLI	Lba	CK_00001600	iraI	ABC-type_Mn2+/Zn2+_transport_system_periplasmic_component	MSIFKKLLIKKNEKSNKSLLKTTLVAGSILFSTVGQDVLAEGKSYVAVEPFVCDLVKSIALTSDKVTCLVDRKEDVHDLKITPRQAQLLNNADKVFTLGKEMNPTMKNWESKKQTVVVGVSAIDVDDHSDHGGHDDHDEHSAKVDDHSDHGGHDDHSDYGGHDEHAEGAFEWAGKFQLSKGSYKWSFEKVDGEYADPAMKMVILKSNDIEGSEDLAKELLGSKDSIIKKNNDTLIASNKAFVLNFDQRKESTVFNVDIKEDGQYIFFTEHMPFEFEATQHFFKDVLNSDVEPIAQVPDEGDGHHHHHDHGGLDPHVWHDPHNIIKMGEVVSKNLKKDISVFNRSDRRLINESFTSVESTLEELDSWIVKQVSTIPKANRIIVSKHNAMQYYGDAFGFKI…
CK_Pro_MIT9515_07461	Pro	MIT9515	7461	HL	HLI	HLI	Lba	CK_00000860	phnD	phosphonate_ABC_type_transporter,_substrate_binding_component	MSLQFLKKTLLASTLLFTIFSSPLNAYKKVLRVGAIPDQNQEILDKRFNLLSKKLSKSLDLEVRYKPVINYVAAVTAFRTNDLDLVWFGGLSGVQARLQSSGAIVIAQRDIDKKFKSVFIVNKKLKLNPISNKKGLKKLKNLRFTFGSENSTSGRLMPEYFMNKVGIKVKDFKGKKAGFSGSHDATIALVNSGAYDAGALNKQVWENNVKNNPKRTENVSFFWVTPEYEDYHWLAQGNLDNKFGKGFTDKLRSEILNLDINNQEDKKILEMFNAKKFIPAKSDDYKKIELIGRKLKKIR
CK_Pro_MIT9515_03221	Pro	MIT9515	3221	HL	HLI	HLI	Lba	CK_00000264	null	ABC-type_transport_system,_periplasmic_component	MRRSLRDSIVGFSLLGGILIFTFFSFWLRGVKLSSKNWYLFAEFNNASGLSKKSPVTYRGILVGSIEDILFTNESIKAKIVLNNPEIILPKPAFAKVVTNSFLGGDVQVSLETSQKTIPKDIAKAISEECDSELIVCQGDTITGKQLSSLSNITNRINQILKESNQENLIENVVNSIDQFDKTQENLDELIYLSKQEILRVKPLIKEVTVAAGHLNSILSAIDNEDTLKDIKLTINAAESISGKLDNMSDDFEGLMKDKELTKSLRDLTIGLSKFLNEIYP
CK_Pro_MIT9515_12191	Pro	MIT9515	12191	HL	HLI	HLI	Lba	CK_00043821	pstS	phosphate_ABC_transporter,_phosphate-binding_protein_PstS	MSIFKKTLILSSAISLILSPSAMASKRLSGAGASFPSKIYTRWFFDLAKSGGPRVNYQALGSGSGRKAFIDETVNFGASDDPMKDSDIEKVKRGLVQIPMVGGTIAFGYNYDCDLKLTQEQAVQVALGMVKNWKELGCKSGKLTWTHRSDGSGTTKAFTNSMEAFSKTWNLGTGKSVKWPSGVGAKGNSGVAGVIQNTPGAIGYVNQSYIKGNVKAAALQNLSGEFVTPNTESGAIALNGINLDENLAGKNPNPAAKGAYPIATLTWILAYEKGNGRNTKAIQDTFYILLSDEYQDKAPALGFVPLKGEILKKSIEAIGRIGR
CK_Pro_MIT9515_12321	Pro	MIT9515	12321	HL	HLI	HLI	Lba	CK_00001489	natF	ABC-type_uptake_transporter_for_acidic_and_neutral_polar_amino_acids_(N-II),_substrate_binding_protein	MINRLFFGIAAFGLLLTGCASNQQENISRLSLIQKRDELICGVSGKIPGFSFIERDGKYKGLDVDICKAFASAIIGDSEKIQFRPLTAAERFLAIKTGDIDLLSRNTTFTLSRDSFEGNGLTFAPVVFHDGQGLMVKKNSGIDSIQELANKSICVGSGTTTEQNINDTFESLSLPYVPIKYQDLNQVVAGYLQGRCEAMTSDRSQLAAARSGFKNAKDHIILDNVLSKEPLAPASNGSEQKLADAMRWTIFALIAAEEQGITQLNIDDKVQLAKNNPQLKSLRRFLGIDGGLGEKIGLRNDFVVNVIKATGNYGEIYDRNLGKDSDVPIPRGLNKIYSKGGLHISPPFN
CK_Pro_MIT9515_11401	Pro	MIT9515	11401	HL	HLI	HLI	Lba	CK_00001014	dppA		MQNNFLVTTFLFFISLSQFSCVPDSRPKRITIASSGKIESLDPARASTLKSIQLLSSLGDTLYELNSKGELIPELASGMPIFSKDKLKITINLRRNVLFHDGTLFNSNALKFSFDRFKRIGTMNYILGNKIQSIETPSEYKVVINLTKPSSSINGLLTAVYLTPISPTFYKDYSDKFLNDQFVGTGKYILKRFSNEVQIIDPNLNHWGNKPNNEGVNFIGYSNSSSLFGALKSKQIDVLLSNSIDDSQRNNLNSLSKKNEIKEGNSPATEISFISLRTNSYPLNNLNVRLAIAKSLNRKLISDKVSYGLREPLRSIVPPILKKNKQELWPEYNPVEAKNLLQKEGFCNGNILELPLTFRSNVPADRLIALSWQEEIKNILNECISIQLNGVESTTIYKN…
CK_Pro_MIT9515_13311	Pro	MIT9515	13311	HL	HLI	HLI	Lba	CK_00000068	idiA2		VQKLKKLLYSALTCTFLFNVIAPVNSSEREVKIYSGRHYNTDRNVYKKFAEETGIKVRLIEAAGISLIERLRREGKNSQADLILLVDAARITNAAKAGLLQKIESSSLENDVPVGLKDPGKEWYALTRRVRVMVVNPKVVDVSKIKDYTDLADPALKGKVCLRNRKSPYNQSLVANQIVNKGQEATKTWLNGMISNVSQPFFPGDISIVRAVSKKKCGVGIVNHYYVARMLAGVNGRRDTLYARKTTVITPNPAHVNISAGGVAKYATNKAEAVKLLEFLASPEGSKGLAAPTFEHPLKEVNQNQIVKNFGEFTPDKVTVEDLGNNNSIAIRMMREAGWD
CK_Syn_MITS9220_01974	Syn	MITS9220	1974	5.1	CRD1	CRD1a	3dA	CK_00002462	znuA	ABC_zinc_transport_system,_substrate-binding_protein	MASVFSRLSAMSLLLGLVACGAPGVNNTDATESKGVKVVTTFLPITLFTEAVAGDCADVTALIPPNLGPHDFQATPSDLTDLSGANVLVKNGLGMEEFLDDLISSADNKDLVVIDSSTGVKTIKAAGGGHHDDHHDDHHDDHHADEHHDHGHGHSHGEYDPHIWLDPVRAAQQVENIRDGLVKADPSCAEGYKNNAEQFTAKLNELNTEFTEKLKPHSGKTFVAFHDFATYFANRYSLKAEFLVDLPEMNPSPADLQRVAAQVKASGLKALLSEPQEGKRSFNALAKDLGVNIVEFNPLETGSAESAKVPGTYFEVMRFNVNNLVKAIGD
CK_Syn_MITS9220_01198	Syn	MITS9220	1198	5.1	CRD1	CRD1a	3dA	CK_00000860	phnD	phosphonate_ABC_type_transporter,_substrate_binding_component	MPSRERQAVALLAVLLCQGATVLPVIAQPRLKVGAIPDQNPERLNRLYGQLADELSDRLNVKVRYVPVSNYPAAVSAFRTGGLDLVWFGGLTGVQARLQTPGAQVLAQRDIDARFRSVFIANTSSGLQPISSINGLTSLRGKRFSFGSESSTSGRLMPQHFLAKAGVTPSQFSGGRAGFSGSHDATIAVVQSGAYEAGALNEQVWTSAVNDGRVNTEKVSVIWRTPEYVDYHWVVRPKLDQRFGKGFTTRLQKAILGLEPTTPRQVTILELFAAKRFIPVEASQYKPIEKVGRELGKIR
CK_Syn_MITS9220_03122	Syn	MITS9220	3122	5.1	CRD1	CRD1a	3dA	CK_00000023	pstS2	ABC_transporter,_substrate_binding_protein,_phosphate	MQRSFLTRTLTVISGVAAGLSLAACSTGGDSDEKGQGRLSAAGASFPAAIYQRWFQGLSPQGVMVNYQSVGSGAGVRQFTAETVDFGASDKPMKPEAIAKVSRGVVQIPMTAGAIAVAYNNPGCDLSLTQKQLAGIFLGQIKNYSTLGCADRAINVVHRSDGSGTTFNFTKHLEAISPEWKKDVGADKSVKWPTGVGAKGNEGVSAQLNQIAGGIGYVELAYVKGDLQAAAVQNASGEQVKPTNATASEALGSVDLGPDLIGGNPNPKAGYPIVTFTWVLAYETGNDDKTALLKKTFNYMLSDEAQSQAPDLGYVSLPPEVVSQAKAAADSIN
CK_Syn_MITS9220_01218	Syn	MITS9220	1218	5.1	CRD1	CRD1a	3dA	CK_00001489	natF	ABC-type_uptake_transporter_for_acidic_and_neutral_polar_amino_acids_(N-II),_substrate_binding_protein	MTKRRSLISLLSACLAISACATLGDGDASRVDLIRKRGELRCGVSGKIPGFSFLQRDGSYAGLDVDLCKAFAAAIIDDPSKVQYRPLTAPERFTALKTGEIDLLSRNTTFNLSRDAAGGNGVSFAPVVFHDGQGLLVQRNSGIRSLKDLKGQAICVGSGTTTEQNLNDAFQSLGLPYKPIKYQDLNQVVAGYLQGRCQAMTSDRSQLASARSGFERPEQHVILGDILSKEPLAPLSSGGDQQLSDAMRWVVYAVITAEEMGITQANVDNKLQEAQNNPDLTKLRRFLGVEGDLGDKLDLSNDFVVNVIRATGNYGEIYNRHLGPDSAVPIPRGLNQLHRDGGVITAPPFQ
CK_Syn_MITS9220_00121	Syn	MITS9220	121	5.1	CRD1	CRD1a	3dA	CK_00001342	null	putative_ABC_transporter,_sugar_binding_component	MIVSLRRRRFLSGLALSGLALFIWGCRPGSVPEGTLQLWTLQLAPKFNPYMDDVLGSWDKLHPEALVRWTDLPWGSVERKLLAAVFARTAPDVVNLNPPFAANLASKGGLTDLTALLPPGAEQNYLPSVWEAARDPEAGQIAIPWYLTVRLSLVNGDLLRQAGLSRAPRRWDEVPAYARSIRERTGRYGLFVTVVPDDSAELLESFVQMGVSLLDARQRAAFNTPAGRKAFAFWTDLYREGLLPREVVSQGQRRAIELYQSGELALLASGAEFLRSIQTNAPGVAAVTTPQPPLTGSDGTANVALMTLAVPRQSQQAGEAVELALFLTNGTNQARFAREARVLPSSLEALSAIRAELEVEQPSNPAEAQIRDARLLSAETLNTARVLVPATPGVKRLQS…
CK_Syn_MITS9220_01702	Syn	MITS9220	1702	5.1	CRD1	CRD1a	3dA	CK_00043821	pstS	phosphate_ABC_transporter,_phosphate-binding_protein_PstS	MSFVRQALTLFSLLAVASGVSAFAESSLTSVGVSLPARLYRNWFAQMASSGGPEVSYRSVGSASAQWALIRQTVDFAVSDAPMQPKDLAKVRRGVVQIPIAGSAIAFGYNQPGCDLKLTQQQAVQLASGRITDWKQLGCESGSLTWVYRSDVSGITDAFTQSMQAFSSQWQLGTGASIRWPADHAIAAEGNSGVAAAIEKRRGAIGYLGLSHLSGSVRAAALQNKAGEFQRPNLISAAKALKAIELDFNLAGSSPNPSVEGAYPIVTLIWVLAYRSGNGQNTPAIRAALDFMLSSQAQSQVAELGLIPLEAEMLSKSRPVVERIAQ
CK_Syn_MITS9220_01409	Syn	MITS9220	1409	5.1	CRD1	CRD1a	3dA	CK_00001455	ggtB	ABC-type_sugar_transport_system,_periplasmic_component	MSIIIIASCLFGLSVVARQPDHISILMPAPFADSTVELVKSFNQQNKGRIHLNVIRGPLETEAISDLAISSLLLGDTPFDGLLMDVTWVPKYARAGWLESLDSYFNNDEVRALASGASEGNHYQGSLLRWPLTADIGLLYWRTDLMDHPPQTPQELENISQKLQSNGRVPYGYVWQGRQYEGLSCVFLEIIDGFGGEWFSPESGEIGLDKPAGLAAAQWLDGLIQRGISPRAVTNFSESEALQSFKSGQAAFMRNWPYAWAELQKNDSQVRDKIAITTMVAQTGHQPAATLGSWGLSLLKGSAHPESTVEAFKFLTSEESQRYLYSQYGYTPTQKAIFNDQALLKKHPSLQAIGEALVYARSRPETPLYAQVSDVLQRKLSGTLTDMTSPTAGMQQAEQ…
CK_Syn_MITS9220_00259	Syn	MITS9220	259	5.1	CRD1	CRD1a	3dA	CK_00000264	null	ABC-type_transport_system,_periplasmic_component	MRRSVREALVGFSIVGAIAGFAGTMLWLRGVRLGSETWTVTADFANAGGLAARSPVTFRGIMIGTVRSVDVTPMSVKATLEINADDLQLPLPVKAAVSSASLLGGDSQVELVTSGAPLPKNAPKPKSGRCRNSGVLCNGATIQGESATSLSAVTASLEQLLNEAQKSNLIPTLVESTKQFGITSQDASKFLNTADLAAENVDTLVHQLRAEVARAKPTIENLNRATAEAADAAAHINNLAGAIDNPETVSDLKQTVTNARDLTARIDSVGGDIEQLTDDPRFMKSLRSVMIGLGTLFEEVYPAQTGGSK
CK_Syn_MITS9220_00388	Syn	MITS9220	388	5.1	CRD1	CRD1a	3dA	CK_00001944	proX	ABC-type_glycine_betaine/proline_transporter,_substrate_binding_component	MDGCLEVVMSGRQIRRRAVLLGGLGVAGISAASLVKLSAPSSSVSFSPPAGKGGVEGSRSSLPSSASARPTLRLGWSPWADAEVVSLIAQRVIQQAYDVNVERVLADIGIQYASIARGDLDLMLMAWLPLTHRDYYRRVRDRVVDFGSMYSGRLGWVVPDYVPASELSAIPDLRDPSLARRFDNRVQGIDPGSGLNQASAEALKNYRLNDLELVASSSAAMTAVLDQAIRKQRWVVVTSWTPHWMFARYRLRFLQDPQRVFGGIEWIHALGRPQLDLDMQDLAGFLTRFHLPDQEMSDLLFQANDQTAEAAVDDYIASHPARVRYWVTGDISAT
CK_Syn_MITS9220_01815	Syn	MITS9220	1815	5.1	CRD1	CRD1a	3dA	CK_00000919	null	ABC_transporter,_substrate_binding_protein,_possibly_Mn2+/Zn2+	LHAGSDIIARAVSLCLIGISQLDLRKRQDQMMMSSLKIDIEKSRIGELDMLKRGLSLVSAWISLFFITAACNNSTRLGAPSAGDPSQQSRGSDRSAQSSRPKVLTTFTILADMARNVAGDRLQVESITKPGAEIHGYEFTPSDIERAAGADLILENGLGLELWARRFTEAAGDVPSVTLTDGIEPLLIGEDAYSGRPNPHAWMSPKAAQHYVDRLVEAFSTLDPEGAQQYEANAEAYKGRLQELDAELRKSLKVLPAGQRLLVTCEGAFSYLARDYDLEEAYLWPVNAESQISPRRMGRLIERVKRDQVPAVFCETTVSDKAQREVARASGSRFGGSFYVDSLSDRNGPAATLLDLQRHNVKLIRAGLGSAADPKP
CK_Syn_MITS9220_01803	Syn	MITS9220	1803	5.1	CRD1	CRD1a	3dA	CK_00001600	iraI	ABC-type_Mn2+/Zn2+_transport_system_periplasmic_component	LPFPFVTAAAGTLLAAASSAPTVVAVDGVLCDITKKLVADQARVICLIPPGSDPHTMALRPADRSNLSKAKLVLLNGYNLTPALKGVKAGGPVVSVGEIAVPSNPLNDPHLWHDPAIAASMTNAVAVKLKPVFNGTQDAAIDQRRAAMDSVLGSLGTWTGQQIQTVPAEQRVLITGHRAYSFLARRFGIRELPVIDEYATGGRMRPSSLSAISKAIKKSGTKVIFPEALPPSKTMRRISKASGVPLASKPLFADGQAPGKSLVQTATGNICTFVVAQGGRCDENGAAQLQERWASIR
CK_Syn_MITS9220_00981	Syn	MITS9220	981	5.1	CRD1	CRD1a	3dA	CK_00001014	dppA		MAPSELSGVIDQPRQSRLASLKRRCKQLQPLSTALSLSTVLAVCINQSACQPGRRSDRITVASAGRITSLDPAQASTFGALQLLSALGDTLYKRTADGELTPSLASALPEISDEGRTVTIPLREDVLFHDGTRFDAEAMAFSLRRFLEIGTLSYVVGDRITAVEAPQTYQLRLRLSRPSSSLENLLTATNLTPVSPRAYQDHQDRFLNDRFIGTGAYKLTNFRAVQQRLEPFKQYWGASPSNAGLDLIYLSNSTALFGAMRSGEVDVLLSDSIDEDQRLALNRMAAEGRLREGQGPALVIGYITLLSNTPPLQNPVLRQALSLSLDRDLINKRVSHGLRPPLFSLVPPGLPGGNLKPWPRHDAARARNLFIQAGYCNGKVFHLPFTYRSNVPADRLMAL…
CK_Syn_MITS9220_01694	Syn	MITS9220	1694	5.1	CRD1	CRD1a	3dA	CK_00000068	idiA2		LCFMKLFAIPFLASLSFLAAAAHAEEVRVYSGRHYNTDRQTYKAFSEKTGIKVRLIEAAGISLVERLKREGSNTRADVIILVDAARINNAAKAGLFQPINSAKLNAEVPARYRDPGNRWFGIARRVRAIIINPNQVKPSQVQTYAQLASPDLKGKVCLRNRKNVYNQSLVADQLAIRGEAQTKSWLKGLISNVSQPYFPGDIALIRAVAQGKCGVGVVNHYYLARMRAGINGAKDTKLGNQVKIVMPNPAHVNISAAAVSKYAKNKSAAIELIEFMASPDGSRGIAGPTFEFPLTGVGGSTYLKGMTKFTPDNVTISQLSALNPKAIQLMAESGWQ
CK_Syn_MVIR-18-1_01592	Syn	MVIR-18-1	1592	5.1	I	Ib	3aA	CK_00002462	znuA	ABC_zinc_transport_system,_substrate-binding_protein	MAFLVSCGTSQKTNRNSDQSKLNVVTTFLPITLFTEAVAGECATVTSLIPPNLGPHDFQATPADISALSNASVLVKNGLGMEYFLDKLITSANNNSLQVVDTSRGVAVIRSDDDQDEAKQGDQEYGEVNPHIWLDPLRAVQQVENIRDGLVKADPDCADGYTKRAAAYASQLKGLNTTIATQLKPFRGQTFIAFHDFAPYFAERYGLKADFVVDVPEMNPTPEDLQRVSKKVQQSQLKALLSEPQEGDRSFNALALDLGVKVVTFDPLETGSEQASKQPDTYFKVMDKNVASLIQSFGS
CK_Syn_MVIR-18-1_01809	Syn	MVIR-18-1	1809	5.1	I	Ib	3aA	CK_00000860	phnD	phosphonate_ABC_type_transporter,_substrate_binding_component	LALFCGQGATVLPANAQATLRIGAIPDQNPERLNRRYGQLATELSDQLKVSVRYVPVSNYPAAVSAFRTGSLDLVWFGGLTGIQARLQTPGAQVLAQRAIDAKFNSVFIANTSAGLQPISSIDGLKSLKGKRFTFGSESSTSGRLMPQHFLAQAGVTPKQFAGGQAGFSGSHDATIALVQSGSYQAGAVSEPVWNVAVKNGKVDPNKVKVIWKTPPFGNYHWVVRPNLDQRFGKGFTTKLQKAILGLTPTNERQKTILELFAAKRFVPAQESQYQPIEKVGRQLGKIR
CK_Syn_MVIR-18-1_01685	Syn	MVIR-18-1	1685	5.1	I	Ib	3aA	CK_00000023	pstS2	ABC_transporter,_substrate_binding_protein,_phosphate	MRRPFMIRSSLTLMGVAAGLSLAACTSTENSNKNIEGTLSAAGASFPAAIYQRWFSDLAPQGMEVNYQSVGSGAGVRQFTAGTVDFGASDKPMKPEAIDKVSRGVVQIPMTAGAIAVAYNNSDCELKLTQDQLSGIFLGTIKNYSELGCDPKAIKIVHRSDGSGTTYNFTKHLSAISPEWKDNVGADKSVQWPSGIGAKGNEGVSAQLQQIDGGIGYVELAYVKGDLQAAAVQNGSGKQVVPTNKTASEALGSIDLGPDLIGGNPNPMGGYPIVTFTWVLAYANGNAEKLPLLQKTFNYMLSEEAQSIAPELGYVSLPPEVVSKAKEAVNTIKE
CK_Syn_MVIR-18-1_309115	Syn	MVIR-18-1	309115	5.1	I	Ib	3aA	CK_00000023	pstS2	ABC_transporter,_substrate_binding_protein,_phosphate	MRRHSLNRSSTTLIGVAAAFSLAACASSDQGTGNQQGRLSAAGASFPAAIYQRWFQDLAPQGIQVNYQSIGSGAGVRQFTAGTVDFGASDKPMQAEAIAKVSRGVVQVPMTAGAIAVAYQNPGCELKLTREQLAGIFLGTIRDYSALGCQSKAIKVVHRSDGSGTTYNFTKHLSAISPKWSNAVGASKSVQWPTGVGAKGNEGVAAQLTQIDGGIGYVELAYVKGDLQAAAVQNGSGQQVVPTNASASKALGSIDLGPNLIGSNANPMEGYPIVTFTWVLAYANGNGSNTAVLKSTFDYMLSEVSQAKAPELGYVSLPPEVIVQAKAAANTIKE
CK_Syn_MVIR-18-1_03060	Syn	MVIR-18-1	3060	5.1	I	Ib	3aA	CK_00000076	urtA	ABC-type_urea_transporter,_substrate_binding_component	MSSSLSKRLFVGMAAASLGLAVTACGGGDEKASSVEFDDSVTVGILHSLTGTMAISESTLVDTEKMAIDEINAAGGVEVDGKKYKIDYIVEDGASDWPTFAEKSKKLIDQDKVPVVFGGWTSASRKAMLPVYESKDAFLYYPIQYEGQECSKNIFYTGATPNQQSEPATSFMFEKSPAAGKPFYLVGSDYVFPRTSNTITKEQVKSLGGEVVGEDYLPLGNTEVAPIIAKIKKALPDGGVIINTLNGDQNVAFFKQIQDAGITPEKGYYVMSYSIAEEEISTIGPEFLEGHYGAWNYMMSIDTPASKKFAADFKAKYGADRVVADPQESAYNMVYLWKQAVEKAGTFDDDKVREALIGIKFDAPQGPIEVRPNHHISQIVRIGEITADGQFEIVEESDS…
CK_Syn_MVIR-18-1_01532	Syn	MVIR-18-1	1532	5.1	I	Ib	3aA	CK_00001455	ggtB	ABC-type_sugar_transport_system,_periplasmic_component	MRENQFIRRILASLFVVLICSAGFGLAQAKTVESVSFLMAAPFADATQDLVQQFNQEHRGDIKLQVIKGPLETEAMSDLAISSLLLGKAPFDGLLMDVTWLAKYAEAGWLEPLESYFNEADVDTLVVGARAGNSYKGHLYRWPMNSDMGLLYYRTDLMQRPPETPDDLVQVSQALQNEKKVDWGYVWQGRQYEGLSCVYLEMIDGFGGDWLQTNVNQIGLNSKPGVEAAAWLQGLIDQGISPRSVTNYGEPEALQSFKVGDAAFMRNWPYAWAELQKSDSAVKGNVGITTMVANPGHSTATIGSWGLTVLKGSTHVDASIEAVRFLTSETAQKQLFLKYGYSPTQQRVFDDPQLLQDKPILAEFVRALKVAKSRPETPLYAQISDVLTRQLSSILTDKK…
CK_Syn_MVIR-18-1_01629	Syn	MVIR-18-1	1629	5.1	I	Ib	3aA	CK_00043821	pstS	phosphate_ABC_transporter,_phosphate-binding_protein_PstS	MNSFKKLSIATILVAFGAGVSTHAAPRLTGAGASFPAKIYTRWLADLANSGGPQVNYQSVGSGSGRRQFMANTVDFGASDDPMKKKDMAKVKRGVVQIPMVGGTIAFGYNKPGCNLKLTQTQAVRVATGKITNWKDLGCSGGTITWVHRSDGSGTTKAFTNSMQAFSPEWKLGTGKSVKWPGKNAVGAKGNEGVSAVIQNKVGAIGYVNQSYIRGKVVAAALQNKSGEYLKPSVSAGAKALNGISLDKDLAGKNPNPSAKGAYPIATLTWVLAYKTGNGAKAKTVQDTLNYMLSSKAQKVAPSLGFVPLKGNILAKSKAAVKKIGK
CK_Syn_MVIR-18-1_00303	Syn	MVIR-18-1	303	5.1	I	Ib	3aA	CK_00000264	null	ABC-type_transport_system,_periplasmic_component	MRRSVREGIVGFSVIAAVVAFAGTMFWLRGERVGSKTWRVTADFQDAGGLAVRSPVTYRGIMVGNVSDIKVTPEAVKVSIEINQDDLQLTLPVQATVASASLLGGDSQVALSSVGPPLKKDAPMPKSQRCKGQGVLCEGATIQGSEAPSIATITDSLQQILEQVKNEDLVPKLVGSTQQFDATLTDIQKLSNQLSVDLARAAPTISNLNEATAQAASASRHINEVVSAFNTPTTITDLKQTVSNARSLTATFDEVGGDVEKLTADPQFMAAVRSVTIGLGQFFNELYPASTSDVTKP
CK_Syn_MVIR-18-1_00132	Syn	MVIR-18-1	132	5.1	I	Ib	3aA	CK_00001342	null	putative_ABC_transporter,_sugar_binding_component	LALVSTSLLIGGCRRAAAPEGALQLWTLQLAPKFNSYMEQVIDRWDADHPDAPVRWTDLPWGSVERKLLAAVFARTAPDVVNLNPPFAANLASKGGLTDLRPLLPPDAAQRYLPSVWRAAGDPKAGQIAVPWYLTVRLSLVNQQLLQQAGVSSPPRRWEDVPAFARQVRERTGRYGLFVTAVPDDSAELLESMVQMGVVLLDDKQRAGFDSPEGRKAFAFWTDLYREGLLPREVVSQGQRRAIELYQSGELALLASGAEFLRSIQTNAPGVASVTSPQPPLTGGDGTANVALMTLAVPRQSERPREALSFALDLTNGPNQARFAREARVLPSSLEALRQVRAELEAERPATSEQAQIREARLLSAKTLERARVLVPATPGVKRLQSIVYTQLQRAMLGQ…
CK_Syn_MVIR-18-1_01902	Syn	MVIR-18-1	1902	5.1	I	Ib	3aA	CK_00000919	null	ABC_transporter,_substrate_binding_protein,_possibly_Mn2+/Zn2+	MANMSIINNFLAGILGRRILRQVATIILALPMAVACSSQGTLSNKSGNSADNRPVVLTTFTILADMARQVAGDRLQVRSITKPGAEIHGYEPSPRDLEQASGADLIVENGLGLELWARRFVQSAGDVPTVTLTEGMQPLLIEGDAYAGKPNPHAWMSPLRAQGYVDRLVDAFSQLDPEGAQLYRNNGDSYKLQLENLDAELRNLLAVIPQQQRVLVSCEGAFSYLAQDYGFDEAYLWPVNAESQITPRRMARLIERVKKDQVPAVFCETTVSDKAQREVARASGARFGGSFYVDSLSKRNGPAPTLLDLQRHNVKLIRQGLAASAETSL
CK_Syn_MVIR-18-1_00417	Syn	MVIR-18-1	417	5.1	I	Ib	3aA	CK_00001944	proX	ABC-type_glycine_betaine/proline_transporter,_substrate_binding_component	MTAPLWRRRAVLLSGLGLAAASLSSQVRLSRQRQADATAPTSSTQKGFASQLDPEGSQSGATGPLRLGWSPWADAEVMSLIAQRVIQQAYNLPVERVMADIGIQYASVARGDLDLMLMAWLPLTHKDYWTRVRDRVLDFGSMYSGRLGWVVPDYVDASELRSIADLRKPELAARFDNTVQGIDPGSGLNQASEQALVDYNLGDMRLVASSSAAMTAVLDKAIREQRWVVVTSWTPHWMFARYKLRFLEDPQLVFGGVEWIHALGRKGLDRDHPDLAGFLSRFQIPDRELSDLLLMANERSADVAVEDYLDRHPARIRYWTTGMIS
CK_Syn_MVIR-18-1_01313	Syn	MVIR-18-1	1313	5.1	I	Ib	3aA	CK_00001489	natF	ABC-type_uptake_transporter_for_acidic_and_neutral_polar_amino_acids_(N-II),_substrate_binding_protein	MRVRLLALPLVSFLFILNGCATLGEGGASRLDLIKRRTELRCGVSGKIPGFSFLQRDGSFAGLDVDICRAFAAAFTGSPDQVQYRSLTAPERFTALRTGEIDLLSRNTTFNLSRDAAGGNGVSFAPVVFHDGQGLLVKRSSGISNLNNLKGKTICVGSGTTTEQNLNDAFQAKGIDYKPIKYQDLNQVIAGYLQGRCSAMTSDRSQLAAARSGFNKPEQHVILPEVLSKEPLAPLAAGGDQRLADAMRWVIYALIAAEELGITQANIENKLEEAQRRPELTQLRRFLGVEGDLGQKLGLNNDFIVKVIKAVGHYGEIYDRHLGSKSAVPIPRGLNHLHRNGGVLTSPPFQ
CK_Syn_MVIR-18-1_01889	Syn	MVIR-18-1	1889	5.1	I	Ib	3aA	CK_00001600	iraI	ABC-type_Mn2+/Zn2+_transport_system_periplasmic_component	VPLIASLPFASVLLAAANTATPTVVAADGILCDLTRTLVGNQAKVICLIKPGTDPHSMALRPADRQNLAKAKIVLLNGYNLTPALNKIRIPGTVVKVGNIAVPNNPAKDPHIWHDPANVIAMANTVASRLKPLFDANGDAQIDQRRAKADRVLASLGVWIGQQVATVPEKQRVLVTGHRTYDFLAKRYGVRELPVLDDYTTGGTLRPSSLSAISKSIKASGSKAIFPESLPPSKTMRRISRSSGLPIAKQVPFGDGQAPGKSLVQTATSNVCIFVNAQGGKCDQKGASQLQQRWAAI
CK_Syn_MVIR-18-1_01014	Syn	MVIR-18-1	1014	5.1	I	Ib	3aA	CK_00001014	dppA		MAVDLKNRCVTDRRRSRLQASVLIGFVLAFSQSACQPKRQSERLTVASAGRISSLDPALASTTGVLQVLSALGDTLYIRGTKGKLQPQLAASKPQFSDDGLSLTIPLRRDVLFHDGTRFDAKAMAFSLKRFLRIGSQRYLLNDRIAAIDAPSPFELRLRLKQPSSSIESLLTSPYLTPVSPKAYADHADRFLNDRFVGTGPYVLNSFRNTQQRLLPFRNYWGATPKNVGLDLINLSNSTALFGALISGEVDVLLSNSIDEDQKRALSERADKALLLESKGPAMNITFVTLRTNSPPLQRQTVRRALAHSLDRRLISARVSYTQREPLRSLIPPSLRGGKTEPWPAYNLATARQLYQEAGYCTGRRLQVPFTFRTNVPSDRLMALTWQAQLKRDLPDCVQ…
CK_Syn_MVIR-18-1_01646	Syn	MVIR-18-1	1646	5.1	I	Ib	3aA	CK_00000068	idiA2		MKPFLFLTSLLPLALFAPAFAAEEVRVYSGRHYNTDRQVYKKFSDQTGIKVRLVEASGISLVQRLKSEGKNTKADVIILVDAARINNAANAGLFGNIQSSSLDQSVPSRYRDPKKRWFGLTRRVRAIIVNPALVSPSSVTSYSQLASPALKGKVCLRKRKNVYNQSLVADQLALKGTAKVKTWLKGLTNNVRQPYFGGDIGLIRAVAQGQCGVGVVNHYYLARMRAGVNGKKDQQFANKVKIVMPKPAHVNISAAAVSRYSKNKKNAVKLIEYLSSPQGSAGLAGPTYEFPLKGVGGSTYLKGMTKFTPDRVTISQLSRYNKEAIRLMTEAGWK
CK_Pro_NATL1A_11521	Pro	NATL1A	11521	LL	LLI	LLI	Hba	CK_00043821	pstS	phosphate_ABC_transporter,_phosphate-binding_protein_PstS	MTFAKKALIFTSLLAVGAGMSATAASRLSGAGASFPAKIYTRWFSDLAKEGGPRVNYQAVGSGSGRKAFIDQTVNFGASDDPMKAKDIAKVTRGLVQIPMVGGTIAFGYNYDCDLKLTQEQAVRVAMGKISNWKEVGCPAGKMTWAHRSDGSGTTKAFSNSMQAFSKTWNLGTGKSIAWPAGVGGKGNAGVAGVIRNTPGAIGYVNQSYIKGEIKAAALQNLSGEYLKPSTESGAKALNGIKLDENLAGKNPNPKAKGAYPIATLTWILAYEEGNGRNTKAIQKSLNYLLSDKAQAKAPSLGFVPLKGEILKKSRAAVKRIGK
CK_Pro_NATL1A_06571	Pro	NATL1A	6571	LL	LLI	LLI	Hba	CK_00000919	null	ABC_transporter,_substrate_binding_protein,_possibly_Mn2+/Zn2+	MFNKKVISEYIYKKNKILSLSIFLALNILFLTGCVNKNTYKPPNDKPFVLTTFTILADLARNVAGDRLLVESITKPGAEIHSYQFTPSDIVKTKGAKLIIENGLGLEAWFSKFMSSTGDIPKVKLTEGIKPLLIDGDAYAGRPNPHAWMSPKRAMNYVDKIVDAFIEIDPDGALEYSSNTSTYKAKLESLDKELRDSLSSIPKRRRFLVTCEGAFTYLARDYGMKEAYLWPVNAESQVTPRRMVNLIKKIKENEVPTIFCESTVSAEAQMEVAKSSGAVFGGTFYVDSLSDLNGPAPTYIDLLRHNVRLITKGLSISEVKK
CK_Pro_NATL1A_19191	Pro	NATL1A	19191	LL	LLI	LLI	Hba	CK_00000076	urtA	ABC-type_urea_transporter,_substrate_binding_component	MKLSKRIFAGLATASLAVTVTACGGSDSSGNFDDTVTVGILHSLSGTMAISESTLVDTEKMAIEEINAAGGVTVDGKSYKIEYIVEDGASDWPTFAEKSKKLIDQDGVPVVFGGWTSASRKAMLPVYESKDAFLYYPIQYEAQECSNNIFYTGATPNQQSEPATDFMYKRSPAAGGDFFLVGSDYVFPRTSNTITKAQVKQLGGKVVGEDYLPLGNTEVAPIISKIKVALPDGGIIVNTLNGDQNVAFFKQIQDAGITPSNGYYVMNYSIAEEEISTIGPEFLEGHYGAWNYMMSIDTPASKKFAKSFKKRWGSDRVVADPQESAYNMVYLWKQAVEDAGTFDDNAVREALVGQTFDAPQGPVEVMANHHLSQTVRIGEINAEGGFTILEETGVVEPQA…
CK_Pro_NATL1A_14271	Pro	NATL1A	14271	LL	LLI	LLI	Hba	CK_00001489	natF	ABC-type_uptake_transporter_for_acidic_and_neutral_polar_amino_acids_(N-II),_substrate_binding_protein	MIKKIMRRLVSVIVGLAALSAGCATTNQDNSSRLNLIKNRNELICGVSGKIPGFSFLKSDGTYQGLDVDICKAFAAAIIGDSEKIQYRPLTAAERFTAIKTGEIDLLSRNTTFTLSRDSSGGNGLTFAPVVFHDGQGLMVKKESKISGLKDLANKSICVGSGTTTEQNINDAFESASLPYTPIKYQDLNQVVAGYLQGRCSAMTSDRSQLAAARSGFKNPKEHIILEDVLSKEPLAPASDGQDQKLADAMRWVVFSLISAEEQGITKSNIDKKVQIAKNNPQLKPLRRFLGIDGGLGEKIGLSNDFVVKVISSTGNYGEIYERHLGQNSEVPIPRGQNELYKKGGVHISPPFN
CK_Pro_NATL1A_03691	Pro	NATL1A	3691	LL	LLI	LLI	Hba	CK_00000264	null	ABC-type_transport_system,_periplasmic_component	MRRSLRDAFVGFSLLGGLVIFSGAMLWLRDFRLGSKTWEISASFKDASGLAKMSPVTYRGIIVGSVQKISFTPNTVETKIKLNNDNLILPKPVIAKIVTSSMLGGDAQLSLISLGKSLNKNELIKVNKDCPRKRILCNGAEIKGVEMVSISSLTEGINGIINEADKQAIVNKVSESIQQFDRTQANLDELVLLSKSELIRVKPIISELTKASFHLNNILESLDNPETLKDIQELASTSSSLTKKIDQMSSDMGNIMEDKELINALKKVTIGLSKLFDDIYP
CK_Pro_NATL1A_19051	Pro	NATL1A	19051	LL	LLI	LLI	Hba	CK_00001600	iraI	ABC-type_Mn2+/Zn2+_transport_system_periplasmic_component	MLNFSNQSKKVKPIINKTVLKSSLVAGAFLFSGINQTAQANTKSIVAVEPLVCDVVSAIAPPSTPVTCLIDRKQDVHDIKITPRQAQTLKSANQVFTLGSEMTPAIKKWLDNPLTVVVGVSAIEIDDHDDHDDHDDHSAAKHDDHDDHDDHSAAKHDDHDDHDDHGDAHGEGAFEWAGVFDLSTGVYKWSFAKVDGDYADPAMKMVILKSGDIEASEELAKELLGSKNSEVKRNNDKLIAQDKAFLLTFNEKKDITTFTVEIKKSGKYAFFTEHMPFEFEADEHFFKDVSGDDVEPIAQVPDEGDHHHHDHGGLDPHIWHDPHNIIKMGNVISKNINKKISFFDRETKKVLKERTQSVNSILEDLDQWTQEQIATIPSDQRTMVSKHKAMEYYGDAFGL…
CK_Pro_NATL1A_07301	Pro	NATL1A	7301	LL	LLI	LLI	Hba	CK_00000860	phnD	phosphonate_ABC_type_transporter,_substrate_binding_component	MDQKPRGIKLIKIAFAVLSLSNLFSIGSLKAEEILHIGAIPDQNPEHLNRLYKVLSSELSEQLNVQVRYKPVTNYAAAVTAFRTGDLDLVWFGALTGVQARLQSKGSKVIAQRDIDEKFHSVFIGNKKSSIQKINNINDLKTLKGKRFTFGSESSTSGRLMPQYFLNKAGLRLKDFKGASPGFSGSHDATLMLVQSGSYEAGALSEEVWKRNLERGRVDPSKVFVIWKTPSYHNYHWIAQGNLDKKFKKGFTKDLTNVFLRFNEKSKKQKQILELFSAKKFIISKNENYNQIEKVGRKIGKIK
CK_Pro_NATL1A_15381	Pro	NATL1A	15381	LL	LLI	LLI	Hba	CK_00001014	dppA		MIKLNCIKNILKVSSILLILIQLSCSQYKKRENIIVASAGKIESLDPAQANTLRTLQILSALGDTLYKINKEGNLSPSLAKDLPKVSKNGLLIDIPLKENISFHDGSIFNAEAMAFSLNRFRKIGTLNYLLNDKIEDIEVKGKFLLRIKLKKPSSSLASLLTSVNLTPVSPDSYSNYKDSFNNKKFVGTGPYFLESFNSSQQIIKPFKNYWGEKPLNKGINFINYSNSSTLFGAIKTKEVDVLISNSIDDLQRLTLNNMAKKDQLKSGEGDPIEIGYITFKSNKLPLENKVVRKALSYTIDRELISQQVSFGTREPLRSIVPPQLHKKEFKPWPKYNPNTARSLLKTEGYCVTEILSIPLTFRSNVPADKLLALTWRDQIKRDLSDCLEITLNGIESTT…
CK_Pro_NATL1A_16181	Pro	NATL1A	16181	LL	LLI	LLI	Hba	CK_00000068	idiA2		MNLIKRLFTSVIAGTLLVSSSFNHVKASEREVRIYSGRHYNTDKQIYKQFAEETGIKIRLIEATGISLVDRLKREGSNSKADVILLVDAARISNAAKSGLLQSYRSSKLDKNVPVEYRDPQARWYALTRRVRVMVANPKKVDINAIKDYSDLANPSLDGLVCVRKRSSPYNQSLVANQIVNKGEAQTKEWLKGMISNISQPFFPGDIGVIRAVAQGQCGVGIVNHYYVSRMLAGVNGRKDQRLAKKVKVLTPKPAHVNVSAGGIAKYAENKEEAIQLLEYLASPAGSSGLAGPTFEHPLVGFNKTDEVSQFGGFTPDSVTIDQLGANNKKAIQLMRKAGWD
CK_Pro_NATL2A_00614	Pro	NATL2A	614	LL	LLI	LLI	Hba	CK_00001489	natF	ABC-type_uptake_transporter_for_acidic_and_neutral_polar_amino_acids_(N-II),_substrate_binding_protein	MIKKIMRRLVSVIVGLAALSAGCATTNQDNSSRLNLIKNRNELICGVSGKIPGFSFLKSDGTYQGLDVDICKAFAAAIIGDSEKIQYRPLTAAERFTAIKTGEIDLLSRNTTFTLSRDSSGGNGLTFAPVVFHDGQGLMVKKESKISGLKDLANKSICVGSGTTTEQNINDAFESASLPYTPIKYQDLNQVVAGYLQGRCSAMTSDRSQLAAARSGFKNPQEHIILDDVLSKEPLAPASDGQDQKLADAMRWVVFSLISAEEQGITKSNIDKKVQIAKNNPQLKPLRRFLGIDGGLGEKIGLSNDFVVKVISSTGNYGEIYERHLGQNSEVPIPRGQNELYKKGGVHISPPFN
CK_Pro_NATL2A_00037	Pro	NATL2A	37	LL	LLI	LLI	Hba	CK_00000919	null	ABC_transporter,_substrate_binding_protein,_possibly_Mn2+/Zn2+	MFNKKVISEYIYKKNKILSLSIFLALNILFLTGCVNKNTYKPGNDKPFVLTTFTILADLARNVAGDRLLVKSITKPGAEIHSYQFTPSDIVKTKGAKLIIENGLGLEAWFSKFMISTGDIPNVKLTEGMKPLLIDGDAYSGKPNPHAWMSPKRAMKYVDKIVDAFITIDPDGALEYSSNASTYKAKLESLDKELRDSLSSIPKERRFLVTCEGAFTYLARDYGMKEAYLWPVNAESQVTPRRMVNLIKKIKENEVPTIFCESTVSADAQMEVAKSSGAVFGGTFYVDSLSDLNGPAPTYIDLLRHNVRLITKGLSISKVKK
CK_Pro_NATL2A_00441	Pro	NATL2A	441	LL	LLI	LLI	Hba	CK_00043821	pstS	phosphate_ABC_transporter,_phosphate-binding_protein_PstS	MTFAKKALIFTSLLAVGAGMSATAASRLSGAGASFPAKIYTRWFSDLAKEGGPRVNYQAVGSGSGRKAFIDQTVNFGASDDPMKAKDIAKVTRGLVQIPMVGGTIAFGYNYDCDLKLTQEQAVRVAMGKISNWKEVGCPAGKMTWAHRSDGSGTTKAFSNSMQAFSKTWNLGTGKSIAWPAGVGGKGNAGVAGVIRNTPGAIGYVNQSYIKGEIKAAALQNLSGEYLKPSTESGAKALNGITLDENLAGKNPNPKAKGAYPIATLTWILAYEKGNGRNTKAIQKSLNYLLSDKAQAKAPSLGFVPLKGEILKKSRAAVKRIGK
CK_Pro_NATL2A_01035	Pro	NATL2A	1035	LL	LLI	LLI	Hba	CK_00001600	iraI	ABC-type_Mn2+/Zn2+_transport_system_periplasmic_component	VFLTLNFSNQSKKVKPIINKTVLKSSLVAGAFLFSGINQTAQANTKSIVAVEPLVCDVVSAIAPPSTPVTCLIDRKQDVHDVKITPRQAQTLKSANQVFTLGSEMTPAIKKWLDNPLTVVVGVSAIEIDDHDDHDDHDDHSAAKHDDHDDHDDHDDHSAAKHDDHDDHDDHDDAHGEGAFEWAGVFDLSAGVYKWSFAKVDGDYADPAMKMVILKSGDIEASEELAKELLGSKNSEVKRNNDKLIAQDKAYLLTFNEKKDITTFTVEIKKSGKYAFFTEHMPFEFEADEHFFKDVSGDDVEPISQVPDEGDHHHHDHGGLDPHIWHDPHNIIKMGNVISKNINKKISFFDRETKKVLKERTQSVNSILKDLDQWTQEQIATIPSDQRTMVSKHKAMEYY…
CK_Pro_NATL2A_00105	Pro	NATL2A	105	LL	LLI	LLI	Hba	CK_00000860	phnD	phosphonate_ABC_type_transporter,_substrate_binding_component	MNQKIRGIKLIKIAIAVLSVSNLFSIGSLKAEEILHIGAIPDQNPEHLNRLYKVLSSELSEQLNVQVRYKPVTNYAAAVTAFRTGDLDLVWFGALTGVQARLQSKGSKVIAQRDIDEKFHSVFIANKKSSIQKINNINDLKTLKDKRFTFGSESSTSGRLMPQYFLNKAGLQLKDFKGASPGFSGSHDATLMLVQSGSYEAGALSEEVWKRNLESGRVDPSKVFVIWKTPSYHNYHWIAQGNLDKKFKKGFTKDLTNVFLRFNEKSKKQKKILELFSAKEFIISKNENYNQIEKVGRTIGKIK
CK_Pro_NATL2A_01655	Pro	NATL2A	1655	LL	LLI	LLI	Hba	CK_00000264	null	ABC-type_transport_system,_periplasmic_component	MRRSLRDAFVGFSLLGGLVIFSGAMLWLRDFRLGSKTWEISASFKDASGLAKMSPVTYRGIIVGSVQNISFTPNTVETKIKINNDNLILPKPVIAKIVTSSMLGGDAQLSLISLGKSLNKNELITVNKDCPQKRILCSGDKIKGVEMVSISSLTEGINGIIDEADKQAIVNKVSESIQQFDRTQANLDELVLLSKSELIRAKPIISELTKASFHLNNILESLDNPETLKDIQELASTSSSLTKKIDQMSSDMGNIMEDKELINALKKVTIGLSKLFDDIYP
CK_Pro_NATL2A_01048	Pro	NATL2A	1048	LL	LLI	LLI	Hba	CK_00000076	urtA	ABC-type_urea_transporter,_substrate_binding_component	MKLSKRIFAGLATASLAVTVTACGGSDSSGNFDDTVTVGILHSLSGTMAISESTLVDTEKMAIEEINAAGGVTVDGKSYKIEYIVEDGASDWPTFAEKSKKLIDQDGVPVVFGGWTSASRKAMLPVYESKDAFLYYPIQYEAQECSNNIFYTGATPNQQSEPATDFMYKRSPAAGGDFFLVGSDYVFPRTSNTITKAQVKQLGGKVVGEDYLPLGNTEVAPIISKIKVALPDGGIIVNTLNGDQNVAFFKQIQDAGITPSNGYYVMNYSIAEEEISTIGPEFLEGHYGAWNYMMSIDTPASKKFAKSFKKRWGSDRVVADPQESAYNMVYLWKQAVEDAGTFDDNAVREALVGQTFDAPQGPVEVMANHHLSQTVRIGEINAEGGFTILEETGVVEPQA…
CK_Pro_NATL2A_00704	Pro	NATL2A	704	LL	LLI	LLI	Hba	CK_00001014	dppA		MLKLNCIKNILKVSSILLILLQLSCSQYKKRENIIVASAGKIESLDPAQANTLRTLQILSALGDTLYKINKEGNLSPSLAKDLPKVSKNGLLIDIPLKENISFHDGSIFNAEAMAFSLNRFRKIGTLNYLLNDKIEDIEVKGKFLLRIKLKKPSSSLASLLTSVNLTPVSPNSYSNYKDSFNNKKFIGTGPYFLESFNSSQQIIKPFKNYWGEKPLNKGINFINYSNSSTLFGAIKTKEVDVLISNSIDDLQRLTLNNMAKKDQLKSGEGEPIEIGYITFKSNKLPLKNKVVRKALSYTIDRELISQQVSFGTREPLRSIVPPQLHKKEFKPWPKYNPNTARSLLKTEGYCGTEILSIPLTFRSNVPADKLLALTWRDQIKRDLSDCLEITLNGIESTT…
CK_Pro_NATL2A_00774	Pro	NATL2A	774	LL	LLI	LLI	Hba	CK_00000068	idiA2		MNSIKRLFTSVIAGTLLVSSSFNYVKASEREVRIYSGRHYNTDKQIYKQFAEETGIKIRLIEATGISLVERLKREGSNSKADVILLVDAARISNAAKSGLLQSYRSSKLDKNVPVEYRDPQARWYALTRRVRVMVANPKKVDINSIKDYSDLANPSLDGLVCVRKRSSPYNQSLVANQIVNKGEAQTKEWLKGMISNISQPFFPGDIGVIRAVAQGKCGVGIVNHYYVSRMLAGVNGRKDQRLAKKVKVLTPNPAHVNVSAGGIAKYAENKEEAIQLLEYLASPAGSSGLAGPTFEHPLVGFNKTDEVAQFGGFTPDSVTIDQLGANNKKAIQLMRKADWD
CK_Syn_NOUM97013_01128	Syn	NOUM97013	1128	5.1	VII	VIIb	3a	CK_00003177	null	ABC_transporter,_substrate_binding_,_possibly_Mndomain_protein	MQREQVDPRRVVFLAGVLTFSTNGGASQLRDSDGFSPCFPRFHQRLIPAETRQTLVARWLGIKFFFSFYRDD
CK_Syn_NOUM97013_03015	Syn	NOUM97013	3015	5.1	VII	VIIb	3a	CK_00000023	pstS2	ABC_transporter,_substrate_binding_protein,_phosphate	MPRSFNARALSAAACLTAGLTLAACSSGSGGDDQVKGNLSAAGASFPAAIYQRWFQDLSSQGVNVNYQSVGSGAGVRQFTAGTVDFGASDKPMKAEAIAKVSRGVVQIPMTAGAIAVAYNNPSCKLELTQDQLAGIFLGKITNYSELGCDDKKINVVHRSDGSGTTFNFTNHLSAISPEWKANVGADKSVKWPTGVGAKGNEGVSAQLNQIEGGLGYVELAYVKGDLQAAAVQNASGAKVMPTNATASEALGSIDLGPDLIGSNPNPEGGYPIVTFTWVLAYETGNGDNTPVLKKTFDYMLSDEAQSKAPELGYVSLPPEVVTKAKAAADSIN
CK_Syn_NOUM97013_01216	Syn	NOUM97013	1216	5.1	VII	VIIb	3a	CK_00043821	pstS	phosphate_ABC_transporter,_phosphate-binding_protein_PstS	MLMRICMRGLRLGLVTSLSLVTATGLSAASAQRLRMSGDVAPKRLYQRLLAQLSDSGGPRVDYQVGRPASGRLGLTAQRVDLGVSDSPMRPEDMAKVKQGVVQIPVVGEAIAIAYNKPGCDLKLSQEQLVLLAMGEITNWERFGCASGPIAWIHPADASSATLALTQSMQLFSTQWTLGVDNIVLWPGRNAVAVRSIAGVAERLTQQEGSMGYLPGSAMQDSLRAAAVQNRKGEFVLPSPAAGAAALNAIALDFNLAGFAPNPVAEGAYPITRLSWLLAYRSGNRESTEAVQAVITFLLSDQAQREAAGYGWIPLRGLILETARAAVAKIAI
CK_Syn_NOUM97013_01490	Syn	NOUM97013	1490	5.1	VII	VIIb	3a	CK_00001455	ggtB	ABC-type_sugar_transport_system,_periplasmic_component	MRRTSSRLILVIVSLVASTLLGVSTLARQSETVSILMPAPFADATAELVRSFNQEHKGRIHLNVIRGPLETESISDLAISSLLLGDTPFDGLLMDVTWVAKYAKAGWLAPLDAYFTEQDFASLAPGASEGNHAEGALQRWPLTSDLGLLYWRTDLMEEPPRTPQELETISRRLQTSGQVPFGYVWQGRQYEGLSCVFLEVIDGFGGEWYEPQTGAIGLDEPAGTAAATWLQDLIAKGISPRAVTNYAESESLQSFKSGESAFMRNWPYAWAELQKDDSPVKGKVGITTMVAESNQRPAATIGSWGLSLLQGSDHPQSTIEAIKYLTNEQSQRYLFTNFGYTPTQAALFKDPQLTNAYPSLVAIGEALPYARPRPQTPLYAQMSDVLQRNLSSTLTGVTP…
CK_Syn_NOUM97013_00285	Syn	NOUM97013	285	5.1	VII	VIIb	3a	CK_00000264	null	ABC-type_transport_system,_periplasmic_component	MRRSVREAIVGFSIVGAIAGFAGTMLWLRGVRLGSETWTVTADFQNAGGLAARSPVTFRGIMVGTVRSVQVTPMAVRATLEINNESLQLPLPVKAAVSSASLLGGDAQVELVTTAVPLPKDAPGPKSRRCKDSAILCDGATIRGESAASLATITATLEQLLSEAEKANLIPALVESTKQFGITSQDASTFLNTADEAAENVDALVQELRDELARAQPTVDNLNRATAEAAAAAANINALAEAFNNPETVGDLKQTVTNARDLTARLDSVGGDIEQLTDDQRFMAGLRNVMIGLGAFFEEVYPVQTGPSN
CK_Syn_NOUM97013_01684	Syn	NOUM97013	1684	5.1	VII	VIIb	3a	CK_00001489	natF	ABC-type_uptake_transporter_for_acidic_and_neutral_polar_amino_acids_(N-II),_substrate_binding_protein	MTARRQVISLLSALLALGGCATLGEGGASRLDQIRNRGELRCGVSGKIPGFSFLQRDGRYAGLDVDLCKAFAAAFVGDGGKVQYRPLTAPERFTALRTGEIDLLSRNTTFNLSRDAAGGNGVSFAPVVFHDGQGLLVRRESGIRSLEDLGGQTICVGSGTTTEQNLNDAFQARGLPYTPIKYQDLNQVVAGYLQSRCSAFTSDRSQLASARSGFERPDDHVILPDVLSKEPLAPLSSGGDQRLADAMRWVVFGLITAEEMGITQANVNATLEKATDNPDLTRIRRFLGVEGDLGSKLGLPDDFMVQVIRTTGNYGEIYNRHLGPDSVVPIPRGLNNLSSQGGVLTAPPFQ
CK_Syn_NOUM97013_00144	Syn	NOUM97013	144	5.1	VII	VIIb	3a	CK_00001342	null	putative_ABC_transporter,_sugar_binding_component	MTVLKRRRLFLVGLAMAGLATIGWGCRQASMPAGTLQLWTLQLAPKFNPYMEAVLGSWEQDHPDAPVRWTDLPWGSVERKLLAAVFARTAPDVVNLNPPFAANLASKGGLTDLTPLLPPDAASRYLPSVWAAARDPQAGQIAIPWYLTVRLSLVNGDLLRQAGISEPPRRWQDVPAYAQRVRERTGRYGLFVTVVPDDSAELLESLVQMGVTLLDDRQRAAFNTPEGRKAFAFWTDLYRDGLLPREVVSQGQRRAIELYQSGELALLASGAEFLRSIQTNAPRVAAVTTAEPPLTGADGTANVALMTLAVPRQSDQAADAVKLALFLTNGDNQARFAREARVLPSSMQALAAVRAELEAERPSDPGAAQIRAARLLSAETLERARVLVPATPGVKRLQS…
CK_Syn_NOUM97013_01113	Syn	NOUM97013	1113	5.1	VII	VIIb	3a	CK_00000919	null	ABC_transporter,_substrate_binding_protein,_possibly_Mn2+/Zn2+	MPLPAVVVGLLALLMACSGPNRVPSTDRDATTDARPKVLTTFTILADMASNVAGGRLQVESITKPGAEIHGYEFTPSDIERASGADLIVENGLGLELWARRFTAAAGQVPTVTLTNGLQPLLIEEDAYAGRPNPHAWMSPKTAQHYVDQLVLAFSELDPEGAEAYRSNGELYKARLRTLDAELRQSLATLPESQRLLVSCEGALSYLARDYGLQEAYLWPVNAESQITPRRMARLIDRVKQDQVPAVFCETTVSDQPQREVARAAGSRFGGSFFVDSLSDDNGPAPTLLDLHRHNVKLIRAGLGSPADPTP
CK_Syn_NOUM97013_02948	Syn	NOUM97013	2948	5.1	VII	VIIb	3a	CK_00000076	urtA	ABC-type_urea_transporter,_substrate_binding_component	MSSSLSKRLFAGLAATSLGLAVTACGGGEKASTNAKCDDNGENCTVTVGILHSLTGTMAISEKTLVDTEELAIEEINAAGGVEVDGKKYTIETIVEDGASSWPTFAEKSKKLIDQDNVPVVFGGWTSASRKEMLPVYESKDAFLYYPIQYEGQECSNNIFYTGATPNQQSEPATKFMYEKSPAAGKPFFLVGSDYVFPRTSNTITKSQVEQLGGKVVGEDYLPLGNTEVAPIIAKIKKALPDGGVIINTLNGDQNVAFFKQIQDAGLTPANGYYVMSYSIAEEEISTIGPEFLEGHYGAWNYMMSIDTPASKKFAADFKAKYGEDRQVADPQESAYNMVYLWKAAVEKANSFDNDKVREALVGIEFDAPQGKVTVMPNHHLSQTVRIGQITKDGQFAIL…
CK_Syn_NOUM97013_01125	Syn	NOUM97013	1125	5.1	VII	VIIb	3a	CK_00001600	iraI	ABC-type_Mn2+/Zn2+_transport_system_periplasmic_component	VLDDAVRMIIIRGVIIILMSVAVITSAAGVLLAAATSTPTIVAADGILCDLTKKLVANDAKVICLIPAGADPHTLALRPADRTSLGKANLVLLNGYNLTPALKGVKAGGPVVSLGEIALPNNPQNDPHLWHDPANVAAMANVSVLKFKPLFSGQQIAAINQRRTAMAGVLNSLGSWTAQQVATVPEPQRVLVTGHRAYSFLSKRYGIRELPVIDEYATGGRMRPSSLNAISKAIKASGTKVIFPESLPPSKTMRRISRASGIPLASKALVADGLAPGKSLIQTATSNVCTFVVAQGGRCDQQAAAQLQQRWSAIR
CK_Syn_NOUM97013_01709	Syn	NOUM97013	1709	5.1	VII	VIIb	3a	CK_00000860	phnD	phosphonate_ABC_type_transporter,_substrate_binding_component	MPTRERRAVALLAVLLCQGATVLPVVAQPTLKVGAIPDQNPERLNRLYGQLSDELSERLDVKVRYVPVSNYPAAVSAFRSGGLDLAWFGGLTGVQARLQTPGAQVLAQRDIDARFRSVFIANTNSGLQPITSINGLTSLRGKRFSFGSESSTSGRLMPQHFLAKAGVTPSQFSGGRPGFSGSHDATIAVVQSGAYEAGALNEQVWTSAVKDGRVNTEKVTVIWRTPEYVDYHWVVRPNLDQRFGAGFTGRLRKAILAIQPTTPRQAMILELFAAKRFIPAEASQYEPIERVGRELGKIR
CK_Syn_NOUM97013_00899	Syn	NOUM97013	899	5.1	VII	VIIb	3a	CK_00001014	dppA		LRTLLKVSAAAAIGLSQSACQPSRPNDRFTVASAGRITSLDPAQASTFGAQQVISALGDTLYTRSVGGDLLPSLAAGLPEISDDGLTVTIPLREDVLFHDGTPFNAEAMAFSLRRFLAIGTLSYVVGDRIKAVETPSVYELRLRLNRPSSSLENLLTSTNLTPVSPTAYRDYQDRFLNDNFVGTGPYRLASFQAVQQRLEPFDRYWGQAPSNPGLNLIYLSNSTALFGAIRSGEVDVLISDSIDEDQRLALNRLAEKGRLRVGEGPALVIGYITLLSNSGPLKNPVLRQALAYSLDRPLISQRVSHGLRPPLLSLVPPGLPGGDVDPWPRHDAAQARNLFLKAGYCNGKVFTLPFTYRTNVPADRLMALTWQAQIQRDLSDCLALKLDGVESTTVYRQL…
CK_Syn_NOUM97013_01180	Syn	NOUM97013	1180	5.1	VII	VIIb	3a	CK_00000068	idiA2		MKFLAASLLASLAFMPLSIHAREVRVYSGRHYNTDRQSYKAFTEQTGIKVRLIEASGISLVERLKREGSNTKADVIILVDAARINNAAKAGLFQPIASSKLKSEVPSRYRDPGNRWFGLTRRVRAIVVNPNVVNPAKVRTYAQLASPDLKGKLCLRNRKNVYNQSLVADQLALRGEASTKAWLKGVTANVAQPYFSGDIGLIRAVAQGKCGVGVVNHYYLARMLSGVNGTKDQQLARQVSIVMPNPAHVNISAAAVSRYAKNKPEAIQLIEFLASPNGSAGLAGPTYEFPLRGVGSSTYLKGMTKFTPDNVTVSQLSAFNPQAIRLMAQAGWK
CK_Cya_NS01_02740	Cya	NS01	2740	5.2	5.2	5.2B	1	CK_00000264	null	ABC-type_transport_system,_periplasmic_component	VREAIVGFSLVGAIVSAVGFSFWLRGLSLTRQFWTLNASFQQASGLAARSPVVYRGVMVGSVRSVRVTPGAVEADLEITDPSLRLSLPVRAEVVQGSLLGGEAQVALISTGPAPNASAPPPRSPDCPREQMLCDGSSIKGSEAASLSTVTNLMQQLLEQGDREQLIQKLAGVAISVDQTSKQATAFLKDGQVLVGQGESLVNSLDRSVQDAQPTIANLNASSAHLRRLIAALDNPKTVAELQRTVSNAEQLTARWDAVGGDVNQLTSDPRFMDGLRNVTVGLGKFFEELYPAQTGAAREPAADAASGGDKARHGRGTQRRPNAPEQAAEAFPMPTPR
CK_Cya_NS01_02991	Cya	NS01	2991	5.2	5.2	5.2B	1	CK_00000023	pstS2	ABC_transporter,_substrate_binding_protein,_phosphate	LRRSTAALALSGLTLSVAACGGTGGGGGGITGTLNGAGASFPSAIYQRWFKDMSADGVNVNYQSVGSGAGVRQFLAETVDFGASDKPMGEEEIAKMPRGVLQIPMTAGAIAVAYNNPGCELKLSQQQLADIFLGKITNYSELGCDDKTITIVHRSDGSGTTFNFTNHLAAVSPEWKAGPGADKAVNWPTGVGAKGNEGVAAQLTQLEGGIGYVEVAFVKDPLQSAALENGSGEVVMPTNATESEALASIDLGEDLTGSNPNPAKGYPIVTFTWILAYKSGNGDKTPLLQKVFNTMLAEPAQSLAPELGYVTLPPSVVEKAKAAVAMISE
CK_Cya_NS01_01023	Cya	NS01	1023	5.2	5.2	5.2B	1	CK_00000860	phnD	phosphonate_ABC_type_transporter,_substrate_binding_component	VTTRERWAVALAGLLLIGLLPTACTPRPDGATAPNGSSSEAARPNEKRVLRIGAIPDQNPEKLNRLYGLVAEELSEQLKVPVQFVPVTDYTAAVSAFRTGDLDLVWFGGLTGVQARLQKPGARALAQRDIDRSFHSVFIANPSSGLKPFSAQSDLTQLKGKRFTFGSESSTSGRLMPQYFLDQAGVQLSDFAGGNPGFSGSHDALIALVQSGTYDAGVVNEQVWRSRIEEGKVDTTKVVELWRTPGYANYTWVVQPGLDKDYGEGFTERLEQAFTGLDPSDPRQAQILELFGAETFVPASNKQYEAIEAVGRQVGKVR
CK_Cya_NS01_03020	Cya	NS01	3020	5.2	5.2	5.2B	1	CK_00000076	urtA	ABC-type_urea_transporter,_substrate_binding_component	MVQHISRRLLAGIGASVVSVTLVACGGGGGDSAGDFDGEVKVGILHSLSGTMAISETTLKEVEEMAIKEINDAGGVKVGDKSYKIVAISEDGASDWPTFAEKSQKLIDSDNVAVVFGGWTSASRKAMLPVYEAKNHMLFYPIQYEGQECSRNIFYTGAVPNQQAEPAVDWLMKTYGDELGKKVYLVGSDYVYPRTANTIIKEQMKALGGEVVGEDYIPLGNTEVAPIIAKIKEAFPDGGIIINTLNGDSNVALFKQFKAAGIDPAKYPIMSFSIAEEEIRQIGPEYTTGTYATWNYFMSLDTPASKKFTEDFQAMYGEDRVVGDPAESAYNMVYLWKNAVEKAGTFEDLDKVRETMIGITFDAPQGEIKMFPNHHTSERVLIGEAMPDGQFKILQDSGK…
CK_Cya_NS01_01092	Cya	NS01	1092	5.2	5.2	5.2B	1	CK_00002249	null	putative_nitrate_ABC_transporter,_substrate_binding_protein	VRIGYSAWPGWIPWKVTEEKGLFGLPVTLQWFDGYLDSINALNAGQLDCNSQTLGDTISSIAGGAELQVVLTNDNSTGNDQIIVAEGITSLADLKGKKVAAEEGTVDHYLLLLGLEQAGLSADDITFVPLETGAAAAAFVAGQVDAVGVFAPFTTQALKRAGSTTLFSSADFPGAISDHLVCRTEFVANNPEKVQKVVDAWFATLAEIKANPGPSLAILSARAGVSEAEYKEYDAGTTIFSLEDNLKALQPGTTMASLPFAAEQISTFLQDVGLATSPPDLDGLFAAQFVEAAKTP
CK_Cya_NS01_01863	Cya	NS01	1863	5.2	5.2	5.2B	1	CK_00001489	natF	ABC-type_uptake_transporter_for_acidic_and_neutral_polar_amino_acids_(N-II),_substrate_binding_protein	MPRALPSRCPAAAMACPPERTGPAAGPTPARKPAGLALMALLAALPLAACAPEGGAGSQSPKLSAITGRDKLVCGVEGTLPGFSFVEADGTYSGLDVDTCKAVAAAVLGDPSKVEYRNLNSSERFAALASGEVDMLARNTTATLSRDAAGGNGLSFAPTTFYDGQGVMAPVSRGISGLRDLAGQPICVESGTTTELNLADRMREINVPYTPLKFQTSDQTYAAYLGGRCVAVTSDRSQLAGKRSSFPAPDEHQLLPDVLSKEPLSPASTNADPAWADALRWVVFALIQAEEWGITQANLEAKVAEAEANTNLADLRRFFGVEGDFGRQLGLPADFTVQAIAAVGNYGEIFERNVGTSSRLKLERGLNKLWNEGGMLYAQPFR
CK_Cya_NS01_01434	Cya	NS01	1434	5.2	5.2	5.2B	1	CK_00053501	cbiN	cobalt_transport_protein_CbiN	MTDSGKQRPQGNWLLVLAVVALSALPVLVVRGEFSGADGQGMDAISEIQPSYRPWFNAVVALPSGEVESLLFASQAALGAGVIGYVIGLYKGRALNRGDESPD
CK_Cya_NS01_00121	Cya	NS01	121	5.2	5.2	5.2B	1	CK_00001342	null	putative_ABC_transporter,_sugar_binding_component	LRLLAMAGASAGLSGALGACGGRGGGGVGPDGRRELNVWTLDLAPRFNDYLAAVIAAWEAQNPGIRVRWTDVPWGSVERKLLAAVFARTAPDLVNLNPPFAANLASKGGLLDLEPVLPAGAEQRYLPRIWQAGQQDGSQFAIPWYLTARITMANRELLQQAGYAAPPSRWDQVPAYAEAVRRRTGRYALFTTVVPDDSAELLESMVQMGVRLLDDRRRAAFDSPAGRRAFAFWSDLYRRGLLPREVVSQGYRRAIELYQSGDLAQVSTGPDFLRNLQTNAPGIAARTGPFPPLTGADGAANVAVMNLVVPKQSAMAAAAVSFGLFLTNADNQYRFAEEARVLPSAVAALERLQASLRQQESGAPAEQQLVENARLLSATTLERAQVLVPAIPGIKRLQT…
CK_Cya_NS01_01590	Cya	NS01	1590	5.2	5.2	5.2B	1	CK_00002462	znuA	ABC_zinc_transport_system,_substrate-binding_protein	MSVLLSCLRRSGLLGLALLLVACGAPQQTADSESGEPGLKVVTTFLPITLFTRAVAGDCAEVNALIPPSSSPHDFQAKPGDLASLREAQVLVKNGLEMESFLDKLVASAENPDLVVIDSSQGVTTIASQEEHDHNEADHAEEHGHGHAHGEVNPHIWLDPLRAVQQVETIRDGLVKADPSCAEGYRRNAEAYTEELKGLNTEIASQLKPFEGKTFVAFHDFAPYFAERYGLKAEYLVDVPEMNPSPADLQRVSEIVEQTQLRALLSEPQEGDRSFNALAKDLGVRISVFDPMETSSEQAALDPGTYFNVMRGNATNLRQAFSQ
CK_Cya_NS01_00146	Cya	NS01	146	5.2	5.2	5.2B	1	CK_00001455	ggtB	ABC-type_sugar_transport_system,_periplasmic_component	MVVALAGGVGGWRSLAGAQEPTTVRVLMPAPFADATAEQVAAFNRDHRDLRIAVTRGPFETESVSDLAISSLLLGDSPYDLLLMDVTWTAKYAAAGWLLPLDDWLGAEALEPLAPGARAGNRIDGRLWRLPLVADMGLLYWRTDLMDAPPRTPAELVAVSEQLQRQGRVRWGYVWQGRQYEGLSCVFLEVLHGFGGAWQADQPGMGLLTPAADQAAAWMRSLIDTGVSPAAVANFAEPEALQSFEAGDAALMRNWPYAWQELQRPQSAVAGKVGVTTMVAEPGQTSGATQGSWGLSVLAGTAHPAEAVQVLQALSGAESQRQLVRRWGYTPTLTALFDDPELVLERPLLPVLQQALEAVVLRPINPGYAQLSDIVQRQLSGVITGDTPPAQAMDRAGRA…
CK_Cya_NS01_01437	Cya	NS01	1437	5.2	5.2	5.2B	1	CK_00043821	pstS	phosphate_ABC_transporter,_phosphate-binding_protein_PstS	MTFAKKACIAIGATAAGLTAVTAVIHPSLAQATISGAGASFPAPFYQRAFAGVANRVRVNYQSVGSGAGVRQFVAGSVDFGATDEPIRSAESAKVKRGVVQFPAVGGTIAVAFNKADCAKLNLTQKQLVDIFLGRITSWEQLRCGRGKITVVHRSDGSGTTFAFTNSLSAFSPEWKRKVGEGKAVKWPVGLGGKGNEGVAGVLTNTPGGIGYVNQAFVRGKLKSAALQNRAGRFVMPTRASGAAALNNIKLDGNLAGENPNPAGANSYPISTLTWILAYQRGNGAKTNSIRTAMNHLLSPAAQNQAASLGYVPLEGNILNQARRAVGRISP
CK_Cya_NS01_01548	Cya	NS01	1548	5.2	5.2	5.2B	1	CK_00000919	null	ABC_transporter,_substrate_binding_protein,_possibly_Mn2+/Zn2+	LSGFGRPLAAALASLLLAACDAPSPEARQDPADDRPVVLTTFTVLADMARQVAGDRLQVDSITKLGSEIHGYEPTPSDVERASRADLILENGLNLELWSRRFTAAAGNVPVATLTEGIAPLPIAEDAYAGKPNPHAWMSPRKAKRYIDNIVSAFSRLDPEGAASFQANGEAYKQQLAQLDQELRASLATIPESRRVLATCEGAFTYLAHDYGLTEAYLWPVNAESQVTPKRMARLIDTVRDRQVPAVFCESTVSDASQREVARAAGATFGGTFYVDSLSTPDGPAPTLLAMQRHNVGLIQRGLGTPQSNGVTP
CK_Cya_NS01_02175	Cya	NS01	2175	5.2	5.2	5.2B	1	CK_00001014	dppA		MPQRLCSGLLQACLAVAMAGCLPQQGGAPGATGRPEDTPDRLVVASRNRVDTVDPAGAFTFGAMQLLSALGDPLYAVSDTGELEPRLALAPPQLSADGRTATIPLRRGVRFHDGTPFDAAAMVFSLERFLAIGKLSYLLGDRVSDVRAVDSHTLELELRQPFAPLAELLSAVALTPLSPTAYRQHGDSLLNDRFVGTGPYRLTFFSKQQQRLEPFEGYWGEQPANDGLDLVSLSNSTALFGALISGEVDVLLSTSLEIDQQAALRSRARRGELQESRGPALEISYLTLLSDQPPFDDPRLRQALALSLDRATISERVTLGLRAPLRELVPPSLPGSDPTAWVSYDPERARELYRQAGYCQGKQLPLPLTFRSNIPSDRLFALTWQAQLQQDLGDCVRLE…
CK_Cya_NS01_01902	Cya	NS01	1902	5.2	5.2	5.2B	1	CK_00001829	sphX		MTTHQRGALYLATPLALAALLAGCGQAPTPQAGPIRITGSSTVFPILKLAVAGYGATARGRDVTVELSEVGTSAGLRAFCAGEAPIANASRPISTEELQACAAKGITFIELPLAFDAISVVVSGGNDWASSISTQELSRTWSAPAQGTVKAWNQVNSDWPERPLRLCSPGKDSGTFDYFNEAINGNKANSRTDVETSEDDNVIVACVADDPNAMGYLGFGYYKANAEQLKALAVDAAAGRAVAPSLQAVQDGSYQPLSRPLFIYVNDQEMRANDAIRSFVGFTVGNGLRFVEEAGSIPLPPDTYRLVESKLYRHILGTSFGGDLPVGLPIAEALRRSFDDTRKPEYR
CK_Cya_NS01_00929	Cya	NS01	929	5.2	5.2	5.2B	1	CK_00057079	idiA1		MISSTLSGRAVGKLALALVVSLGAIGCANQKQDAADSSAVPPELAGTEVGVYSGRHYNTDKELYKEFTERTGIEVKLLEAKDDALIERLRSEGENSPADLLVLVDAARLDKATRMDLFQPTESPALQQDVPAELRDSKGRWFGLTRRVRAVIVNPELVDPATITTYADLTKPELKGQLCLRNSKSVYNQSLVADQMIQQGDDATKGWVQGMVANVEQPFFTSDTPMSRAVAKGDCGVAVVNTYYVARMLSGENGAEDKELAGKLKVVFPDPSHVNISGAGVTRHASNPEGARLLLEFLASPTGGKGYAEANNEYPLSGYGDNEVLKTFGTFKANGVSAEQMGTKNQDAVALMQASGWK
CK_Pro_PAC1_00011	Pro	PAC1	11	LL	LLI	LLI	Hba	CK_00001489	natF	ABC-type_uptake_transporter_for_acidic_and_neutral_polar_amino_acids_(N-II),_substrate_binding_protein	MIKKIMRRLLSVIVGLAALSAGCATTNQDNSSRLNLIKNRNELICGVSGKIPGFSFLKSDGTYQGLDVDICKAFAAAIIGDSEKIQYRPLTAAERFTAIKTGEIDLLSRNTTFTLSRDSSGGNGLTFAPVVFHDGQGLMVKKESKISGLQDLANKSICVGSGTTTEQNINDAFESASLPYTPIKYQDLNQVVAGYLQGRCSAMTSDRSQLAAARSGFKNPKEHIILDDVLSKEPLAPASDGQDQKLADAMRWVVFSLISAEEQGITKSNIDKKVQIAKNNPQLKPLRRFLGIDGGLGEKIGLSNDFVVKVISSTGNYGEIYERHLGQNSEVPIPRGQNELYKKGGVHISPPFN
CK_Pro_PAC1_00643	Pro	PAC1	643	LL	LLI	LLI	Hba	CK_00043821	pstS	phosphate_ABC_transporter,_phosphate-binding_protein_PstS	MLSLLLRRRPFMSFAKKSLVLSSLIILGSGGSAFAGARLSGAGASFPAKIYTRWFSDLAKERGPRVNYQAVGSGSGRKAFIDETVNFGASDDPMKATDIAKVTRGLVQIPMVGGTIAFGYNYDCDLKLTQEQAVRVAMGKITNWKEVGCPEGKLTWAHRSDGSGTTKAFTNSMQAFSKTWTLGTGKSVAWPAGVGGKGNAGVAGVIRNTPGAIGYVNQSYIRGEIKAAALQNLSGEFLQPTTEAGAIALNGIQLDKNLAGNNPNPKAKGAYPIATLTWILAYETGNGKNTDAIKDSLNYLLSDKAQAKASSLGFVPLKGDILAKSRAAVKRIGK
CK_Pro_PAC1_01821	Pro	PAC1	1821	LL	LLI	LLI	Hba	CK_00000919	null	ABC_transporter,_substrate_binding_protein,_possibly_Mn2+/Zn2+	MFNKKVFSEYIYKKNKILSLSIFLALNVLFLTGCVNKNTYRPSIERPFVLTTFTILADLARNVAGDRLLIESITKPGAEIHSYQFTPSDIVKTKGAKLIIENGLGLEAWFSKFMSSTGDIPKVKLTEGIKPLLIDGDAYSGRPNPHAWMSPKRAMNYVDKIVDAFIEIDPDGALEYSSNASTYKAKLESLDKELRDSLSSIPKERRFLVTCEGAFTYLARDYGMKEAYLWPVNAESQVTPRRMVNLIKKIKENEVPTIFCESTVSADAQMEVAKSSGAVFGGTFYVDSLSDLNGPAPTYIDLLRHNVRLITKGLSISKVKK
CK_Pro_PAC1_01272	Pro	PAC1	1272	LL	LLI	LLI	Hba	CK_00000264	null	ABC-type_transport_system,_periplasmic_component	MRRSLRDAFVGFSLLGGLVIFSGAMLWLRDFRLGSKTWEISASFKDASGLAKMSPVTYRGIIVGSVQKINFTPNNVLTKIKLNNDNLILPKPVIAKIVTSSILGGDAQLSLISLGKSLNKNELIKVNKDCPRKRILCNGDEIKGVKMVSISSLTEGINGIIDEADKQAIVNKVSESIQQFDRTQANLDELILLSKSELTRAKPIISELTKASFHLNNILESLDNPETLKDLKELASTSSSLTKKIDQMSSDMGNIMEDKELINALKKVTIGLSKLFDDIYP
CK_Pro_PAC1_00975	Pro	PAC1	975	LL	LLI	LLI	Hba	CK_00000076	urtA	ABC-type_urea_transporter,_substrate_binding_component	MKLSKRIFAGLATASLAVTVTACGGSDSSGNFDDTVTVGILHSLSGTMAISESTLVDTEKMAIEEINAAGGVTVDGKSYKIEYIVEDGASDWPTFAEKSKKLIDQDGVPVVFGGWTSASRKAMLPVYESKDAFLYYPIQYEAQECSNNIFYTGATPNQQSEPATDFMYKRSPAAGGDFFLVGSDYVFPRTSNTITKAQVKQLGGKVVGEDYLPLGNTEVAPIISKIKVALPDGGIIVNTLNGDQNVAFFKQIQDAGITPSNGYYVMNYSIAEEEISTIGPEFLEGHYGAWNYMMSIDTPASKQFAKSFKKRWGSDRVVADPQESAYNMVYLWKQAVEDAGTFDDNAVREALVGQTFDAPQGPVEVMANHHLSQTVRIGEINAEGGFTILEETGVVEPQA…
CK_Pro_PAC1_00960	Pro	PAC1	960	LL	LLI	LLI	Hba	CK_00001600	iraI	ABC-type_Mn2+/Zn2+_transport_system_periplasmic_component	MSNFSNQSKKAKPIINKTVLKSSLVAGAFLFSGINQSAQANSKPIVAVEPLVCDVVSAIAPPSTPVTCLIDRKQDVHDVKITPRQAQTLKSANQVFTLGSEMTPAMKKWLDNPLTVVVGVSAIEIDDHHDDHDDHSAAKDDDHDDHDDHSAAKHDDHDDHDDHGDTHGEGAFEWAGVFDLSAGTYKWSFAKVDGDYADPAMKMVILNSGDIEASEELAKELLGSQNSETKRNNDKLVAQEKAYFLSFNEKKDITTFTVEIKKAGKYAFFTEHMPFEFEADEHFFKDISGDDVEPIAQVPDEGDHHHHHDHGGLDPHIWHDPHNIIKMGNVISKNINKKISFFDRETKKVLKERTQAVNSILEDLDLWTQKQVATIPTDRRTIVSKHKAMEYYGDAFGLK…
CK_Pro_PAC1_01895	Pro	PAC1	1895	LL	LLI	LLI	Hba	CK_00000860	phnD	phosphonate_ABC_type_transporter,_substrate_binding_component	MNQKRRGIKLTKIAIAVLSISNLFSIASLKAEEILHIGAIPDQNPEHLNRLYKVLSSELSEQLNVQVRYKPVTNYAAAVTAFRTGDLDLVWFGGLTGVQARLQSKGSKVIAQRDIDEKFHSVFIANKKSSIQKINNINDLKTLKKKRFTFGSESSTSGRLMPQYFLNKAGVQLKDFKGASPGFSGSHDATLMLVQSGSYEAGALSEEVWKRNIERGRVDPSKVFVIWKTPPYHNYHWIAQGNLDKKFRKGFTKDLTNVFLRFNEKSKKQNQILELFSAKKFIISKNENYNQIEKVGRQIGKIK
CK_Pro_PAC1_01545	Pro	PAC1	1545	LL	LLI	LLI	Hba	CK_00001014	dppA		MLKMNCIKNILKVSSILLILLQLSCSQYKKRENIIVASAGKIESLDPAQANTLRTLQILSALGDTLYKINKEGNLSPSLAKDLPKVSKNGLLIDIPLKENVSFHDGTIFNAEAMAFSLNRFRQIGTLNYLLNDKIEDIEVKGKFLLRIKLKKPSSSLASLLTSVNLTPVSPDSYSNYKDSFNNEKFIGTGPYFLESFNSSQQIIKPFKNYWGEKPLNKGINFINYSNSSTLFGAIKTKEVDVLISNSIDDLQRLTLNNMAKKDQLKSGEGDPIEIGYITFKSNKLPLENKVVRKALSYTIDRELISQQVSFGTREPLRSIVPPQLHKKEFKPWPKYNPNTARSLLRTEGYCRTEILSIPLTFRSNVPADKLLALTWRDQIKRDLSDCLEITLNGIESTT…
CK_Pro_PAC1_00625	Pro	PAC1	625	LL	LLI	LLI	Hba	CK_00000068	idiA2		MNLIKRLFTSVIAGTLLVSSSCNHVKASEREVRIYSGRHYNTDKQIYKQFAEETGIKIRLIEATGISLVERLKREGSNSKADVILLVDAARISNAAKSGLLQPYRSSKLDKNVPVGYRDPQARWYALTRRVRVMVANPKKVDINSIKDYSDLANPSLDGLVCVRKRSSPYNQSLVANQIVNKGEAQAKEWLKGMISNISQPFFPGDIGVIRAVAQGKCGVGIVNHYYVSRMLAGVNGRKDQRLAKKVKVLTPNPAHVNVSAGGIARYAENKEEAIQLLEYLASPAGSSGLAGPTFEHPLVGFNKTDEVAQFGGFTPDSVTIDQLGANNKKAIQLMRKAGWD
CK_Cya_PCC6307_01690	Cya	PCC6307	1690	5.2	5.2	5.2B	1	CK_00043821	pstS	phosphate_ABC_transporter,_phosphate-binding_protein_PstS	MTPPQQRPLAQLRRACLPGGLAALTLTISACGAGGGGLPSLNGAGASFPAPAYQRWAADYKTAKGSQVNYQSVGSGQGVRSFLAGSVDFGATDEALSDEDFKAGTAGKRGAVQIPMLGGTISPAYNNPDCPDLKLTQAQLADIFLGKITNWSALGCPSRPLTVVHRSDGSGTTFNFTNALACFSEEWKKKVGAGKAVQWPVGLAARGNEGVAGVIQNTAGTIGYVNQAFLRGTVKPAALQNKAGTFVLPDASSGAAALNNIKLDERLAGEDCNPEGADSYPIVAFTWILAYQSGQGEPKAEAVRTFLLWALEEERQKQAAELGFVPLSGDVLKRAREEVAKIKG
CK_Cya_PCC6307_01071	Cya	PCC6307	1071	5.2	5.2	5.2B	1	CK_00037708	null	null	VAAPLAVAVALGGSGTLLPLNAQAQQPAKNQELLLVSYAVTKAAYDKIIPRFTADWKKRTGQSVVIRTSYGGSGSQTRAVIDGLAADVVGLALTADTLKLQEAGLIRPGWEKENPNNSIITNSVVAFFVRPGNPKKIRTWNDLDNKNVEVITANPKTSGGARWNFLGLWGSVTETGGNEARARAFVTNVYRNVDTLPKDAREATDVFVKRNQGDVLLNYENEAILARKSGTWTTPYIVPTTNILIEGPIAVVDRNVDRKGTRKVAEAFARYLYSEPAQRAFAEEGFRPVNAKVKAETRSRFAPVSKLFTARDFGGWDTINKRFFGKGGLWDSIFSKSR
CK_Cya_PCC6307_02546	Cya	PCC6307	2546	5.2	5.2	5.2B	1	CK_00031409	null	ABC-type_uncharacterized_transporter,_periplasmic_component	MARTPGASRRQALRLLGGAAAAGTLVAAGCNARRRPPGPPRLGLVQYVRGAAPDAARRGFVQALAKAGFRPPAGVTLLERFADGSMAKGRAHVKDLLEAGVDMLVAIGTPPLTAILAIAPARVPVVFLYCSNPWGAGAGTSYTRHRPNVVGTVSTSPLAEQLDLARRITPGLASVGLVFNPSEANASFEAELLRREAAPRSLAVVVEPVAGPAEVTRAADALAAHRVAALVRVGDYATSVGFPALAAAGLRHRLPVYSVDPSDIATPGCLAVVGWDPEADGAQAGALAVQVLRGRSAATMAFEPVTRKLLLLNRRTARAIGVTLPTQLLRQADRVEG
CK_Cya_PCC6307_02541	Cya	PCC6307	2541	5.2	5.2	5.2B	1	CK_00000076	urtA	ABC-type_urea_transporter,_substrate_binding_component	MSLHLSRRLAAAIAATAVSVTLVSCGGESGSGGNFDGEVKVGILHSLSGTMAISETTLKEVEEMAIKEINDAGGVKVGGKSYKIVAVSEDGASDWPTFAEKAQKLIDSDKVAVVFGGWTSASRKAMLPVFESKNHILFYPIQYEGQECSKNIFYTGAVPNQQAEPAVQWLMDKFGDKLGKKVYLVGSDYVYPRTANTIIKEQMKALGGETVGEDYIPLGNTEVAPIIAKIKKAFPDGGIIINTLNGDSNVALFKQFKASGIDPAKYPIMSFSIAEEEIRQIGPEYTTGTYAAWNFFMSLDTPASKKFTSDFQAMYGADRVTGDPAESAYNMVYLWKNAVEKAGTFEDLDKVRKDMIGITFAAPQGEIKMFPNHHTSERVLIGEAEPTGQFKILYDSVKA…
CK_Cya_PCC6307_02220	Cya	PCC6307	2220	5.2	5.2	5.2B	1	CK_00001342	null	putative_ABC_transporter,_sugar_binding_component	MARMSSRSSLPSRLPRRQALRLLAAPFALALAAGACARPPASGRGKVLNVWTLDLAPRFNDYMGRVIAAWEQAHPGVTVRWTDVPWGSVERKLLASVFARTAPDLVNLNPNFAANLASKGGLRDLTPLLPADAAERYLAGIWISGQQGGEQFGIPWYLTARVTIANRRLLQKAGLAAPPRRWEEVPAYAEAVRRRTGRYALFVTVVPDDSGELMEALVQMGVRLLDERQRAAFNSPAGRRAFAFWSDLYRRGLLPREVVSQGYRRAIELYQAGDLAQVASGPDFLRNLQTNAPGIAATSAPFPPLTGASGEANVAVMNLVVPRQSAMAPEALSFALFLSNAANQLAFAEEARVLPSSRGALASLEGRLRAAVPTGGQERLVHSARLLSIETLAAARVLV…
CK_Cya_PCC6307_01072	Cya	PCC6307	1072	5.2	5.2	5.2B	1	CK_00037708	null	null	MLCRIVDQKTVVSPLARSAAPLAITGLLLGGLALTGCSPRPEGGGGAGADAGGAPQELLLVSYAVTKGAYDRILPKFEADWKARTGQTISVKTSYGGSGSQTRAIIDGLDADVATLALAGDVLKLQEAELVQPGWEKDLPGGSIITHSVVAFVTRDGNPKGVRTWADLAKPGVTVVTANPKTSGGARWNFLGLWGSISQTGGSEAQAKAYVSSVYRNVDNLPKDAREASDVFLKRGQGDVLLNYENEAILAKRSGDLKAPFIVPEVNIRIEGPVTVVDRNVDRKGTRKAAEALAAYLQSEPAQEIFAEEGFRPVSPGVWSRVKDRFAPVKQLFIAGDFGGWKQINDTFFGKNGVWDQLFSSSR
CK_Cya_PCC6307_00954	Cya	PCC6307	954	5.2	5.2	5.2B	1	CK_00023352	cmpB	high_affinity_ABC-type_bicarbonate_transporter,_permease_component	MTLTTPNTPSSGPLLWWKRNRKLILPPVFGILGFLLVWQLSASLGLTRLPGPLSLFTEVRTRDLLLYPFYDRGGLDKGLFWQTMASLGRVAQGYFLAAVVGIGAGIAVGLNKTLNRAFDPLFQFLRMVAPLAWVPIALVIFQKNQPAAIFVIFITAVWPILINTAEGVRQIPQDYHNVALVLQMSKKTFFTKVLIPSALPYIFTGLRISIGLAWLAIIAAEIVMSGIVGIGFFIWDAYQQNYVSDILLAVLWIGGIGLLLDRLMAWLQSRISPGQ
CK_Cya_PCC6307_00997	Cya	PCC6307	997	5.2	5.2	5.2B	1	CK_00002249	null	putative_nitrate_ABC_transporter,_substrate_binding_protein	MLKTTFFRRQRRAIALALMAALGGGLLAGCQQPASQETPVKIGYSAWPGWFPWKVTEVTGLFDKQGVAVSMQWFDGYLDSINALNAGQLDCNSQTLNDTISSVAGGADLQVVLQNDFSTGNDQIIAAAEIKSIPDLKGKKVAAEEGTVDHFLLLKVLKDAGLSAKDITFVPLETGAAAAAFAAGKVDAAGVYAPFTTQALKRPGSRALATSKDHPGAISDLLVCRTEFVAKNPEKVQKIVNAWFATLTTIKDDPAGTLPILVERSGVSEAEFNEYNAGTTIQTLEENRSNFKLGTTMLSLPYAAEQISAFLVETGLAKTKPDLTNLLNSQFVDNAR
CK_Cya_PCC6307_02448	Cya	PCC6307	2448	5.2	5.2	5.2B	1	CK_00003072	nrtA	ABC-type_nitrate/nitrite_transporter,_substrate_binding_component	MSNLSRRKFLITAAGTTAGAIWLSACGGKKEVATPAAAPAAGGADAPEVTGVSLGFIALTDAAPLIIAKEKGFFAKHGMPEVKVMKQTSWAVTRDNLELGGGGGGIDGAHILTPMPLLLAAGKITKSQQPLPMATLARLNLQGQGLSVSKDFLANKLTIDNKAGLADAVAATAKTGRKFKAAVTFPGGTHDLWMRYWLAANGIDPNKDADLVVVPPPQMVANMQTGTMDTFCVGEPWNQRLVNKKLGYTAAETGELWKFHPEKSFSMRADWVAKNPKATKALLMAVLEAQMWCEDPANLDELCEITSKDRYFKASVADIKPRLAGTFDAGDGRTVTDSPYRMRFWSENASFPFKSHDQWFVIEDMRWGYLPASTDVDALVNQVNRADLWKEAAKAIGQD…
CK_Cya_PCC6307_01092	Cya	PCC6307	1092	5.2	5.2	5.2B	1	CK_00002462	znuA	ABC_zinc_transport_system,_substrate-binding_protein	MIQPPVRRPVLALAAGLSALLLGCRPAVQAPEAQPPQAQAGRADRPRVVTTFLPITLFTRAVAGDCAEVSALIPAASGPHDFQARPGDVAALKNARVLVKNGLEMESFLDKLVKGAENPDLKVIDSSRGIATLENPEASGESKAEAHDDHGHDHAHDHGPINPHIWLDPVRAAQQVDNIRDGLIAADPACADGYRRNAAAFSGQLRQLNTDFEKQLAPFRGKTFVVLHDFAPYFADRYGLRAEYLVDVPEQNPSPADLARVAETVKRTQLKALLSEPQEGNRSFNALAGDLGIRISVFDPMETGTEEASRNPATYAEVMRRNVSDLVSAFR
CK_Cya_PCC6307_00614	Cya	PCC6307	614	5.2	5.2	5.2B	1	CK_00001455	ggtB	ABC-type_sugar_transport_system,_periplasmic_component	MAARPPFSSLRRWRSLPRLLTLAFLALLSSAALLVLLPGSGQSTSGLSSTPTAAAEPVPVRVLMPAPLADAVAAPVAQFNASTPGVVLEVIRGPLDTETISDLATGSLLLGEAPFDLLLVDVSWLARYVAAGWFEPLERWFGPELLAAMEPGARLGNGLDGHLWRMPLTGDTGLLYWRTDLMERPPRDTDELVAISRDLQRRGKVRWGYLWQGRQYEGLSCVMVEVLHGFGARWWNSSSARTELDSPEAVAAARWLAALLRDGVSPPAVASYAENDTLQSFAAGEAAFLRNWPYAWREIEKGGGPVKGKVGVTPMVGAPGEQGGGTLGTWGLSLIKGSPHPEEAVAAIRWLTGPIVQRQLAIEQGYAPTWSALYMDPDLQRQAPLLAVQRQALQHPQLR…
CK_Cya_PCC6307_02446	Cya	PCC6307	2446	5.2	5.2	5.2B	1	CK_00032631	nrtC	ABC-type_nitrate/nitrite_transporter,_ATP-binding_component	MAALFTVDHVTQAFPLPGGGEYVALRDIFLDIAEGEFISLIGHSGCGKSTLLNLLAGLTTATQGGILMSGRQVTDPGPDRMVVFQNYSLLPWLTVRQNIALGVDNVIAASDRRERDAIIEHHIQLVGLKAAADKYPREISGGMKQRVAIARALALRPKLLLLDEPFGALDALTRGNLQEQLMRICQEAKVTALMVTHDVDEALLLSDRVVLMTNGPEAHIDQILEVPLPRPRTQLGTVEHPRYYGLRAEIVNFLSDQRRARQQRLKPAEAIAADGLEKVNLELGFIPLTDCLPLVVAQEKGFFARHGLTQVQLRRESNWKTLETHVRQGVLDGALMVAGMPIAMTLGCGGQPPLGMVSALTLSCNGNAITLHRRFHDAGVNTLADFKAWIGAHPESRPV…
CK_Cya_PCC6307_00382	Cya	PCC6307	382	5.2	5.2	5.2B	1	CK_00000919	null	ABC_transporter,_substrate_binding_protein,_possibly_Mn2+/Zn2+	MPQHRRDGQGHAEVPRHPLKQAVVAAALMVPLLGAGCTPGPQSGGTSPAPSMTGAAPGASESAGVRDERPLVLTTFTILADMARQVAGERVRVESITRLGAEIHGYEPTPSDLKRASGAQMVLENGFGLERWAQRFYAGLPDVPHVTLTEGITPLPIAGDAYQGKPNPHAWMSPRLAKVYVKNIRRALTRLDPAGAATFQRNAERYSAELDALDRELRTSLARIPPAQRVLATCEGAFSYLARDYGLTEAYLWPVNAESQVTPQRMARLIALVKERRVPAVFCESTVSAEPQKQVAKQSGARFGGVFHVDSLSLPDGPAPNLLELQRHNVETLQAGLAGS
CK_Cya_PCC6307_00334	Cya	PCC6307	334	5.2	5.2	5.2B	1	CK_00001489	natF	ABC-type_uptake_transporter_for_acidic_and_neutral_polar_amino_acids_(N-II),_substrate_binding_protein	MTRAGLLAVLGGLFAGLVGCAAGNDAPGSPTMAKIRERGRLVCAVDGAVPGFSTVGPGGAFVGIDADFCRAVAAAVLGDPSKVEFRPVTAGERFVALSSGEVDLLSISSTHTLSRDAPGGNALSFGPVFFYDGQGVMVPVASGIRSLRQLAGKPICVESGTNTELNLADRMRELGIPYQPLRFQSGEQAYPAYEQGRCAAITSDSSLLAAKRSGFKEPAAHGLLPELLSKEPSAKVTVQADPAWADAVRWISHTLVQAEESGLTQANIEARLAAARRDPSQAEARRFLGIEGDFGRQLGLPADFTVRVVKAVGHYGELFERHLGRATPLGLERGLNRLWSQGGLHIAPPFR
CK_Cya_PCC6307_02447	Cya	PCC6307	2447	5.2	5.2	5.2B	1	CK_00033184	nrtB	ABC-type_nitrate/nitrite_transporter,_permease_component	MALSAAAPHHRSRRITPIWVSRVSPYLICIGAFLVLWQLLSLILGVARLPGPINVVVDTWDPYIIHPFFDDGGTSKGLAWQILISLQRVAMGYGLAAVVGITIGGLLGMSRFLGKGFDPVIQVLRTVPPLAWFPIALMVFQDSTVSAVFVIFITAIWPIIINTAIGIREIPEDYINVARVLKLRKGAYIRDIVIPATVPFVFAGLRIAVGLAWLAIVAAEMLKADGGIGYFIWDAYNSGGDGSSSEIVLAIIYVGLVGLLLDRLVAFAGRKLSKGAA
CK_Cya_PCC6307_01083	Cya	PCC6307	1083	5.2	5.2	5.2B	1	CK_00007046	null	putative_ABC_branched_chain_amino_acid_transporter,_substrate_binding_protein	VSVGRLLGVGTGLLTLTLLASCATDPGSQPVDVAGGVPVGAVLALTGNANVYGQDQKIGLELALQHRNGAGGINGQPLKLALEDSGSDEPGANAAFTLQINRGVLALIGPTLSQQAFSADPIAQRRGVPVVAPSNTATGIPEIGFFISRVSAQSSVIAPLAIDRALTIQPGLKRAAVFYAQDDAYSTAETTIFQKALKEKGLDPVTVQRTQLNDQDFQNQISAALREKPDLIVLSLQAVDGGNLIRQLRELGYRGLIVAGNGMNTPNIYPICQKYCDGLLIAQAYSPELDTPANTAFLKAFQAAKGGAIPPQLTAQAYTALQVIGDALVRLDQRQPLKGATLTNARKALMEEILAGTYATPLGEIRFTPEGEVIQSQFFVAQVRMDPGGRSGRFALLK
CK_Cya_PCC6307_02588	Cya	PCC6307	2588	5.2	5.2	5.2B	1	CK_00000860	phnD	phosphonate_ABC_type_transporter,_substrate_binding_component	MFLRIRTTATAALMGVSLALLPLLAPTAAPLPGLLAPAVAQQSQKVLRIGAIPDQKPEMLNRLYPLVANELSRQLGVKVVYVPVVDYAAAVTAFRTGGLDLVWFGSLTGVQARLQKPGALVIAQRDIDASFQSVFIANRSSGLKPISNVKGLAELKGKRFTFGSESSTSGRLMPQFYLNQAGVKLSDFAGGAPGFSSSHDATIALVQSGAYQAGAVSEEVWRSSLSEGKVNRAKVVPIWKTPGYPNYHWIAQPDLDKRFGKGFTAKMRTAILSWRPTNPRQKEVLALFGAQRFIPASAAAYSPIEKVGRQIGKIR
CK_Cya_PCC6307_02126	Cya	PCC6307	2126	5.2	5.2	5.2B	1	CK_00000264	null	ABC-type_transport_system,_periplasmic_component	MRRSVREALVGFSLLAAIASGLGLWFWLRGVSLSRDTWTIRASFADAGGLAVRSPVRFRGVLVGNVRRVTVTDAAVVADLEITDPRLRLARPLVARVSAASLLGGDAQVSLLAGGPPLPASLPGPRDRSCNDTRMVCNGGKVTGVAAASFDTVTETVQSLLNQAEKEQLVHQMVAATAAFSKTAKETEKLTKSGQVFLNDAQVLVNQLNRSAGKVDPILSNLNLASADAARASKHVGNLAAALDNPKTVADLQATLTNAKQLTDRWSAVGGDMSKLTGDPKFLDGIRSVSIGLGRFFEELYPAEVDAARDRKARQDARQQEARAARQAAQDRLSPTVRSR
CK_Cya_PCC6307_00783	Cya	PCC6307	783	5.2	5.2	5.2B	1	CK_00043821	pstS	phosphate_ABC_transporter,_phosphate-binding_protein_PstS	MTFAKKALILSAAGALTAGVAVPVIAQSNSINGAGASFPAPAYQRWAVEFARETKRQVNYQSVGSGAGVRQFHAGSVDFGATDEELNASKGEFTKGVTAQRGALQIPMMGGTVTPAYNNPSCKNLKLTQRQVADIFLGKIRTWEQLKCGKGTITVAHRSDGSGTTYVFTNSLSCFSPEWKSKVGASKAVKWPVGVGGKGNEGVAGLIQNTPGSIGYLNQAFVKGRITPAAVQNKAGKFVLANDATGAAALNSIKLDSRLGGEDCNPAGANAFPIASFTWVLAYQRGNGDKAGTLRQFLNWGLSPKGQNIAKTLDYVPLTGAVLARARAEVAKIGR
CK_Cya_PCC6307_03267	Cya	PCC6307	3267	5.2	5.2	5.2B	1	CK_00001014	dppA		LPTTRGTTRRGPAATAAALATLLLALPLLTGCQPSGSRRSLVVATKSRIDSLDPVQASRIGVMQVLSGLGDPLYAIDASGRIEPRLATALPRLSPDGLRARIPLRRGVLFHDGTRFDAAAMAFSLRRFMAIGTLGYQLSERVASVRVTAPHEIELVLKRPFSPLPRLLSAIFLTPVSPTAYRQHRDKPLNDRFVGTGPYALAFFGGQQQRLVPWSRYWGRRPANGGIDLVTLSNSTALFGALRSGEVDLLLSTGLEIDHQQALKRDAAAGRLRQAVGPSQEISLVSLLTDQPPLNRPGLRQAVARSLDRATIVRRVTLGLRSPQRQLVPPDLPGSDPTAWPAYDPAGARALYRQAGYCGGRVLTLPFTYRSDIPTDRLFALTWQAQLRRDLGDCVTLEV…
CK_Cya_PCC6307_01055	Cya	PCC6307	1055	5.2	5.2	5.2B	1	CK_00001829	sphX		VGFSGRSHNLSLTQPLGLLVQDRRSVLPSLVSTMVLKLPATVRSMGVMAFSGLGALLGVGLTPSLAPVPVQAQTGMAPVVRIEGSSTVFPIMEEAAKAFQKRQGSALSIALKETGSSAGMRRFCRGEIPISNSSRPISSKELKACAAKGVTFIELPLAFDAISVVVHPSNSWASRISTAELSTLWNRKAQGRIKRWKQVNASWPDRPINLCGPGAESGTFDYFNKAINGDSRNSRTDYTASEDDNVLVSCVEKNPLALGYFGFSYYRAQAAKLKALAIRGPRGTWPPTIENVQQERYVPLSRPLFVYINDKDLRDRPEVRRFITFTVQGGLRFSERAGVIPLPPDTYRVVESKLYRHLIGTSFGGDLPVGLSINEAIRRSFEQIRSKSPR
CK_Cya_PCC6307_01072	Cya	PCC6307	1072	5.2	5.2	5.2B	1	CK_00057276	sbpA2		MLCRIVDQKTVVSPLARSAAPLAITGLLLGGLALTGCSPRPEGGGGAGADAGGAPQELLLVSYAVTKGAYDRILPKFEADWKARTGQTISVKTSYGGSGSQTRAIIDGLDADVATLALAGDVLKLQEAELVQPGWEKDLPGGSIITHSVVAFVTRDGNPKGVRTWADLAKPGVTVVTANPKTSGGARWNFLGLWGSISQTGGSEAQAKAYVSSVYRNVDNLPKDAREASDVFLKRGQGDVLLNYENEAILAKRSGDLKAPFIVPEVNIRIEGPVTVVDRNVDRKGTRKAAEALAAYLQSEPAQEIFAEEGFRPVSPGVWSRVKDRFAPVKQLFIAGDFGGWKQINDTFFGKNGVWDQLFSSSR
CK_Cya_PCC6307_03311	Cya	PCC6307	3311	5.2	5.2	5.2B	1	CK_00057079	idiA1		MPSSRFLRRRLLLPVGGSAALAAALLAVFGGGSLPAIGQSQPKAPAVAQAGTTIGVYSGRHYNTDKELYRQFTARTGIKVNVLEAKDDALLERLKSEGKNSPADVLVLVDAARLDAATDQGLFRPTRSAALQRDVPANLRDSQGRWYGLTRRVRAVVVNPKLVNPATIRTYADLARPALKGKLCLRDRKSPYNQSLVASRMILNGDAATRTWIRGMVANVSQPFFTSDTPLARAVARGECGVGVVNTYYIARMLSGEGGAQDKQLAERLRVVYLNPSHVNITGAGVTRHAKNPQAAIRLIEFLASPTGGRGYAEANNEYPLKGFGDNPILKRFGTFRADGVSVEQIGSKSRAATQMMESNGWK
CK_Cya_PCC7001_02769	Cya	PCC7001	2769	5.2	5.2	5.2B	1	CK_00001489	natF	ABC-type_uptake_transporter_for_acidic_and_neutral_polar_amino_acids_(N-II),_substrate_binding_protein	VALLGLIPLAACAPPDGSGLQSAKLNGITARDKLVCGVEGTLPGFSFVEPDGRYSGLDVDTCKAVAAAVLGDPDKVEYRNLNSSERFAALASGEVDMLARNTTATLSRDAAGGNGLSFAPTTFYDGQGVMAPVKSGITDLKGLSGKAICVESGTTTELNLADRMREIDVPYTPLKFQTSDQTYAAYLGGRCAAVTSDRSQLAGKRSSFPAPDDHQLLPDVLSKEPLSPATTNADPAWADALRWIVFSLMQAEEWGITQANLDSKLAEAQANTNLADLRRFFGVEGDFGRQLGLPADFTVRAIRAVGNYGEIFERNVGTTSRLKLERGLNRLWSEGGLIYAQPFR
CK_Cya_PCC7001_02588	Cya	PCC7001	2588	5.2	5.2	5.2B	1	CK_00000919	null	ABC_transporter,_substrate_binding_protein,_possibly_Mn2+/Zn2+	LPAPCSVARASRFRLRGMVRGCAAALVGLLAVSCTRSPSGLTPAGDDGRPVVLTTFTVLADLAREVAGDRLRVESITKQGAEIHGYQPTPSDIERASRADLILENGLGLELWARKFTAAAGNVPTVTLTEGLTPLPIEEDAYTGKPNPHAWMSPQRAMHYVDQAAAAFSQLDPKGAPVFRANAEAYKSRLRQLDQELRTTLATIPPAQRVLVSCEGAFTYLARDYGLKEAYLWPVNAESEVTPQRMTRLIATIKERQVPTIFCESTVSDEAQREVARATGARFGGTFYVDSLSGPDGPASTLLDLQRYNVGLILKGLNATPAPAAGGQP
CK_Cya_PCC7001_01769	Cya	PCC7001	1769	5.2	5.2	5.2B	1	CK_00043821	pstS	phosphate_ABC_transporter,_phosphate-binding_protein_PstS	MAATSFVASMSFVKKVSICGTVSAALASITAATSVLASSTLNGAGASFPAPFYQAAFASAAGKGIRVNYQSVGSGAGVRQFVAGTVDFGATDEPIKPAEAAKVKRGVVQFPAVGGTIAIAYNNPGCKGLKLSQKQAVDVFLGKIKAWEQLKCGKGKINVVHRSDGSGTTFAFTNSLSAFSPEWKRKVGEGKSVKWPLGVGGKGNEGVAGILSNTPGSIGYVNQAYVRGKLKAAALQNKAGRYVLPSVKSGAAALNNIRLDGNLAGEDPNPAGAESYPISTLTWILAYQSGNGARAAGIRKAMNHLLGPAQSRADDLGYVPLRGSVLNAARKAVGRIGS
CK_Cya_PCC7001_02762	Cya	PCC7001	2762	5.2	5.2	5.2B	1	CK_00001342	null	putative_ABC_transporter,_sugar_binding_component	MKRRQVLQGLALAGASAGLSTALAACGGSRSGSDGRRQLNVWTLDLAPKFNDYLQDVIQGWEQQNPGVRVRWTDVPWASVERKLLAAVFARTAPDLVNLNPPFAANLASKGGLLDLTPVLPEGAAERYLPRIWQAGRQGGDQFAIPWYLTARITMANRGLLEQAGYAAPPARWQDVPAYAEAVRRRTGRYALFTTVVPDDSAELLESMVQMGVRLLDDRQRAAFDTAAGRSAFAFWSDLYRRGLLPREVVSQGYRRAIELYQSGDLAQVSTGPDFLRNLQTNAPGVAARTAPYPPLTGADGAANVAVMNLVVPKQSAMAAEAVSFGLFLTDAANQYRFAEQARVLPSATGALERLQASLRDPGPLDPPQRLVENARLLSATTLESAQVLVPAIPGIKRL…
CK_Cya_PCC7001_00405	Cya	PCC7001	405	5.2	5.2	5.2B	1	CK_00000264	null	ABC-type_transport_system,_periplasmic_component	MRRSVREAIVGFSLLAAVAGAVGFSLWLRGLSLTRQFWTVEASFNQAAGLAARSPVVFRGVMVGSVRSVRVTPEAVIAELEITNPSLKLALPAKAVVGQGSLLGGEAQVSLVSTGTPMETSAPSPRSADCPRTRMLCNGSRIKGSEEPTLGSVISRMEALLQQGDKEQLVQKFAGVASSVDKTSKDAAAFLEEGRALVGSLEQSVQEVQPTIANLNASSAHLRRLMAALENPKTVAELQQTVSNAEQLTARWDAVGGDVNKLTADPRFMDGLRSVAVGLGAFFEELYPARTAAAQDKAERERAAKGKGKEKETASGKATGQGSGAPTEAAQQGRSRGTKPKAFPMPSDP
CK_Cya_PCC7001_01798	Cya	PCC7001	1798	5.2	5.2	5.2B	1	CK_00001455	ggtB	ABC-type_sugar_transport_system,_periplasmic_component	LIRGAGRIRLPRGLRRGLALGLALGLVLALVWGGILRDGAVWARGPVTVQVLMPAPFADATAELVSRFNREHSDVRIAVTRGPFETESVSDLAISSLLLGDSPYDLLLMDVTWTAKYAAAGWLLPLDDRLGPDPLAPLAPGAREGNRIDGRLWRIPLVADMGLLYWRTDLMDAPPRTPAELVDTSLALQRQGKVRWGYVWQGRQYEGLSCVFLEVLHGFGGFWGPVGPDFGLGSAAATEAAAWLRSLIDTGVSPPAVANFAEPEALQSFEAGEAAFLRNWPYAWQELQGAGSRVAGRVGVTTMVAQPGEPHGATQGSWGLSVLAGSRHPAEAVQVLQALTGEASQRQLVERWGYTPTLDALFDDPELVERRPLLPVLRAALDDAVLRPINPGYAQLSDI…
CK_Cya_PCC7001_02678	Cya	PCC7001	2678	5.2	5.2	5.2B	1	CK_00002249	null	putative_nitrate_ABC_transporter,_substrate_binding_protein	MTTPRTTPRKPRQRQRLLASLLLLGLGAGILSACGQQGGGGSDTPVRVGYSAWPGWIPWKVTEEKGLFGIPVTLQWFDGYLDSINALNAGQLDCNSQTLNDTISSIAGGADLQVVLTNDNSTGNDQIIAAEGITSIADLKGKKVAAEEGTVDHYLLLLGLRQAGLTADDITFVPLETGAAAAAFVAGQVDAVGVFAPFTTQALKRPGSATLFSSKEFPGAISDHLVCRTDFVAENPEKVQKLVDAWFATLGEIEANPGPSLAIMSQRAGVSEEEYKEYNAGTTIFSLEDNIKALEPGTTMSSLPYAAGEISAFLQNVGLAKTPPKLDGLFVDTFVKAAK
CK_Cya_PCC7001_01950	Cya	PCC7001	1950	5.2	5.2	5.2B	1	CK_00002462	znuA	ABC_zinc_transport_system,_substrate-binding_protein	VVADPGSWLRPLLSRAALLTVAASLVACGAPRPLPGPGADTQAGDLKVVTTFLPITLFTRAVAGDCATVTALIPPGSGPHDFQAKPGDVATLREAQVLVKNGLGLEGFLDKLVASAENASLVVVDSSQGVATIDTPEDHGHGDGHDHGHAHGPVNPHIWLDPLRAVQQVETIRDGLVEADPGCAEGYRRNAAAYTAQLRQLNGEIAEQLGPFRGQSFVAFHDFAPYFAERFGLDAEFVVDVPEINPSPADLIRVSEIVKRSELKALLSEPQEGNRSFNTLAGDLGVAIVVFDPLETGSEQASGDPSTYLQVMRSNAANLRQAFGG
CK_Cya_PCC7001_00193	Cya	PCC7001	193	5.2	5.2	5.2B	1	CK_00000076	urtA	ABC-type_urea_transporter,_substrate_binding_component	MTPSFMGKAMGKTSLRLFSGATALATSLTLVACGGGDQASGDFDGEVKVGILHSRSGTMAISENTVAEAELMAIDEINAKGGITIDGKKLKIVPVEEDGASDWPTFAEKAKKLIDQDQVAVVFGGWTSASRKAMLPVFEAKDHFLFYPIQYEGQECSKNIFYSGAAPNQQAEPAVDWLLKNKGKDFFLVGSDYVYPRTANTIMKEQLKAMGGNVVGEDYLPLGNTEVAPIISKIKQALPNGGVIVNTLNGDSNVAFFKQMKAAGITPANGYSIMSFSIAEEEVAAIGPEYLEGTFAAWNFFQSLDTPASKEFTENFKKK
CK_Cya_PCC7001_00217	Cya	PCC7001	217	5.2	5.2	5.2B	1	CK_00000076	urtA	ABC-type_urea_transporter,_substrate_binding_component	MMVYLWAAAAEKANSIDDNKVREALIGVSFDAPQGTVTVQPNHHVEKRVLIGEVQNDGMFKIVEDKGVIKPIAWNQFVPETKGYTCDWTRTDVPDPGKFKM
CK_Cya_PCC7001_00821	Cya	PCC7001	821	5.2	5.2	5.2B	1	CK_00000860	phnD	phosphonate_ABC_type_transporter,_substrate_binding_component	LTPRERWAVALAGLLLIGLLPTACSPRPDGASAPDGSSSEAARPNEKRVLRLGAIPDQNPEKLNRLYGLVAEELSEQLKVPVRFVPVTDYTAAVSAFRTGDLDLVWFGGLTGVQAWLQKPGARALAQRDIDRSFHSVFIANPKSGLKPISDQDGLRQLKGKRFTFGSESSTSGRLMPQYYLNQAGVQLRDFAGGNPGFSGSHDALIALVESGTYDAGVVNEQVWRSRIEEGKVDTTKVVELWRTPGYANYTWVVQPGLDKDYGQGFTQRLEQAFTGLTSSDPRQAQILELFGADSFVPASNKQYEAIEAVGRQVGKIR
CK_Cya_PCC7001_00162	Cya	PCC7001	162	5.2	5.2	5.2B	1	CK_00000023	pstS2	ABC_transporter,_substrate_binding_protein,_phosphate	MTLLSGLPRRTAAALALSGLSLSLAACGGGETGTGLTGTLNGAGASFPAAIYQRWFKDMSGEGINVNYQSVGSGAGVRQFQAGTVDFAASDAPMKAEDIAKVPRGVLQIPMTAGAIAVAYNNPGCELKLTQKQLADIFLGKITNYSELGCDDRKITIVHRSDGSGTTYNFTKHLAAISPEWKAGPGADKSVNWPTGVGAKGNEGVAAQLGQVEGGLGYVEVAYVKDPLQAAALENASGDIVKPTNETESEALGAIDLGPDLIGGDPNPAKGYPIVTFTWILAYETGNGDKTELLKKVFNTMLSEPNQALAPELGYVTMPSGVVEKSMAAVARISP
CK_Cya_PCC7001_00668	Cya	PCC7001	668	5.2	5.2	5.2B	1	CK_00001014	dppA		LHLPARLTPRLWAPLLLALATTLAGCLPSTSSSKSEAQGTNRLVVASRNRVDSVDPAGAYTFGAMQLLSAVGDPLYVVTASGQLEPRLALAPPQLSADGRTATIPLRRDVRFHDGTPFDAAAMVFSLERFLAIGKLSYLLGDRVEAVRAVDSHTLELRLRQPFAPLAELLSAVALTPLSPTAYRQHGRRLLNERFVGTGPYRLTFFSKQQQRLEPFADYWGRSPANDGIDLVSLSNSTALFGALTSGEVDVLLSTSLEIDQQAALRQRSREGQLLEGSGPALEISYLTLLSDQPPFDDPVLRQALAYSLDRDTISERVTLGLRPPLRELVPPSLPGSDPTAWVRYDPDRARSLYRQAGYCQGRTLQVPLTFRSNIPSDRLFALTWQAQLRQDLGDCVQL…
CK_Cya_PCC7001_02239	Cya	PCC7001	2239	5.2	5.2	5.2B	1	CK_00001829	sphX		VSPILERAIAGYGSTARGRGVKLELSVVGTSAGLRAFCSGEVPIANASRPISSEELQVCADAGITFIELPLAFDALTVAVNPGNSWATAISTEELQRTWSRSAQGRVKRWNQINGAWPDNPLRLCAPGADSGTFDYFNEAINGGKANARTDVESSEDDTVLVACVASDPNAMAYFGFAYYTANAERIRALPIAAPGAEPVPPSVSAVQKGLYKPLARPLFIYVNDRQMLADDEIRSFVGYTVGNGLRFVEQAGSIPLPADTYRLVESKLYRHILGTSFGGDLPVGLGIEAALRRSFDDTRKPEFR
CK_Cya_PCC7001_00688	Cya	PCC7001	688	5.2	5.2	5.2B	1	CK_00057079	idiA1		MSLQRLRLPARSCLALLLTAFAAVGCGGQQPRATEGDGGNRDLAGTEVGVYSGRHYNTDKELYREFTRRTGIKVNLLEAKDDALIERLRTEGQNTPADLLVLVDAARLDKATRMNLFQPSDSAELDKDVPANLRDSQGRWFGLTRRVRAAIVNPDQVDPSTIRTYADLANPALKGKLCLRNSKSVYNQSLVADQLIQRGNAATRDWVKGMVANTSQPFFTSDTPLARAVAKGDCGVGVVNTYYVARMLSGDNGAEDKTLASGLKVVFPDPAHVNISGAGVTRYASNPAGALRLLEFLASPTGGKGYAEANNEYPLTGYGDNALLKDFGTFRADDVSAEQMGAKNKEAVELMQANGWQ
CK_Syn_PROS-7-1_28916	Syn	PROS-7-1	28916	5.1	VI	VIb	2	CK_00000076	urtA	ABC-type_urea_transporter,_substrate_binding_component	MSQPLSKRILISLAAASLGLTVTACGGGDQASSVEYDDTVKVGILHSLTGTMAISESTLVDTEKMAIDEINAAGGVEVDGKKYKIEYIVEDGASDWPTFAEKSKKLIDQDKVPVVFGGWTSASRKAMLPVYESKDAFLYYPIQYEGQECSKNIFYTGATPNQQSEPATFFMYKNSPAAGKPFFLVGSDYVFPRTSNTITKEQLKSLGGEVVGEDYLPLGNTEVAPIIAKIKEALPDGGVIINTLNGDQNVAFFKQIQDAGITPANGYYVMSYSIAEEEISTIGPEFLEGHYGAWNYMMSIDTPASKKFAADFKAKYGDDRVVADPQESAYNMVYLWKKAVEKAGTFDDDKVREALVGIKFDAPQGPIEVRPNHHISQIVRIGEITSDGQFKIIEESDSP…
CK_Syn_PROS-7-1_01152	Syn	PROS-7-1	1152	5.1	VI	VIb	2	CK_00001600	iraI	ABC-type_Mn2+/Zn2+_transport_system_periplasmic_component	LFVPLLPSASGVLIAAAASVPTVVAADGVLCDITKTLVADQAKVVCLIPAGADSHTLALRPADRTNLSKANLVLVNGYNLTPALNGVKAGGPVVSIGEIAVPKNPVKDPHIWHDSSNAAAMVNTTASKLKPLFQGQQDTAINRRRLSMDSVLKALGTWTGAQIRTVPKAQRVLVTGHRGFSFLARRYGIRELPVIDEYATGGRMRPSSLRAISKAIKASGTKVIFPDALPPSKTMRRISRSSGVPLAKRPLFGDGQAPGQSLIQTATGNVCNFVVSQGGTCDQKAADQLQKRWAAIN
CK_Syn_PROS-7-1_02852	Syn	PROS-7-1	2852	5.1	VI	VIb	2	CK_00037737	null	putative_ABC-type_phosphate/phosphonate_transport_system,_periplasmic_component	VLNSRIKAGLSTVAALMLMGCVRSPVSTTSESSSEQPQVDLRISEEPYQSQDRINRRMSVVTGYLKKATGLNIEYVPAINYAHSHAMLQRGLIDVLNVGVYGGHRLRQIMPSVEPLVVQKKSFRMVLLGRHRMLRSMSLSGPMKLNQLVGMRVGFGSRHSGAAFLQPLLEMKTQGFDYELIGGCLHEPMQDNLADLVAEGMVDFAFVASFGGDPLQQVPESLRSEVGVVWTSSLRRNDYFAAAGKGITPQVMDKLDQVRDALVALNPSTQNGKLVLDQWGYLGFELPSERFPDRIHSEIDQLLDETISLPSC
CK_Syn_PROS-7-1_01707	Syn	PROS-7-1	1707	5.1	VI	VIb	2	CK_00000860	phnD	phosphonate_ABC_type_transporter,_substrate_binding_component	MSIRERGAAALLALSFCQWVAVLPSIAKPALRVGAIPDQNPERLNRLYGQLADELSDRLKVTVRYVPVSNYPAAVSAFRTGGLDLVWFGGLTGVQARLQTPGAKVLAQRDIDARFRSVFIANSSAGLQPIQSINGLASLRGKRFTFGSESSTSGRLMPQHFLAKAGVTPSQFSGGRAGFSGSHDATIALVQSGAYQAGALNEQVWTSALKQGRVNTDKVSVIWRTPEYVDYHWVARPDLDQRFGSGFTTRLQKAILAIQPSTPRQATILELFAAKRFIPADASQYKPIETVGRQLGKIR
CK_Syn_PROS-7-1_02945	Syn	PROS-7-1	2945	5.1	VI	VIb	2	CK_00000023	pstS2	ABC_transporter,_substrate_binding_protein,_phosphate	MRRSFQARALTAIAGLTAGVSLVACSSGGGGGGDQLKGSLSGAGASFPAAIYTRWFQELAPQGIKVNYQSVGSGAGVRQFQAGTVDFGASDAPMKPDDIAKVTRGVLQIPMTAGAIAVGYNFPGCELKLTQEQLAGIFLGKIKNYSEVGCDDKAITVVRRSDGSGTTYNFTKHLSAISDAWKNGPGTGKSVAWPTGVGAKGNEGVAAQLNQIDGGLGYVEVAYVKGKLQSAALANASGEQVKPTNESESTALASIDLGPDLIGGNPNPPKGYPIVTFTWILAYKEGNADKTDLLKKTFEFMLSEKSQSQAPELGYVSLPAEVVEKSKAAVAQISE
CK_Syn_PROS-7-1_01647	Syn	PROS-7-1	1647	5.1	VI	VIb	2	CK_00001489	natF	ABC-type_uptake_transporter_for_acidic_and_neutral_polar_amino_acids_(N-II),_substrate_binding_protein	MQQRGVLLSLGVLLLSLQACATLGEGGASRLDLIRQRGQLRCGVSGKIPGFSFLDRDGRYAGLDVDMCKAFAAAFLGDSSKVEYRPLTAPERFTALRTGEIDLLSRNTTFNLSRDASGGNGVSFAPVVFHDGQGLLVRRDSGIKGLEDLRNKTICVGSGTTTEQNLNDVFQAKGIPYKPVKYQDLNQLVAGYLQKRCAAMTSDRSQLASARSGFEQPNNHQILPEVLSKEPLAPLSSGGDQRLADAMRWVVFALVTAEEMGITQETVDAKLQEAINDPSKTALRRFLGVEGELGSKLGLPNDFVVRVLKTTGNYGEIYDRHLGPQSAVPIPRALNQLYRDGGVLIAPPFQ
CK_Syn_PROS-7-1_00451	Syn	PROS-7-1	451	5.1	VI	VIb	2	CK_00001944	proX	ABC-type_glycine_betaine/proline_transporter,_substrate_binding_component	MSDYNRIRRRAVLLGGLGLAGASMASLVNLSQPSARTSQAAGPETGGAAQPISAISGSTLRLGWSPWADAEVISLIAQKVIQQAYNIEVERVLADIGIQYASVARGDLDMMLMAWLPLTHRDYWQRVRDRVLDFGSMYSGRLGWVVPDYIPKAELSSIQQLRNPALAARFQNRVQGIDPGSGLNQASAEALKSYQLNDLDLVASSSAAMTAVLDQAIRRQQWVIVTSWMPHWMFARYKLRFLEDPKRVFGGIEWIHALGRPSLDLDAPDVADFLTRFHLPDQEMSDLLLKANDRSAEIAVDEYLDTHPARVRYWTTGQIAAG
CK_Syn_PROS-7-1_00720	Syn	PROS-7-1	720	5.1	VI	VIb	2	CK_00000076	urtA	ABC-type_urea_transporter,_substrate_binding_component	MNQGIATATRRGLSGVISLLGSLLLLSCGQRSGPQNTGTIRVGILHSRTGTMALSEATVAEAERLAIEEINAAGGLKLNGRVVLVEAIEEDGMSDPAEFARKAQRLLNEDKVVAIFGGWTSASRKAMVPVMETNNKLLFYPVQYEGQECSAVVVYGGSVPNQQSEPALNWMLNNHSKRLLLIGSDYVYPRTANRIIRAQAQRAQARVLKERYLPLGSAAVEPLIADIQAALNEGPVAVVNTLNGDSNIAFFQDLQKQGLNQRSALKVLSLSVSEEEAIAIGGRNIAGSYASWSFFESLQTPESTAFAQRFRRRYGYHRVINDPAEAGYSLVHLWAQAVETAGSTETNAVRSALIGRRVMAPQGSLQMMPSLHFKKRSLLARSDSEGRFQVIKDFGMIEP…
CK_Syn_PROS-7-1_00322	Syn	PROS-7-1	322	5.1	VI	VIb	2	CK_00000264	null	ABC-type_transport_system,_periplasmic_component	MRRSVREALVGFSLVGAIAGFAGTMLWLRGVRLGSETWTVQADFQNASGLADRSPVTFRGITVGTVRAIEVTPMAVRATIEINQDNLRLPLPVTATVSSASLLGGDSQVELITTGRPVPKNAPSPKAGNCKNSGVLCAGATIPGQSGASLTSVTTSLEQLLDQAQKSNLIPQLVESTKQFGTTSEDASKFLDTADVAAQNVDALVQQLRAEVSRAQPTIDNLNRATAEAASAAASINNLAKAFDNPETVGDLKQTVTNARKLTARIDAVGGDIEQLTDDRQFMQGLRSVMIGLGAFFDEVYPAKTGTSN
CK_Syn_PROS-7-1_01140	Syn	PROS-7-1	1140	5.1	VI	VIb	2	CK_00000919	null	ABC_transporter,_substrate_binding_protein,_possibly_Mn2+/Zn2+	MPGFVHELTALRFETVSKQPLPICDLRRILIRCTIVPGLIGCCLLAACSSPRETERPRNDPDQRPRVLATFTVLADLARNVAGDRLKVESITKPGAEIHGYEFTPSDIERASRADLIVENGLGLELWAGRFTAAAGDVPSVTLTEGIQPLLIQNDAYAGRPNPHAWMSPQRTEHYVDQLVKAFSSLDPEGAPTYRANGEAYKLKLRELDGELRQALQSLPKQQRLLVTCEGAFSYLARDYGLDEAYLWPVNAESQITPRRMARLIERVQRDRVPAVFCETTVSDRAQREVARAAGSRFGGNFYVDSLSDRNGPASTLLDLQRHNVKLIREGLGTTSDPTP
CK_Syn_PROS-7-1_01237	Syn	PROS-7-1	1237	5.1	VI	VIb	2	CK_00043821	pstS	phosphate_ABC_transporter,_phosphate-binding_protein_PstS	MSFAKKALIFSSLLALGAGVSASAADRLNGAGASFPAKIYQRWFAELAKAGGPQVNYQAVGSGSGRKAFIDQTVNFGASDDPMKPKDMAKVKRGVVQIPMVGGTIAFGYNKPGCDFKLTQKQAVQVAIGKITNWKQLGCAPGNITWVHRSDGSGTTKAFTNSMQAFSSEWTLGTGKSVKWPGKNAVGAKGNSGVAGTIQNKVGAIGYVNQSYIKGKVVAAALQNKSGEFLKPSVKAGATALNGIKLDSNLAGKNPNPTAKGAYPIATLTWVLAYKTGNGKNTDAIKKAFNFMLSTKAQDQAPSLGFVPLKGGILNKAKAAVNKIGK
CK_Syn_PROS-7-1_00199	Syn	PROS-7-1	199	5.1	VI	VIb	2	CK_00001342	null	putative_ABC_transporter,_sugar_binding_component	MTFKQRRRTRRWLVGLALAGVATLGWGCGRPAAPEGTLQLWTLQLAPKFNPYMASVIKAWESGHPEAPVRWTDLPWGSVERKLLAAVFARTAPDVVNLNPPFAANLASKGGLTDLTPLLPAGAAERYLPSVWSAAQDPEAGQIAIPWYLTVRLSLVNRDLLREAGLEQAPRRWEDVPAYARAIRERTGRYGLFVTVVPDDSAELLESMVQMGVTLLDDRQRAAFNTPAGRKAFAFWTDLYREGLLPREVVSQGQRRAIELYQSGELALLATGAESLRNIQTNAPGVAAVTRPQPPLIGDDGTANVALMTLAVPRQSDQAQEAVELALFLTNGPNQARFAREARVLPSSRQALEQVRAELEAEQPASADKAQIREARLLSANVLNRARVLVPSTPGVKRL…
CK_Syn_PROS-7-1_01455	Syn	PROS-7-1	1455	5.1	VI	VIb	2	CK_00001455	ggtB	ABC-type_sugar_transport_system,_periplasmic_component	MLISWRKKLSLCISVALAICTLLIFIPSIIARDIESISILMPAPFADSTVKLVEEFNAKYANSIHLDVIRGPLETEAISDLAISSLLLGDTPFDAILMDITWLPKYARAGWLEALDKGFDQSEIQDLTNGAQLGNIYDGSLYRWPLVADMGLLFWRTDLMDKPPSTPSELVAISQELQRKNKATWGYVWQGRQYEGLSCVYLEMIDGFGGQWFNPNGEEFGLDQQPGINAAQWLTNLINNGISPRAVTNYAESEALQSFKSGDSALMRNWPYAWAELQKEDSQVRGHVGISTMVSIPGVSPASTMGSWGLSLLKGSKHKEAAIKAFKYLTSNEAQTKLFTEYGYTPTRKSVYQNEELLKEYPYIAKLYEALTVAKMRPETPIYAQLSDVLQRSLSASLT…
CK_Syn_PROS-7-1_01831	Syn	PROS-7-1	1831	5.1	VI	VIb	2	CK_00001014	dppA		VSESSTTGRGPTAFPWIKGSLTLIGTLALCFGQTACQPSRTSDRLIVASAGRISALDPARANTFGALQLLSAIGDTLYKRSASGDLQPSLASALPDISADGRTITIPLREDVLFHDGTRFDAEAMAFSLRRFLRIGRLNYIVGGRITAVETLEPFLLRLQLSRPSTSLVNLLTSTNLTPVSPTAYRDYENRALNDRFVGTGPYRLTHFRAVEQRLEPFDQYWGEQPRNAGLEMIYLSNSTALFGAMSSGEVDVLLSDAIDEDQRLALNRLADKGMLREGKGPALVIGYVTLLSNAPPFQDPRVRRAMALSLDRDLISQRVSHGLRPPLRSLVPPGLEGGEGDPWPSLNIAKARTLLQNAGYCNGRVLSVPFTYRSNVPADRLMALIWQAQLQRDLPDCL…
CK_Syn_PROS-7-1_01426	Syn	PROS-7-1	1426	5.1	VI	VIb	2	CK_00001829	sphX		MELRRSFFLASFALASTFIPSASAAGLSIAGSSTVYPITSLAIKKFNETGQGKNVSISLRSTGSSAGFRDFCNNKIPLTNASRPISSKEIIACQQKGVNFIELPIAFDAITVVANQSNRWLNSLTPSELSRLWSKASQGKVKNWNQVNLDFPDKQIKLCGPGKDSGTFDIFNKAINKSKTNSRSDYKSSEDDNVIVSCVANNSNALGYFGFSYFLNNRSKLKAIRIVNSKGNAILPSVAAVQKEIYQPLSRPLFLYVNDRSLRNNTSLRNFITYYLRNVEQLVTQANYIPLQNATYRLVDSKLYRHILGTSFGGKIPVGLTIGQILQTSFDVHKKPQFR
CK_Syn_PROS-7-1_02065	Syn	PROS-7-1	2065	5.1	VI	VIb	2	CK_00057079	idiA1		MRKLPRGLNRGRAAGLPLLLAATTLLAACSQQGQQSEIGVYSGRHYNTDQQLYDRFTAETGIKVKLLEAKDDALIQRLRTEGDTSPADVLILADAARLDQAADLDLFQPVRSNQLDAAVPEALRDPKQRWFGLTRRLRTPMINTASVQAEEVDQYQKLAAPALKGRLCLRNRRSVYNQSLVAFMLDREGEEATAKWIRGMVANLSQPVFSSDTPMIRAVAQNNCGVALANSYYLGRLQAGDKGEADRKLSEAVTVVWPEPVHVNITGGGVTRSSRNPEAATRFLAFLVASENQGGYAAANHEYPIKGMGDDPVLKAWGPFRQADVSAARLGELNSKALELMSANGWQ
CK_Syn_PROS-9-1_01694	Syn	PROS-9-1	1694	5.1	I	Ib	3dA	CK_00000919	null	ABC_transporter,_substrate_binding_protein,_possibly_Mn2+/Zn2+	LSNKSGNSSDHRPVVLTTFTILADMARQVAGDRLQVRSITKPGAEIHGYEPSPRDLEQASGADLIVENGLGLELWARRFVQSAGDVPTVSLTEGMQPLLIEGDVYAGKPNPHAWMSPLRAQGYVDRLVDAFSELDPDGAQLYRNNGNSYKLQLENLDAELRNLLAVIPQKQRVLVSCEGAFSYLAQDYGFDEAYLWPVNAESQITPRRMARLIERVKKDQVPAVFCETTVSDKAQREVARASGARFGGSFYVDSLSKRNGPAPTLLDLQRHNVKLIRQGLAASAEKSS
CK_Syn_PROS-9-1_00270	Syn	PROS-9-1	270	5.1	I	Ib	3dA	CK_00000264	null	ABC-type_transport_system,_periplasmic_component	MRRSVREGIVGFSVIAALVAFAGTMLWLRGERVLSKTWSVTADFQDAGGLAVRSPVTYRGIMVGNVTDIKVTPQAVKVSIEISQDDLQLSLPVKATVASASLLGGDSQVALSSLGPPLKKNAPMPKSQRCKGQVVLCDGATIQGSEAPSIATITNSLQEILEQVKKEQLVPRLVGSTQQFNAMLADIQKLSTQLSVDLARAAPMISNLNEATAQAASASRHINNVVSAFDTPTTITDLKQTVSNARSLTETFDEVGGDVEKLTADPQFMAAVRSVTIGLGQFFNELYPASTSDVAKP
CK_Syn_PROS-9-1_00120	Syn	PROS-9-1	120	5.1	I	Ib	3dA	CK_00001342	null	putative_ABC_transporter,_sugar_binding_component	LALVSTSLLIGGCRRSEAPEGALQLWTLQLAPKFNTYMEQVIDRWDADHPDAPVRWTDLPWGSVERKLLAAVFARTAPDVVNLNPPFAANLASKGGLTDLTPLLPPDAAQRYLPSVWRAARDPKTGQIAVPWYLTVRLSLVNQQLLQQAGVSSPPRRWEDVPAFARQIRERTGRYGLFVTAVPDDSAELLESMVQMGVMLLDDKQRAGFDSPEGRKAFAFWTDLYREGLLPREVVSQGQRRAIELYQSGELALLASGAEFLRSIQTNAPGVAAVTSPQPPLTGGDGTANVALMTLAVPRQSERPREALSFALDLTNGPNQARFAREARVLPSSLEALRQVRAELEAERPATPEQAQIREARILSAKTLGRARVLVPATPGVKRLQSIVYTQLQRAMLGQ…
CK_Syn_PROS-9-1_00822	Syn	PROS-9-1	822	5.1	I	Ib	3dA	CK_00002249	null	putative_nitrate_ABC_transporter,_substrate_binding_protein	MTKQLRNLLIAGLAIVLAVACSKPPTPTVGGTPIVIGYSNWAGWWPWAIAVEEKLFEKNGVNVEMKWFDGYLQSMETFAAGKIDGNSQTLNDTISFLPGENGGEVVVLVNDNSSGNDQIIADASIKSVAELKGKTVAVEEGVVDDYLLSLALKDAGLSRDDVVIKGMPTDQAATAFAAGQVDAVGAFPPYTGTAMKREGARVIASSKEYPGAIPDLLTLSGDLIKERPDDVQKIVQTWWEVREFMAKNPEKSEAIMAKRAGIPTAEYEQYKDGTRFFSIKENLEAFSQGDGMQHMPYAAESMADFMVSVGFLPEKPDMSELFDDSFIKKIAAS
CK_Syn_PROS-9-1_01370	Syn	PROS-9-1	1370	5.1	I	Ib	3dA	CK_00001455	ggtB	ABC-type_sugar_transport_system,_periplasmic_component	MKQSTFIRRIFASLFAVLICSAGFGLVRARTIESVTFLMAAPFADATRDLVKQFNQEHRGEINLKVVRGPLETEAMSDLAISSLLLGNAPFDGLLMDVTWLPKYAAAGWMEPLEDFFNEKDVHALAIGAREGNSYDGHLYRWPLTADMGLLYYRTDLMEQPPETPEELVLVSQSLQKDRKVDWGYVWQGRQYEGLSCVYLEMIDGFGGDWLQPNNNHIGLDLDPGVQAAAWLQELIDQGVSPNAVTNYAEPEALQSFKVGDAAFMRNWPYAWTELQKLDSAVKGNVGITTMVARPGHSTATLGSWGLTVLKGSAHVNASIEAIRFLTNESSQKQLFLKHGYTPTQQSVFDDPQLLQDKPILAEFGQALKVVKARPETPLYAQISDVLTRQLSSILTRET…
CK_Syn_PROS-9-1_02788	Syn	PROS-9-1	2788	5.1	I	Ib	3dA	CK_00000076	urtA	ABC-type_urea_transporter,_substrate_binding_component	MSSSLSKRLFAGMAAASLGLAVTACGGGDEKASNVEYDDNVTVGILHSLTGTMAISESTLVDTEKMAIDEINAAGGVEVDGKKYKIDYIVEDGASDWPTFAEKSKKLIDQDEVPVVFGGWTSASRKAMLPVYESKDAFLYYPIQYEAQECSNNIFYTGATPNQQSEPATKFMYEKSPAAGKPFFLVGSDYVFPRTSNTITKSQVEQLGGTVVGEDYLPLGNTEVAPIIAKIKKALPDGGVIINTLNGDQNVAFFKQIQDAGITPANGYYVMNYSIAEEEISTIGSEFLEGHYGAWNYMMSIDTPASKKFAADFKAKYGEDRQVADPQESAYNMVYLWKAAVEKANSFDDNKVREALVGITFDAPQGPVEVMPNHHLSQTVRIGQITADGQFDILEETDG…
CK_Syn_PROS-9-1_01446	Syn	PROS-9-1	1446	5.1	I	Ib	3dA	CK_00043821	pstS	phosphate_ABC_transporter,_phosphate-binding_protein_PstS	MNSFKKLSIATILVAFGAGVSTHAAPRLTGAGASFPAKIYTRWLADLANSGGPQVNYQSVGSGSGRRQFMANTVDFGASDDPMKKKDMAKVTRGVVQIPMVGGTIAFGYNKPGCDVKLTQTQAVRIAIGKLTNWKDLGCAAGTITWVHRSDGSGTTKAFTNSMQAFSPEWTLGTGKSVKWPGKNAVGGKGNEGVAAVIKNKVGAIGYVNQSYIKGKVVAAALQNKSGEYLKPSVIAGAKALNGITLDKDLAGKNPNPTARGAYPIATLTWILAYKTGNGAKTQTVQDTLNYMLSSKAQNVAPSLGFVPLKGNILAKSKAAVKMIGK
CK_Syn_PROS-9-1_01169	Syn	PROS-9-1	1169	5.1	I	Ib	3dA	CK_00001489	natF	ABC-type_uptake_transporter_for_acidic_and_neutral_polar_amino_acids_(N-II),_substrate_binding_protein	MRVRLLALPLVSFLFILNGCATLGEGGASRLDLIKRRTELRCGVSGKIPGFSFLQRDGSFAGLDVDICRAFAAAINGSPDQVQYRSLTAPERFTALRTGEIDLLSRNTTFNLSRDAAGGNGVSFAPVVFHDGQGLLVKRSSGISNLNNLKGKTICVGSGTTTEQNLNDAFQAKGIDYKPIKYQDLNQVIAGYLQGRCSAMTSDRSQLAAARSGFNNPEQHVILPEVLSKEPLAPLSAGGDQRLTDAMRWVIYALIAAEELGITQENIGNKLEEAQRRPELTQLRRFLGVDGDLGQKLGLNNDFIVQVIQAVGNYGEIYNRHLGPESAVPIPRGLNNLYSNGGVLTSPPFQ
CK_Syn_PROS-9-1_01682	Syn	PROS-9-1	1682	5.1	I	Ib	3dA	CK_00001600	iraI	ABC-type_Mn2+/Zn2+_transport_system_periplasmic_component	VPLPASLLFSSVLLAAANTATPTVVAADGILCDLTRTLVGNQANVICLIKPGTDPHSMALRPADRQTLAKAKIVLLNGYNLTPALNKIRTPGTVVKVGNIAVPNNSAKDPHIWHDPANVIAMANTVASSLKPLFDANGDAAIDQRRAKADRVLASLGSWIGQQVATVPENQRVVVTGHRTYDFLAKRYGVRELPVLDDYTTGGTLRPSSLSAISKSIKASGSKAIFPESLPPSKTMRRISRSSGVPIAKQVPFGDGQAPGKSLVQTATSNVCIFVNAQGGSCDQESASQLQKRWSAI
CK_Syn_PROS-9-1_01609	Syn	PROS-9-1	1609	5.1	I	Ib	3dA	CK_00000860	phnD	phosphonate_ABC_type_transporter,_substrate_binding_component	MALLCSQGATVLPANAEATLRIGAIPDQNPERLNRRYGQLSAELSDTLKVPVRYVPVSNYPAAVSAFRAGSLDLVWFGGLTGIQARLQTPGAQVLAQRAIDAKFNSVFIANTSTALQPIISIDGLKSLKGKRFTFGSESSTSGRLMPQHFLAQAGVTPKQFAGGQAGFSGSHDATIALVQSGSYQAGALSEPVWNVAVKNGKVDPTKVKVIWKTPPFGNYHWVVRPNLDQRFGKGFTTKLQQAMFGLTPTSERQKNILELFSAKRFIPAQESQYQPIEEVGRQLGKIR
CK_Syn_PROS-9-1_01490	Syn	PROS-9-1	1490	5.1	I	Ib	3dA	CK_00000023	pstS2	ABC_transporter,_substrate_binding_protein,_phosphate	MRRPFMIRSSLTLIGVAAGLSLAACTSTENSNSNIEGTLSAAGASFPAAIYQRWFSDLAPQGIEVNYQSVGSGAGVRQFTAGTVDFGASDKPMKPEAIDKVSRGVVQIPMTAGAIAVAYNNSDCELKLTQDQLSGIFLGSIKNYSELGCDPKAIKIVHRSDGSGTTYNFTKHLSAISSEWKDNVGADKSVQWPSGIGAKGNEGVSAQLQQIDGGIGYVELAYVKGDLQAAAVQNGSGKQVLPTNKTASEALGSIDLGPDLIGGNPNPMGGYPIVTFTWVLAYANENAEKLPLLQKTFNYMLSDEAQSKAPELGYVSLPPEVISKAKEAISTIKE
CK_Syn_PROS-9-1_02841	Syn	PROS-9-1	2841	5.1	I	Ib	3dA	CK_00000023	pstS2	ABC_transporter,_substrate_binding_protein,_phosphate	MPRRFLNRSSTAFIGIAAAFSLAACSSSDQGTSKQQGRLAAAGASFPAAIYQRWFQDLAPQGIQVNYQSVGSGAGVRQFTAGTVDFGASDKPMQAEAIDKVNRGVVQVPMTAGAIAVAYHNPGCELKLTRAQLAGIFLGTIRDYSELGCEAKRIKVVHRSDGSGTTYNFTKHLSAISPEWNNAVGASKSVQWPTGVGAKGNEGVAAQLTQIDGGIGYVELAYVKGDLQAAAVQNGSGQQVVPTNASASKALGSIDLGPNLIGSNANPMEGYPIVTFTWVLAYANGNGSNTAVLKSTFDYMLSEVSQAKAPELGYVSLPPEVIVQAKAAANTIKE
[truncated: 393 more rows]
